# Supplementary material for: Extracellular Vesicles Profiling in Acute Myeloid Leukemia Cell Lines: A Proteomic Characterization
Source: Cells. 2025 Oct 22;14(21):1651. doi: 10.3390/cells14211651 (PMC12608589; doi:10.3390/cells14211651)
Supplement: Supplementary file 1 [file cells-14-01651-s001.zip]

Archive with 2 entries (2 files):
- cells-3773631-supplementary.pdf
- cells-3773631-Table S1.xlsx
