# Supplementary material for: Extracellular Vesicles Profiling in Acute Myeloid Leukemia Cell Lines: A Proteomic Characterization
Source: Cells. 2025 Oct 22;14(21):1651. doi: 10.3390/cells14211651 (PMC12608589; doi:10.3390/cells14211651)
Supplement: Supplementary file 1 [file cells-14-01651-s001.zip › cells-3773631-Table S1.xlsx]

## Sheet: raw data
Protein IDs	Majority protein IDs	Peptide counts (all)	Peptide counts (razor+unique)	Peptide counts (unique)	Protein names	Gene names	Fasta headers	Number of proteins	Peptides	Razor + unique peptides	Unique peptides	Peptides HL60_01	Peptides HL60_02	Peptides HL60_03	Peptides OCI2_01	Peptides OCI2_02	Peptides OCI2_03	Peptides OCI3_01	Peptides OCI3_02	Peptides OCI3_03	Razor + unique peptides HL60_01	Razor + unique peptides HL60_02	Razor + unique peptides HL60_03	Razor + unique peptides OCI2_01	Razor + unique peptides OCI2_02	Razor + unique peptides OCI2_03	Razor + unique peptides OCI3_01	Razor + unique peptides OCI3_02	Razor + unique peptides OCI3_03	Unique peptides HL60_01	Unique peptides HL60_02	Unique peptides HL60_03	Unique peptides OCI2_01	Unique peptides OCI2_02	Unique peptides OCI2_03	Unique peptides OCI3_01	Unique peptides OCI3_02	Unique peptides OCI3_03	Sequence coverage [%]	Unique + razor sequence coverage [%]	Unique sequence coverage [%]	Mol. weight [kDa]	Sequence length	Sequence lengths	Fraction average	Fraction 1	Q-value	Score	Identification type HL60_01
A0A024RBG1;Q9NZJ9	A0A024RBG1;Q9NZJ9	2;2	2;2	2;2	Diphosphoinositol polyphosphate phosphohydrolase 2	NUDT4	sp|A0A024RBG1|NUD4B_HUMAN Diphosphoinositol polyphosphate phosphohydrolase NUDT4B OS=Homo sapiens OX=9606 GN=NUDT4B PE=3 SV=1;sp|Q9NZJ9|NUDT4_HUMAN Diphosphoinositol polyphosphate phosphohydrolase 2 OS=Homo sapiens OX=9606 GN=NUDT4 PE=1 SV=2	2	2	2	2	0	1	1	1	1	1	2	2	2	0	1	1	1	1	1	2	2	2	0	1	1	1	1	1	2	2	2	21	21	21	20.434	181	181;180	1	11	0.0014993	2.0452
A0A0B4J2E0;P01733	A0A0B4J2E0;P01733	1;1	1;1	1;1	T-cell receptor beta chain V region YT35	TRBV12-4;TRBV12-3	sp|A0A0B4J2E0|TVBL4_HUMAN T cell receptor beta variable 12-4 OS=Homo sapiens OX=9606 GN=TRBV12-4 PE=1 SV=5;sp|P01733|TVBL3_HUMAN T cell receptor beta variable 12-3 OS=Homo sapiens OX=9606 GN=TRBV12-3 PE=1 SV=2	2	1	1	1	0	0	0	0	0	1	0	1	1	0	0	0	0	0	1	0	1	1	0	0	0	0	0	1	0	1	1	8.7	8.7	8.7	12.982	115	115;115	1	3	1	-2
A0A0G2JPF8;A0A0G2JNQ3;P0DMR1;O60812;B7ZW38;B2RXH8;P07910	A0A0G2JPF8;A0A0G2JNQ3;P0DMR1;O60812;B7ZW38;B2RXH8;P07910	2;2;2;2;2;2;2	2;2;2;2;2;2;2	2;2;2;2;2;2;2	Heterogeneous nuclear ribonucleoprotein C-like 4;Heterogeneous nuclear ribonucleoprotein C-like 1;Heterogeneous nuclear ribonucleoprotein C-like 3;Heterogeneous nuclear ribonucleoprotein C-like 2;Heterogeneous nuclear ribonucleoproteins C1/C2	HNRNPCL4;HNRNPCL1;HNRNPCL3;HNRNPCL2;HNRNPC	tr|A0A0G2JPF8|A0A0G2JPF8_HUMAN Heterogeneous nuclear ribonucleoprotein C-like 4 OS=Homo sapiens OX=9606 GN=HNRNPCL4 PE=3 SV=1;tr|A0A0G2JNQ3|A0A0G2JNQ3_HUMAN Heterogeneous nuclear ribonucleoprotein C-like 2 OS=Homo sapiens OX=9606 GN=HNRNPCL2 PE=3 SV=1;sp|P	7	2	2	2	2	1	2	2	2	2	2	2	2	2	1	2	2	2	2	2	2	2	2	1	2	2	2	2	2	2	2	7.5	7.5	7.5	32.057	293	293;293;293;293;293;293;306	1	17	0	3.2517	By MS/MS
A0AVT1	A0AVT1	4	4	4	Ubiquitin-like modifier-activating enzyme 6	UBA6	sp|A0AVT1|UBA6_HUMAN Ubiquitin-like modifier-activating enzyme 6 OS=Homo sapiens OX=9606 GN=UBA6 PE=1 SV=1	1	4	4	4	3	3	2	2	3	2	4	4	3	3	3	2	2	3	2	4	4	3	3	3	2	2	3	2	4	4	3	5.5	5.5	5.5	117.97	1052	1052	1	26	0	7.0143	By matching
A0FGR8	A0FGR8	10	10	10	Extended synaptotagmin-2	ESYT2	sp|A0FGR8|ESYT2_HUMAN Extended synaptotagmin-2 OS=Homo sapiens OX=9606 GN=ESYT2 PE=1 SV=1	1	10	10	10	4	5	6	8	9	7	6	9	6	4	5	6	8	9	7	6	9	6	4	5	6	8	9	7	6	9	6	16	16	16	102.36	921	921	1	60	0	11.567	By MS/MS
A1A4S6	A1A4S6	2	2	2	Rho GTPase-activating protein 10	ARHGAP10	sp|A1A4S6|RHG10_HUMAN Rho GTPase-activating protein 10 OS=Homo sapiens OX=9606 GN=ARHGAP10 PE=1 SV=1	1	2	2	2	0	0	0	0	0	1	0	1	0	0	0	0	0	0	1	0	1	0	0	0	0	0	0	1	0	1	0	3.4	3.4	3.4	89.374	786	786	1	2	0	4.4942
A2RRP1	A2RRP1	1	1	1	Neuroblastoma-amplified sequence	NBAS	sp|A2RRP1|NBAS_HUMAN Neuroblastoma-amplified sequence OS=Homo sapiens OX=9606 GN=NBAS PE=1 SV=2	1	1	1	1	1	1	1	1	0	0	0	0	0	1	1	1	1	0	0	0	0	0	1	1	1	1	0	0	0	0	0	0.7	0.7	0.7	268.57	2371	2371	1	4	0.0094518	1.2569	By matching
A2RUH7	A2RUH7	2	2	2	Myosin-binding protein H-like	MYBPHL	sp|A2RUH7|MBPHL_HUMAN Myosin-binding protein H-like OS=Homo sapiens OX=9606 GN=MYBPHL PE=1 SV=2	1	2	2	2	1	1	1	1	1	1	2	2	1	1	1	1	1	1	1	2	2	1	1	1	1	1	1	1	2	2	1	3.4	3.4	3.4	38.733	354	354	1	11	0.0071059	1.3333	By matching
A4D1P6	A4D1P6	1	1	1	WD repeat-containing protein 91	WDR91	sp|A4D1P6|WDR91_HUMAN WD repeat-containing protein 91 OS=Homo sapiens OX=9606 GN=WDR91 PE=1 SV=2	1	1	1	1	0	0	0	0	1	1	1	1	1	0	0	0	0	1	1	1	1	1	0	0	0	0	1	1	1	1	1	1.6	1.6	1.6	83.343	747	747	1	5	0.0040296	1.4813
A5YKK6	A5YKK6	2	2	2	CCR4-NOT transcription complex subunit 1	CNOT1	sp|A5YKK6|CNOT1_HUMAN CCR4-NOT transcription complex subunit 1 OS=Homo sapiens OX=9606 GN=CNOT1 PE=1 SV=2	1	2	2	2	1	1	1	0	2	2	2	2	2	1	1	1	0	2	2	2	2	2	1	1	1	0	2	2	2	2	2	0.9	0.9	0.9	266.94	2376	2376	1	13	0	2.7153	By matching
H3BV12;I6L899;F8WBI6;A6NCC3	H3BV12;I6L899;F8WBI6;A6NCC3	1;1;1;1	1;1;1;1	1;1;1;1	Golgin subfamily A member 8R;Golgin subfamily A member 8N;Golgin subfamily A member 8O	GOLGA8Q;GOLGA8R;GOLGA8N;GOLGA8O	sp|H3BV12|GOG8Q_HUMAN Golgin subfamily A member 8Q OS=Homo sapiens OX=9606 GN=GOLGA8Q PE=3 SV=1;sp|I6L899|GOG8R_HUMAN Golgin subfamily A member 8R OS=Homo sapiens OX=9606 GN=GOLGA8R PE=3 SV=1;sp|F8WBI6|GOG8N_HUMAN Golgin subfamily A member 8N OS=Homo sapie	4	1	1	1	0	0	0	1	1	1	0	0	0	0	0	0	1	1	1	0	0	0	0	0	0	1	1	1	0	0	0	2.1	2.1	2.1	71.645	632	632;631;632;632	1	3	0.0065445	1.3914
A6NGW2;Q7RTU9	A6NGW2;Q7RTU9	1;1	1;1	1;1	Putative stereocilin-like protein;Stereocilin	STRCP1;STRC	sp|A6NGW2|STRCL_HUMAN Putative stereocilin-like protein OS=Homo sapiens OX=9606 GN=STRCP1 PE=5 SV=1;sp|Q7RTU9|STRC_HUMAN Stereocilin OS=Homo sapiens OX=9606 GN=STRC PE=2 SV=1	2	1	1	1	1	1	1	0	1	1	0	1	1	1	1	1	0	1	1	0	1	1	1	1	1	0	1	1	0	1	1	0.6	0.6	0.6	192.43	1772	1772;1775	1	7	1	-2	By matching
A6NHL2	A6NHL2	4	1	1	Tubulin alpha chain-like 3	TUBAL3	sp|A6NHL2|TBAL3_HUMAN Tubulin alpha chain-like 3 OS=Homo sapiens OX=9606 GN=TUBAL3 PE=1 SV=2	1	4	1	1	4	3	3	3	4	4	4	4	4	1	1	1	1	1	1	1	1	1	1	1	1	1	1	1	1	1	1	10.3	3.8	3.8	49.908	446	446	1	9	0.00079554	2.4593	By matching
B0I1T2;O94832	B0I1T2	36;2	36;2	36;2	Unconventional myosin-Ig;Minor histocompatibility antigen HA-2	MYO1G	sp|B0I1T2|MYO1G_HUMAN Unconventional myosin-Ig OS=Homo sapiens OX=9606 GN=MYO1G PE=1 SV=2	2	36	36	36	2	3	4	30	32	33	36	36	34	2	3	4	30	32	33	36	36	34	2	3	4	30	32	33	36	36	34	42	42	42	116.44	1018	1018;1006	1	245	0	223.63	By MS/MS
B2RUZ4	B2RUZ4	1	1	1	Small integral membrane protein 1	SMIM1	sp|B2RUZ4|SMIM1_HUMAN Small integral membrane protein 1 OS=Homo sapiens OX=9606 GN=SMIM1 PE=1 SV=1	1	1	1	1	1	1	1	0	0	0	0	0	0	1	1	1	0	0	0	0	0	0	1	1	1	0	0	0	0	0	0	20.5	20.5	20.5	8.749	78	78	1	3	0	4.8246	By matching
Q86Y25;B4DU55	Q86Y25;B4DU55	1;1	1;1	1;1	Zinc finger protein 354C;Zinc finger protein 879	ZNF354C;ZNF879	sp|Q86Y25|Z354C_HUMAN Zinc finger protein 354C OS=Homo sapiens OX=9606 GN=ZNF354C PE=1 SV=1;sp|B4DU55|ZN879_HUMAN Zinc finger protein 879 OS=Homo sapiens OX=9606 GN=ZNF879 PE=2 SV=2	2	1	1	1	0	0	0	0	0	0	1	0	0	0	0	0	0	0	0	1	0	0	0	0	0	0	0	0	1	0	0	3.4	3.4	3.4	64.846	554	554;563	1	1	1	-2
CON__REFSEQ:XP_001252647;CON__A2I7N3;CON__Q9TTE1;CON__A2I7N1	CON__REFSEQ:XP_001252647;CON__A2I7N3;CON__Q9TTE1;CON__A2I7N1	2;2;1;1	2;2;1;1	2;2;1;1			;;;	4	2	2	2	1	1	2	2	2	2	2	2	2	1	1	2	2	2	2	2	2	2	1	1	2	2	2	2	2	2	2	4.1	4.1	4.1	46.897	417	417;417;411;411	1	16	0.00075988	2.1176	By matching
CON__ENSEMBL:ENSBTAP00000007350;CON__P01030;P0C0L4;P0C0L5	CON__ENSEMBL:ENSBTAP00000007350;CON__P01030;P0C0L4	4;3;2;1	4;3;2;1	4;3;2;1	Complement C4-A;Complement C4 beta chain;Complement C4-A alpha chain;C4a anaphylatoxin;C4b-A;C4d-A;Complement C4 gamma chain	C4A	;;sp|P0C0L4|CO4A_HUMAN Complement C4-A OS=Homo sapiens OX=9606 GN=C4A PE=1 SV=2	4	4	4	4	4	3	2	2	3	2	2	3	2	4	3	2	2	3	2	2	3	2	4	3	2	2	3	2	2	3	2	2.8	2.8	2.8	192.99	1742	1742;1741;1744;1744	1	23	0	6.6188	By MS/MS
CON__ENSEMBL:ENSBTAP00000013050	CON__ENSEMBL:ENSBTAP00000013050	1	1	1				1	1	1	1	0	0	0	1	1	1	1	1	1	0	0	0	1	1	1	1	1	1	0	0	0	1	1	1	1	1	1	3.1	3.1	3.1	51.988	452	452	1	6	1	-2
CON__ENSEMBL:ENSBTAP00000016046;P23142	CON__ENSEMBL:ENSBTAP00000016046;P23142	2;1	2;1	2;1	Fibulin-1	FBLN1	;sp|P23142|FBLN1_HUMAN Fibulin-1 OS=Homo sapiens OX=9606 GN=FBLN1 PE=1 SV=4	2	2	2	2	1	1	2	0	2	1	2	2	2	1	1	2	0	2	1	2	2	2	1	1	2	0	2	1	2	2	2	4	4	4	77.456	706	706;703	1	13	0.00077101	2.2194	By MS/MS
CON__Q3MHN5;CON__ENSEMBL:ENSBTAP00000018229	CON__Q3MHN5;CON__ENSEMBL:ENSBTAP00000018229	1;1	1;1	1;1			;	2	1	1	1	1	1	1	1	1	1	1	1	1	1	1	1	1	1	1	1	1	1	1	1	1	1	1	1	1	1	1	2.3	2.3	2.3	53.341	474	474;475	1	9	0.0027643	1.609	By MS/MS
CON__ENSEMBL:ENSBTAP00000024146;P01023;P20742	CON__ENSEMBL:ENSBTAP00000024146	39;3;1	39;3;1	39;3;1				3	39	39	39	35	34	33	26	29	27	28	30	30	35	34	33	26	29	27	28	30	30	35	34	33	26	29	27	28	30	30	36.1	36.1	36.1	164.34	1477	1477;1474;1482	1	275	0	110.86	By MS/MS
CON__ENSEMBL:ENSBTAP00000025008	CON__ENSEMBL:ENSBTAP00000025008	7	3	3				1	7	3	3	5	6	6	7	7	7	6	6	6	2	2	2	3	3	3	2	2	2	2	2	2	3	3	3	2	2	2	11.2	7.3	7.3	59.299	536	536	1	21	0	5.5422	By MS/MS
CON__ENSEMBL:ENSBTAP00000031900	CON__ENSEMBL:ENSBTAP00000031900	1	1	1				1	1	1	1	1	0	0	0	0	0	0	0	0	1	0	0	0	0	0	0	0	0	1	0	0	0	0	0	0	0	0	1.4	1.4	1.4	121.45	1064	1064	1	1	0.00080128	2.4996	By MS/MS
CON__ENSEMBL:ENSBTAP00000032840	CON__ENSEMBL:ENSBTAP00000032840	2	2	2				1	2	2	2	1	0	0	2	1	1	2	1	1	1	0	0	2	1	1	2	1	1	1	0	0	2	1	1	2	1	1	3.5	3.5	3.5	92.273	825	825	1	9	0	3.1948	By matching
CON__ENSEMBL:ENSBTAP00000034412	CON__ENSEMBL:ENSBTAP00000034412	3	3	3				1	3	3	3	3	3	3	2	3	1	3	3	2	3	3	3	2	3	1	3	3	2	3	3	3	2	3	1	3	3	2	12.6	12.6	12.6	22.336	199	199	1	23	0	4.6295	By MS/MS
CON__ENSEMBL:ENSBTAP00000038329	CON__ENSEMBL:ENSBTAP00000038329	1	1	1				1	1	1	1	0	1	0	0	1	1	0	1	1	0	1	0	0	1	1	0	1	1	0	1	0	0	1	1	0	1	1	15	15	15	8.5787	80	80	1	5	0.00077821	2.3062
CON__ENSEMBL:ENSP00000377550;P13646;CON__P13646-1	CON__ENSEMBL:ENSP00000377550;P13646;CON__P13646-1	6;6;5	1;1;1	1;1;1	Keratin, type I cytoskeletal 13	KRT13	;sp|P13646|K1C13_HUMAN Keratin, type I cytoskeletal 13 OS=Homo sapiens OX=9606 GN=KRT13 PE=1 SV=4;	3	6	1	1	6	5	6	5	5	5	3	4	4	1	0	1	0	0	0	0	0	0	1	0	1	0	0	0	0	0	0	12.6	3.1	3.1	45.771	420	420;458;458	1	2	0.0027192	1.5371	By MS/MS
CON__O76009;CON__Q6NTB9;O76009	CON__O76009;CON__Q6NTB9;O76009	2;2;2	2;2;2	1;1;1	Keratin, type I cuticular Ha3-I	KRT33A	;;sp|O76009|KT33A_HUMAN Keratin, type I cuticular Ha3-I OS=Homo sapiens OX=9606 GN=KRT33A PE=2 SV=2	3	2	2	1	0	1	1	1	0	0	0	1	0	0	1	1	1	0	0	0	1	0	0	1	1	1	0	0	0	0	0	6.7	6.7	4.5	45.935	404	404;404;404	1	4	1	-2
CON__P00735;P00734	CON__P00735;P00734	5;3	5;3	5;3	Prothrombin;Activation peptide fragment 1;Activation peptide fragment 2;Thrombin light chain;Thrombin heavy chain	F2	;sp|P00734|THRB_HUMAN Prothrombin OS=Homo sapiens OX=9606 GN=F2 PE=1 SV=2	2	5	5	5	5	5	4	3	3	4	4	4	4	5	5	4	3	3	4	4	4	4	5	5	4	3	3	4	4	4	4	10.4	10.4	10.4	70.505	625	625;622	1	40	0	13.441	By MS/MS
CON__P00761	CON__P00761	2	2	2				1	2	2	2	2	2	2	2	2	2	1	1	2	2	2	2	2	2	2	1	1	2	2	2	2	2	2	2	1	1	2	7.8	7.8	7.8	24.409	231	231	1	16	0	3.1016	By MS/MS
CON__P01966	CON__P01966	5	5	2				1	5	5	2	5	5	5	5	5	5	5	5	5	5	5	5	5	5	5	5	5	5	2	2	2	2	2	2	2	2	2	48.6	48.6	26.1	15.184	142	142	1	63	0	31.131	By MS/MS
P02533;CON__P02533;CON__P19012;P19012;Q04695;CON__Q04695;CON__Q9QWL7;CON__A2A4G1;CON__Q6IFX2;CON__Q3ZAW8;CON__P19001;CON__Q9Z2K1;CON__Q61782;CON__Q9D312;CON__Q8N1A0;CON__P35900;P35900;Q8N1A0	P02533;CON__P02533	13;13;5;5;5;5;5;5;5;4;4;4;2;1;1;1;1;1	10;10;3;3;3;3;3;2;4;2;2;2;2;1;1;1;1;1	4;4;0;0;1;1;1;0;1;0;0;0;1;0;0;0;0;0	Keratin, type I cytoskeletal 14	KRT14	sp|P02533|K1C14_HUMAN Keratin, type I cytoskeletal 14 OS=Homo sapiens OX=9606 GN=KRT14 PE=1 SV=4;	18	13	10	4	10	11	10	12	13	13	8	9	8	8	8	7	9	10	10	5	6	5	4	4	3	3	4	4	2	3	2	31.6	26.7	12.5	51.561	472	472;472;456;456;432;432;433;456;452;474;403;469;93;431;295;424;424;295	1	69	0	21.046	By MS/MS
CON__P02538;P48668;P02538;CON__P48668;CON__P04259;CON__O95678;O95678;CON__Q8VED5;CON__P07744;CON__Q32MB2;CON__Q7RTS7;CON__Q7RTT2;CON__Q8N1N4-2;Q8N1N4;Q86Y46;Q7RTS7;P12036	CON__P02538;P48668;P02538;CON__P48668;CON__P04259	11;11;11;11;11;5;5;3;2;1;1;1;1;1;1;1;1	4;4;4;4;4;2;2;1;0;0;0;0;0;0;0;0;0	0;0;0;0;0;0;0;0;0;0;0;0;0;0;0;0;0	Keratin, type II cytoskeletal 6C;Keratin, type II cytoskeletal 6A	KRT6C;KRT6A	;sp|P48668|K2C6C_HUMAN Keratin, type II cytoskeletal 6C OS=Homo sapiens OX=9606 GN=KRT6C PE=1 SV=3;sp|P02538|K2C6A_HUMAN Keratin, type II cytoskeletal 6A OS=Homo sapiens OX=9606 GN=KRT6A PE=1 SV=3;;	17	11	4	0	6	6	7	10	10	10	8	9	9	2	2	3	4	3	3	4	4	4	0	0	0	0	0	0	0	0	0	22	8.7	0	60.044	564	564;564;564;564;564;551;551;531;525;540;529;521;521;520;540;529;1026	1	29	0	14.925	By MS/MS
CON__P02662	CON__P02662	3	3	3				1	3	3	3	2	2	3	2	3	2	2	2	1	2	2	3	2	3	2	2	2	1	2	2	3	2	3	2	2	2	1	18.6	18.6	18.6	22.975	199	199	1	19	0	7.2852	By MS/MS
CON__P02666	CON__P02666	1	1	1				1	1	1	1	1	1	1	1	0	0	0	1	1	1	1	1	1	0	0	0	1	1	1	1	1	1	0	0	0	1	1	9.1	9.1	9.1	23.583	209	209	1	6	0	4.6222	By MS/MS
CON__P02668	CON__P02668	1	1	1				1	1	1	1	1	1	1	1	1	1	0	1	0	1	1	1	1	1	1	0	1	0	1	1	1	1	1	1	0	1	0	10.7	10.7	10.7	18.974	169	169	1	7	0.0052666	1.4226	By MS/MS
CON__P02672	CON__P02672	1	1	1				1	1	1	1	1	1	1	0	1	1	0	1	1	1	1	1	0	1	1	0	1	1	1	1	1	0	1	1	0	1	1	2.6	2.6	2.6	67.011	615	615	1	7	0	3.6392	By MS/MS
CON__P02754	CON__P02754	2	2	2				1	2	2	2	0	1	2	1	1	2	2	1	1	0	1	2	1	1	2	2	1	1	0	1	2	1	1	2	2	1	1	13	13	13	18.281	162	162	1	11	0	3.6589
CON__P02768-1;P02768	CON__P02768-1;P02768	11;11	6;6	6;6	Serum albumin	ALB	;sp|P02768|ALBU_HUMAN Albumin OS=Homo sapiens OX=9606 GN=ALB PE=1 SV=2	2	11	6	6	8	8	10	9	11	11	8	10	8	4	3	5	5	6	6	3	5	3	4	3	5	5	6	6	3	5	3	18.6	12.3	12.3	69.366	609	609;609	1	40	0	10.381	By matching
CON__P02769	CON__P02769	42	42	37				1	42	42	37	35	34	34	31	33	35	35	38	38	35	34	34	31	33	35	35	38	38	31	29	29	27	28	30	30	33	33	69	69	66.4	69.293	607	607	1	409	0	323.31	By MS/MS
P05787;CON__P05787;CON__H-INV:HIT000292931	P05787;CON__P05787;CON__H-INV:HIT000292931	4;4;3	3;3;3	3;3;3	Keratin, type II cytoskeletal 8	KRT8	sp|P05787|K2C8_HUMAN Keratin, type II cytoskeletal 8 OS=Homo sapiens OX=9606 GN=KRT8 PE=1 SV=7;;	3	4	3	3	3	3	3	1	1	1	1	1	1	2	2	2	0	0	0	0	0	0	2	2	2	0	0	0	0	0	0	9.7	7.7	7.7	53.704	483	483;483;443	1	6	0	2.7056	By MS/MS
CON__P06868	CON__P06868	4	4	4				1	4	4	4	3	3	2	2	2	3	1	1	1	3	3	2	2	2	3	1	1	1	3	3	2	2	2	3	1	1	1	7	7	7	91.215	812	812	1	18	0	3.5119	By MS/MS
CON__P07224	CON__P07224	2	2	2				1	2	2	2	0	1	0	2	2	1	2	2	2	0	1	0	2	2	1	2	2	2	0	1	0	2	2	1	2	2	2	3.4	3.4	3.4	75.132	675	675	1	12	0	4.4098
CON__P08779;P08779	CON__P08779;P08779	12;12	3;3	3;3	Keratin, type I cytoskeletal 16	KRT16	;sp|P08779|K1C16_HUMAN Keratin, type I cytoskeletal 16 OS=Homo sapiens OX=9606 GN=KRT16 PE=1 SV=4	2	12	3	3	8	10	9	12	12	12	8	8	9	2	3	2	3	3	3	2	2	3	2	3	2	3	3	3	2	2	3	28.8	9.7	9.7	51.267	473	473;473	1	23	0	5.9565	By matching
CON__P12763;P02765	CON__P12763	8;2	8;2	8;2				2	8	8	8	6	7	8	7	8	8	8	8	8	6	7	8	7	8	8	8	8	8	6	7	8	7	8	8	8	8	8	30.4	30.4	30.4	38.418	359	359;367	1	112	0	162.27	By MS/MS
P13645;CON__P13645;CON__P02535-1;Q7Z3Y7;CON__Q7Z3Y7;CON__Q148H6;Q7Z3Y8;CON__Q2M2I5;CON__Q7Z3Y8;CON__P05784;Q7Z3Z0;Q2M2I5;CON__Q7Z3Z0;Q92764;O76013;CON__Q14532;Q7Z3Y9;CON__A2AB72;Q99456;CON__Q92764;CON__O76013;CON__Q7Z3Y9;Q14532;CON__Q99456;P05783	P13645;CON__P13645	29;29;8;3;3;3;2;2;2;2;2;2;2;1;1;1;1;1;1;1;1;1;1;1;1	29;29;8;3;3;3;2;2;2;2;2;2;2;1;1;1;1;1;1;1;1;1;1;1;1	24;24;4;1;1;1;1;0;1;0;1;0;1;0;0;0;0;0;0;0;0;0;0;0;0	Keratin, type I cytoskeletal 10	KRT10	sp|P13645|K1C10_HUMAN Keratin, type I cytoskeletal 10 OS=Homo sapiens OX=9606 GN=KRT10 PE=1 SV=6;	25	29	29	24	24	23	27	28	29	29	24	26	25	24	23	27	28	29	29	24	26	25	20	18	22	23	24	24	19	21	20	56	56	50	58.826	584	584;593;570;464;486;464;459;525;459;423;450;525;450;455;467;448;468;453;494;425;467;468;448;494;430	1	311	0	323.31	By MS/MS
CON__P13647;P13647	CON__P13647;P13647	14;14	10;10	4;4	Keratin, type II cytoskeletal 5	KRT5	;sp|P13647|K2C5_HUMAN Keratin, type II cytoskeletal 5 OS=Homo sapiens OX=9606 GN=KRT5 PE=1 SV=3	2	14	10	4	9	10	10	13	14	14	7	9	10	7	8	8	9	10	10	5	7	7	3	3	3	4	4	4	2	3	3	26.3	19.3	7.6	62.378	590	590;590	1	72	0	19.858	By MS/MS
CON__P15497	CON__P15497	5	5	5				1	5	5	5	3	5	3	2	2	3	4	4	3	3	5	3	2	2	3	4	4	3	3	5	3	2	2	3	4	4	3	20	20	20	30.276	265	265	1	30	0	5.9137	By MS/MS
CON__P28800	CON__P28800	2	2	2				1	2	2	2	1	1	1	2	2	2	2	2	2	1	1	1	2	2	2	2	2	2	1	1	1	2	2	2	2	2	2	4.5	4.5	4.5	54.71	492	492	1	15	0.00076453	2.164	By matching
CON__P34955	CON__P34955	9	9	9				1	9	9	9	9	9	8	8	8	7	9	8	9	9	9	8	8	8	7	9	8	9	9	9	8	8	8	7	9	8	9	21.4	21.4	21.4	46.103	416	416	1	85	0	66.728	By MS/MS
CON__P35908v2;P35908;CON__P35908;Q01546;CON__Q5XKE5;CON__Q01546;Q5XKE5;CON__Q6NXH9;CON__P12035;P12035	CON__P35908v2;P35908;CON__P35908	27;27;26;4;3;3;3;2;2;2	25;25;24;4;3;3;3;1;2;2	19;19;18;1;1;1;1;0;1;1	Keratin, type II cytoskeletal 2 epidermal	KRT2	;sp|P35908|K22E_HUMAN Keratin, type II cytoskeletal 2 epidermal OS=Homo sapiens OX=9606 GN=KRT2 PE=1 SV=2;	10	27	25	19	24	22	21	27	26	25	20	20	18	22	20	19	25	24	23	18	18	16	18	16	15	19	18	17	14	14	11	52.6	49.5	39.6	65.432	639	639;639;645;638;535;638;535;539;629;628	1	187	0	93.914	By MS/MS
CON__P41361	CON__P41361	1	1	1				1	1	1	1	1	1	1	1	1	1	0	0	0	1	1	1	1	1	1	0	0	0	1	1	1	1	1	1	0	0	0	2.6	2.6	2.6	52.347	465	465	1	6	0.0007728	2.2397	By MS/MS
CON__P67983;Q8N339;P80297;P04732;P02795;P13640	CON__P67983;Q8N339;P80297;P04732;P02795;P13640	1;1;1;1;1;1	1;1;1;1;1;1	1;1;1;1;1;1	Metallothionein-1M;Metallothionein-1X;Metallothionein-1E;Metallothionein-2;Metallothionein-1G	MT1M;MT1X;MT1E;MT2A;MT1G	;sp|Q8N339|MT1M_HUMAN Metallothionein-1M OS=Homo sapiens OX=9606 GN=MT1M PE=1 SV=2;sp|P80297|MT1X_HUMAN Metallothionein-1X OS=Homo sapiens OX=9606 GN=MT1X PE=1 SV=1;sp|P04732|MT1E_HUMAN Metallothionein-1E OS=Homo sapiens OX=9606 GN=MT1E PE=1 SV=1;sp|P02795	6	1	1	1	0	1	0	1	1	1	1	1	1	0	1	0	1	1	1	1	1	1	0	1	0	1	1	1	1	1	1	19.7	19.7	19.7	5.9511	61	61;61;61;61;61;62	1	7	0	2.6542
CON__Q03247	CON__Q03247	3	2	2				1	3	2	2	3	2	2	2	2	1	2	2	2	2	1	1	1	1	0	1	1	1	2	1	1	1	1	0	1	1	1	10.8	7.9	7.9	35.979	316	316	1	9	0	3.004	By MS/MS
CON__Q29443;CON__Q0IIK2;CON__Q2HJF0;P02788	CON__Q29443;CON__Q0IIK2	17;17;1;1	17;17;1;1	17;17;1;1			;	4	17	17	17	14	15	16	14	16	14	14	13	13	14	15	16	14	16	14	14	13	13	14	15	16	14	16	14	14	13	13	32.1	32.1	32.1	75.829	685	685;704;622;710	1	150	0	60.289	By MS/MS
CON__Q1RMK2	CON__Q1RMK2	2	2	2				1	2	2	2	2	2	2	2	2	2	2	2	2	2	2	2	2	2	2	2	2	2	2	2	2	2	2	2	2	2	2	3.2	3.2	3.2	65.056	597	597	1	18	0.00076104	2.1266	By matching
CON__Q28107;P12259	CON__Q28107	19;4	19;4	19;4				2	19	19	19	16	18	16	16	13	13	19	17	18	16	18	16	16	13	13	19	17	18	16	18	16	16	13	13	19	17	18	10.6	10.6	10.6	248.98	2211	2211;2224	1	150	0	146.43	By MS/MS
CON__Q2KJF1	CON__Q2KJF1	1	1	1				1	1	1	1	1	1	0	1	0	0	1	1	1	1	1	0	1	0	0	1	1	1	1	1	0	1	0	0	1	1	1	2.6	2.6	2.6	53.553	503	503	1	6	0.0021413	1.7667	By matching
CON__Q2UVX4;P01024	CON__Q2UVX4	15;1	15;1	15;1				2	15	15	15	15	14	14	10	10	11	8	9	8	15	14	14	10	10	11	8	9	8	15	14	14	10	10	11	8	9	8	13.2	13.2	13.2	187.37	1662	1662;1663	1	99	0	31.288	By MS/MS
CON__Q3SX09;P68871;P02042	CON__Q3SX09	12;2;2	12;2;2	9;1;1				3	12	12	9	11	11	12	12	11	12	12	12	12	11	11	12	12	11	12	12	12	12	8	8	9	9	8	9	9	9	9	55.7	55.7	44.3	22.06	201	201;147;147	1	131	0	101.86	By MS/MS
CON__Q3SX28;P07951	CON__Q3SX28;P07951	3;3	1;1	1;1	Tropomyosin beta chain	TPM2	;sp|P07951|TPM2_HUMAN Tropomyosin beta chain OS=Homo sapiens OX=9606 GN=TPM2 PE=1 SV=1	2	3	1	1	3	3	3	2	2	1	3	3	3	1	1	1	1	0	0	1	1	1	1	1	1	1	0	0	1	1	1	7	3.2	3.2	33.012	284	284;284	1	7	0	15.484	By matching
CON__Q3SZH5	CON__Q3SZH5	2	2	2				1	2	2	2	2	2	2	2	2	2	2	2	2	2	2	2	2	2	2	2	2	2	2	2	2	2	2	2	2	2	2	6.8	6.8	6.8	45.456	424	424	1	18	0.00079239	2.431	By MS/MS
CON__Q3SZR3	CON__Q3SZR3	2	2	2				1	2	2	2	1	1	1	2	2	2	1	0	1	1	1	1	2	2	2	1	0	1	1	1	1	2	2	2	1	0	1	9.9	9.9	9.9	23.182	202	202	1	11	0	3.5682	By matching
CON__Q3ZBD7	CON__Q3ZBD7	4	1	1				1	4	1	1	2	2	3	4	4	4	4	4	4	0	0	0	1	1	1	1	1	1	0	0	0	1	1	1	1	1	1	12.7	4.7	4.7	62.87	557	557	1	6	1	-2	By matching
CON__Q3ZBS7;P04004	CON__Q3ZBS7	7;1	7;1	7;1				2	7	7	7	7	7	7	7	7	7	7	7	7	7	7	7	7	7	7	7	7	7	7	7	7	7	7	7	7	7	7	18.6	18.6	18.6	54.099	484	484;478	1	75	0	30.206	By MS/MS
CON__Q58D62	CON__Q58D62	3	3	3				1	3	3	3	1	3	3	3	3	3	3	3	3	1	3	3	3	3	3	3	3	3	1	3	3	3	3	3	3	3	3	8	8	8	42.663	387	387	1	25	0	3.1867	By matching
CON__Q5D862;Q5D862	CON__Q5D862;Q5D862	2;2	2;2	2;2	Filaggrin-2	FLG2	;sp|Q5D862|FILA2_HUMAN Filaggrin-2 OS=Homo sapiens OX=9606 GN=FLG2 PE=1 SV=1	2	2	2	2	0	1	1	2	1	2	1	2	1	0	1	1	2	1	2	1	2	1	0	1	1	2	1	2	1	2	1	1	1	1	248.07	2391	2391;2391	1	11	0.00075358	2.0731
CON__Q6IFZ6	CON__Q6IFZ6	5	3	2				1	5	3	2	2	2	2	3	5	3	3	3	4	0	0	0	1	3	1	1	1	2	0	0	0	0	2	0	1	1	1	10	6.1	4	61.358	572	572	1	9	0.00078555	2.3627	By matching
CON__Q7Z794;Q7Z794	CON__Q7Z794;Q7Z794	3;3	1;1	1;1	Keratin, type II cytoskeletal 1b	KRT77	;sp|Q7Z794|K2C1B_HUMAN Keratin, type II cytoskeletal 1b OS=Homo sapiens OX=9606 GN=KRT77 PE=1 SV=3	2	3	1	1	2	2	2	3	3	3	2	2	3	1	1	1	1	1	1	1	1	1	1	1	1	1	1	1	1	1	1	5.9	1.7	1.7	61.802	578	578;578	1	9	0	76.946	By MS/MS
CON__Q86YZ3;Q86YZ3	CON__Q86YZ3;Q86YZ3	2;2	2;2	2;2	Hornerin	HRNR	;sp|Q86YZ3|HORN_HUMAN Hornerin OS=Homo sapiens OX=9606 GN=HRNR PE=1 SV=2	2	2	2	2	2	2	0	2	2	2	1	2	0	2	2	0	2	2	2	1	2	0	2	2	0	2	2	2	1	2	0	4.5	4.5	4.5	282.39	2850	2850;2850	1	14	0	4.0283	By matching
CON__Q9TRI1;P19823	CON__Q9TRI1	7;2	7;2	7;2				2	7	7	7	5	5	4	3	4	6	4	6	5	5	5	4	3	4	6	4	6	5	5	5	4	3	4	6	4	6	5	9.9	9.9	9.9	106.19	946	946;946	1	42	0	9.7364	By MS/MS
E9PAV3	E9PAV3	3	3	3	Nascent polypeptide-associated complex subunit alpha, muscle-specific form	NACA	sp|E9PAV3|NACAM_HUMAN Nascent polypeptide-associated complex subunit alpha, muscle-specific form OS=Homo sapiens OX=9606 GN=NACA PE=1 SV=1	1	3	3	3	2	3	3	1	2	3	1	2	2	2	3	3	1	2	3	1	2	2	2	3	3	1	2	3	1	2	2	2	2	2	205.42	2078	2078	1	19	0	9.2097	By MS/MS
O00139	O00139	1	1	1	Kinesin-like protein KIF2A	KIF2A	sp|O00139|KIF2A_HUMAN Kinesin-like protein KIF2A OS=Homo sapiens OX=9606 GN=KIF2A PE=1 SV=3	1	1	1	1	0	0	0	1	0	1	1	1	0	0	0	0	1	0	1	1	1	0	0	0	0	1	0	1	1	1	0	1.6	1.6	1.6	79.954	706	706	1	4	0.0065062	1.358
O00154	O00154	2	2	2	Cytosolic acyl coenzyme A thioester hydrolase	ACOT7	sp|O00154|BACH_HUMAN Cytosolic acyl coenzyme A thioester hydrolase OS=Homo sapiens OX=9606 GN=ACOT7 PE=1 SV=3	1	2	2	2	2	2	2	0	2	1	2	1	2	2	2	2	0	2	1	2	1	2	2	2	2	0	2	1	2	1	2	7.4	7.4	7.4	41.796	380	380	1	14	0	2.5918	By MS/MS
O00159	O00159	16	16	16	Unconventional myosin-Ic	MYO1C	sp|O00159|MYO1C_HUMAN Unconventional myosin-Ic OS=Homo sapiens OX=9606 GN=MYO1C PE=1 SV=4	1	16	16	16	0	4	3	4	8	8	15	16	13	0	4	3	4	8	8	15	16	13	0	4	3	4	8	8	15	16	13	18.3	18.3	18.3	121.68	1063	1063	1	71	0	23.49
O00160;Q12965	O00160	17;3	17;3	17;3	Unconventional myosin-If	MYO1F	sp|O00160|MYO1F_HUMAN Unconventional myosin-If OS=Homo sapiens OX=9606 GN=MYO1F PE=1 SV=3	2	17	17	17	1	1	0	13	12	14	16	13	14	1	1	0	13	12	14	16	13	14	1	1	0	13	12	14	16	13	14	21.2	21.2	21.2	124.84	1098	1098;1108	1	84	0	41.345	By matching
O00161	O00161	4	4	4	Synaptosomal-associated protein 23	SNAP23	sp|O00161|SNP23_HUMAN Synaptosomal-associated protein 23 OS=Homo sapiens OX=9606 GN=SNAP23 PE=1 SV=1	1	4	4	4	3	3	3	4	3	3	4	3	3	3	3	3	4	3	3	4	3	3	3	3	3	4	3	3	4	3	3	25.6	25.6	25.6	23.354	211	211	1	29	0	9.6342	By MS/MS
O00170	O00170	2	2	2	AH receptor-interacting protein	AIP	sp|O00170|AIP_HUMAN AH receptor-interacting protein OS=Homo sapiens OX=9606 GN=AIP PE=1 SV=2	1	2	2	2	2	0	0	1	2	1	1	1	2	2	0	0	1	2	1	1	1	2	2	0	0	1	2	1	1	1	2	8.8	8.8	8.8	37.636	330	330	1	10	0	3.4627	By matching
O00182;Q6DKI2;Q3B8N2	O00182	3;1;1	3;1;1	3;1;1	Galectin-9	LGALS9	sp|O00182|LEG9_HUMAN Galectin-9 OS=Homo sapiens OX=9606 GN=LGALS9 PE=1 SV=2	3	3	3	3	0	0	0	3	3	3	0	0	0	0	0	0	3	3	3	0	0	0	0	0	0	3	3	3	0	0	0	11.3	11.3	11.3	39.518	355	355;356;356	1	9	0	6.7608
O00186	O00186	15	15	15	Syntaxin-binding protein 3	STXBP3	sp|O00186|STXB3_HUMAN Syntaxin-binding protein 3 OS=Homo sapiens OX=9606 GN=STXBP3 PE=1 SV=2	1	15	15	15	11	10	11	13	12	14	11	13	13	11	10	11	13	12	14	11	13	13	11	10	11	13	12	14	11	13	13	30.1	30.1	30.1	67.764	592	592	1	108	0	117.16	By MS/MS
O00203	O00203	2	2	2	AP-3 complex subunit beta-1	AP3B1	sp|O00203|AP3B1_HUMAN AP-3 complex subunit beta-1 OS=Homo sapiens OX=9606 GN=AP3B1 PE=1 SV=3	1	2	2	2	1	1	1	1	2	1	1	1	2	1	1	1	1	2	1	1	1	2	1	1	1	1	2	1	1	1	2	2	2	2	121.32	1094	1094	1	11	0	3.5381	By matching
O00214	O00214	1	1	1	Galectin-8	LGALS8	sp|O00214|LEG8_HUMAN Galectin-8 OS=Homo sapiens OX=9606 GN=LGALS8 PE=1 SV=4	1	1	1	1	0	0	1	1	1	1	1	1	1	0	0	1	1	1	1	1	1	1	0	0	1	1	1	1	1	1	1	4.1	4.1	4.1	35.808	317	317	1	7	0	3.7064
O00231	O00231	11	11	11	26S proteasome non-ATPase regulatory subunit 11	PSMD11	sp|O00231|PSD11_HUMAN 26S proteasome non-ATPase regulatory subunit 11 OS=Homo sapiens OX=9606 GN=PSMD11 PE=1 SV=3	1	11	11	11	7	8	9	11	11	9	10	7	10	7	8	9	11	11	9	10	7	10	7	8	9	11	11	9	10	7	10	35.3	35.3	35.3	47.463	422	422	1	83	0	21.473	By MS/MS
O00232	O00232	9	9	9	26S proteasome non-ATPase regulatory subunit 12	PSMD12	sp|O00232|PSD12_HUMAN 26S proteasome non-ATPase regulatory subunit 12 OS=Homo sapiens OX=9606 GN=PSMD12 PE=1 SV=3	1	9	9	9	7	7	7	6	9	7	7	8	7	7	7	7	6	9	7	7	8	7	7	7	7	6	9	7	7	8	7	28.3	28.3	28.3	52.904	456	456	1	66	0	26.996	By MS/MS
O00241	O00241	2	1	1	Signal-regulatory protein beta-1	SIRPB1	sp|O00241|SIRB1_HUMAN Signal-regulatory protein beta-1 OS=Homo sapiens OX=9606 GN=SIRPB1 PE=1 SV=5	1	2	1	1	0	0	0	2	2	2	1	2	2	0	0	0	1	1	1	0	1	1	0	0	0	1	1	1	0	1	1	5.3	2.8	2.8	43.211	398	398	1	5	0.002214	1.9644
O00291	O00291	5	5	4	Huntingtin-interacting protein 1	HIP1	sp|O00291|HIP1_HUMAN Huntingtin-interacting protein 1 OS=Homo sapiens OX=9606 GN=HIP1 PE=1 SV=5	1	5	5	4	0	0	0	2	2	2	5	4	4	0	0	0	2	2	2	5	4	4	0	0	0	2	2	2	4	4	4	6.8	6.8	5.8	116.22	1037	1037	1	19	0	10.156
O00299	O00299	15	15	15	Chloride intracellular channel protein 1	CLIC1	sp|O00299|CLIC1_HUMAN Chloride intracellular channel protein 1 OS=Homo sapiens OX=9606 GN=CLIC1 PE=1 SV=4	1	15	15	15	12	12	12	14	13	13	14	15	14	12	12	12	14	13	13	14	15	14	12	12	12	14	13	13	14	15	14	72.6	72.6	72.6	26.922	241	241	1	164	0	100.24	By MS/MS
O00303	O00303	5	5	5	Eukaryotic translation initiation factor 3 subunit F	EIF3F	sp|O00303|EIF3F_HUMAN Eukaryotic translation initiation factor 3 subunit F OS=Homo sapiens OX=9606 GN=EIF3F PE=1 SV=1	1	5	5	5	4	4	5	3	5	5	5	5	5	4	4	5	3	5	5	5	5	5	4	4	5	3	5	5	5	5	5	18.8	18.8	18.8	37.563	357	357	1	41	0	19.043	By MS/MS
O00338	O00338	1	1	1	Sulfotransferase 1C2	SULT1C2	sp|O00338|ST1C2_HUMAN Sulfotransferase 1C2 OS=Homo sapiens OX=9606 GN=SULT1C2 PE=1 SV=1	1	1	1	1	0	1	1	0	0	1	0	1	0	0	1	1	0	0	1	0	1	0	0	1	1	0	0	1	0	1	0	4.1	4.1	4.1	34.88	296	296	1	4	0	7.0989
O00410;O60518	O00410	10;1	10;1	10;1	Importin-5	IPO5	sp|O00410|IPO5_HUMAN Importin-5 OS=Homo sapiens OX=9606 GN=IPO5 PE=1 SV=4	2	10	10	10	5	5	6	3	7	9	7	9	9	5	5	6	3	7	9	7	9	9	5	5	6	3	7	9	7	9	9	13.5	13.5	13.5	123.63	1097	1097;1105	1	60	0	14.832	By matching
O00425	O00425	3	2	2	Insulin-like growth factor 2 mRNA-binding protein 3	IGF2BP3	sp|O00425|IF2B3_HUMAN Insulin-like growth factor 2 mRNA-binding protein 3 OS=Homo sapiens OX=9606 GN=IGF2BP3 PE=1 SV=2	1	3	2	2	1	2	3	0	0	0	3	3	2	1	2	2	0	0	0	2	2	1	1	2	2	0	0	0	2	2	1	7.3	5	5	63.704	579	579	1	10	0.0088832	1.277	By matching
O00429	O00429	2	2	2	Dynamin-1-like protein	DNM1L	sp|O00429|DNM1L_HUMAN Dynamin-1-like protein OS=Homo sapiens OX=9606 GN=DNM1L PE=1 SV=2	1	2	2	2	1	1	1	2	2	2	2	2	2	1	1	1	2	2	2	2	2	2	1	1	1	2	2	2	2	2	2	3.8	3.8	3.8	81.876	736	736	1	15	0.0065274	1.3842	By matching
O00461	O00461	1	1	1	Golgi integral membrane protein 4	GOLIM4	sp|O00461|GOLI4_HUMAN Golgi integral membrane protein 4 OS=Homo sapiens OX=9606 GN=GOLIM4 PE=1 SV=1	1	1	1	1	0	0	0	1	0	0	0	0	0	0	0	0	1	0	0	0	0	0	0	0	0	1	0	0	0	0	0	1.6	1.6	1.6	81.879	696	696	1	1	0.0088889	1.2775
O00468	O00468	4	4	4	Agrin;Agrin N-terminal 110 kDa subunit;Agrin C-terminal 110 kDa subunit;Agrin C-terminal 90 kDa fragment;Agrin C-terminal 22 kDa fragment	AGRN	sp|O00468|AGRIN_HUMAN Agrin OS=Homo sapiens OX=9606 GN=AGRN PE=1 SV=6	1	4	4	4	4	4	4	0	0	0	1	1	2	4	4	4	0	0	0	1	1	2	4	4	4	0	0	0	1	1	2	2.4	2.4	2.4	217.32	2068	2068	1	16	0	3.1304	By MS/MS
O00487	O00487	2	2	2	26S proteasome non-ATPase regulatory subunit 14	PSMD14	sp|O00487|PSDE_HUMAN 26S proteasome non-ATPase regulatory subunit 14 OS=Homo sapiens OX=9606 GN=PSMD14 PE=1 SV=1	1	2	2	2	1	2	2	2	2	2	2	2	2	1	2	2	2	2	2	2	2	2	1	2	2	2	2	2	2	2	2	9.4	9.4	9.4	34.577	310	310	1	17	0	4.5688	By matching
O00560	O00560	8	8	8	Syntenin-1	SDCBP	sp|O00560|SDCB1_HUMAN Syntenin-1 OS=Homo sapiens OX=9606 GN=SDCBP PE=1 SV=1	1	8	8	8	5	6	8	8	8	8	8	8	8	5	6	8	8	8	8	8	8	8	5	6	8	8	8	8	8	8	8	52.3	52.3	52.3	32.444	298	298	1	113	0	41.076	By MS/MS
O00567	O00567	9	9	9	Nucleolar protein 56	NOP56	sp|O00567|NOP56_HUMAN Nucleolar protein 56 OS=Homo sapiens OX=9606 GN=NOP56 PE=1 SV=4	1	9	9	9	5	4	6	6	9	8	3	3	5	5	4	6	6	9	8	3	3	5	5	4	6	6	9	8	3	3	5	16.8	16.8	16.8	66.049	594	594	1	49	0	13.63	By matching
O00571;O15523;Q9NQI0	O00571;O15523	15;11;1	14;10;1	14;10;1	ATP-dependent RNA helicase DDX3X;ATP-dependent RNA helicase DDX3Y	DDX3X;DDX3Y	sp|O00571|DDX3X_HUMAN ATP-dependent RNA helicase DDX3X OS=Homo sapiens OX=9606 GN=DDX3X PE=1 SV=3;sp|O15523|DDX3Y_HUMAN ATP-dependent RNA helicase DDX3Y OS=Homo sapiens OX=9606 GN=DDX3Y PE=1 SV=2	3	15	14	14	9	10	8	14	13	12	13	14	14	8	9	7	13	12	11	12	13	13	8	9	7	13	12	11	12	13	13	28.2	26.6	26.6	73.243	662	662;660;724	1	99	0	34.179	By matching
O00743	O00743	4	4	4	Serine/threonine-protein phosphatase 6 catalytic subunit;Serine/threonine-protein phosphatase 6 catalytic subunit, N-terminally processed	PPP6C	sp|O00743|PPP6_HUMAN Serine/threonine-protein phosphatase 6 catalytic subunit OS=Homo sapiens OX=9606 GN=PPP6C PE=1 SV=1	1	4	4	4	2	1	3	4	3	3	3	4	4	2	1	3	4	3	3	3	4	4	2	1	3	4	3	3	3	4	4	21.6	21.6	21.6	35.144	305	305	1	27	0	4.8416	By MS/MS
O00763	O00763	1	1	1	Acetyl-CoA carboxylase 2;Biotin carboxylase	ACACB	sp|O00763|ACACB_HUMAN Acetyl-CoA carboxylase 2 OS=Homo sapiens OX=9606 GN=ACACB PE=1 SV=3	1	1	1	1	0	0	0	0	0	1	1	1	1	0	0	0	0	0	1	1	1	1	0	0	0	0	0	1	1	1	1	0.4	0.4	0.4	276.54	2458	2458	1	4	1	-2
O00764	O00764	4	4	4	Pyridoxal kinase	PDXK	sp|O00764|PDXK_HUMAN Pyridoxal kinase OS=Homo sapiens OX=9606 GN=PDXK PE=1 SV=1	1	4	4	4	1	1	1	1	3	2	1	2	4	1	1	1	1	3	2	1	2	4	1	1	1	1	3	2	1	2	4	23.7	23.7	23.7	35.102	312	312	1	16	0	4.722	By matching
O14545	O14545	1	1	1	TRAF-type zinc finger domain-containing protein 1	TRAFD1	sp|O14545|TRAD1_HUMAN TRAF-type zinc finger domain-containing protein 1 OS=Homo sapiens OX=9606 GN=TRAFD1 PE=1 SV=1	1	1	1	1	0	0	0	1	0	1	1	1	1	0	0	0	1	0	1	1	1	1	0	0	0	1	0	1	1	1	1	2.4	2.4	2.4	64.84	582	582	1	5	1	-2
O14578	O14578	17	17	17	Citron Rho-interacting kinase	CIT	sp|O14578|CTRO_HUMAN Citron Rho-interacting kinase OS=Homo sapiens OX=9606 GN=CIT PE=1 SV=2	1	17	17	17	0	0	0	7	2	5	16	16	14	0	0	0	7	2	5	16	16	14	0	0	0	7	2	5	16	16	14	9.8	9.8	9.8	231.43	2027	2027	1	62	0	28.903
O14579	O14579	3	3	3	Coatomer subunit epsilon	COPE	sp|O14579|COPE_HUMAN Coatomer subunit epsilon OS=Homo sapiens OX=9606 GN=COPE PE=1 SV=3	1	3	3	3	2	2	2	2	2	3	3	3	3	2	2	2	2	2	3	3	3	3	2	2	2	2	2	3	3	3	3	14.6	14.6	14.6	34.482	308	308	1	22	0	3.6166	By matching
P47813;O14602	P47813;O14602	3;3	3;3	3;3	Eukaryotic translation initiation factor 1A, X-chromosomal;Eukaryotic translation initiation factor 1A, Y-chromosomal	EIF1AX;EIF1AY	sp|P47813|IF1AX_HUMAN Eukaryotic translation initiation factor 1A, X-chromosomal OS=Homo sapiens OX=9606 GN=EIF1AX PE=1 SV=2;sp|O14602|IF1AY_HUMAN Eukaryotic translation initiation factor 1A, Y-chromosomal OS=Homo sapiens OX=9606 GN=EIF1AY PE=1 SV=4	2	3	3	3	2	2	1	3	3	3	3	3	3	2	2	1	3	3	3	3	3	3	2	2	1	3	3	3	3	3	3	18.1	18.1	18.1	16.46	144	144;144	1	23	0	4.9692	By matching
O14647	O14647	1	1	1	Chromodomain-helicase-DNA-binding protein 2	CHD2	sp|O14647|CHD2_HUMAN Chromodomain-helicase-DNA-binding protein 2 OS=Homo sapiens OX=9606 GN=CHD2 PE=1 SV=2	1	1	1	1	1	1	1	0	0	0	0	0	1	1	1	1	0	0	0	0	0	1	1	1	1	0	0	0	0	0	1	0.5	0.5	0.5	211.34	1828	1828	1	4	1	-2	By matching
O14672	O14672	3	3	3	Disintegrin and metalloproteinase domain-containing protein 10	ADAM10	sp|O14672|ADA10_HUMAN Disintegrin and metalloproteinase domain-containing protein 10 OS=Homo sapiens OX=9606 GN=ADAM10 PE=1 SV=1	1	3	3	3	1	1	1	2	3	2	3	3	3	1	1	1	2	3	2	3	3	3	1	1	1	2	3	2	3	3	3	4.9	4.9	4.9	84.141	748	748	1	19	0	7.7755	By MS/MS
O14686	O14686	1	1	1	Histone-lysine N-methyltransferase 2D	KMT2D	sp|O14686|KMT2D_HUMAN Histone-lysine N-methyltransferase 2D OS=Homo sapiens OX=9606 GN=KMT2D PE=1 SV=2	1	1	1	1	0	0	0	0	0	1	0	1	0	0	0	0	0	0	1	0	1	0	0	0	0	0	0	1	0	1	0	0.2	0.2	0.2	593.38	5537	5537	1	2	1	-2
O14737	O14737	1	1	1	Programmed cell death protein 5	PDCD5	sp|O14737|PDCD5_HUMAN Programmed cell death protein 5 OS=Homo sapiens OX=9606 GN=PDCD5 PE=1 SV=3	1	1	1	1	1	1	0	1	1	1	1	1	1	1	1	0	1	1	1	1	1	1	1	1	0	1	1	1	1	1	1	10.4	10.4	10.4	14.285	125	125	1	8	0.0027913	1.643	By MS/MS
O14744	O14744	5	5	5	Protein arginine N-methyltransferase 5;Protein arginine N-methyltransferase 5, N-terminally processed	PRMT5	sp|O14744|ANM5_HUMAN Protein arginine N-methyltransferase 5 OS=Homo sapiens OX=9606 GN=PRMT5 PE=1 SV=4	1	5	5	5	5	3	4	5	5	5	5	5	5	5	3	4	5	5	5	5	5	5	5	3	4	5	5	5	5	5	5	9.7	9.7	9.7	72.683	637	637	1	42	0	13.865	By MS/MS
O14745	O14745	8	8	8	Na(+)/H(+) exchange regulatory cofactor NHE-RF1	SLC9A3R1	sp|O14745|NHRF1_HUMAN Na(+)/H(+) exchange regulatory cofactor NHE-RF1 OS=Homo sapiens OX=9606 GN=SLC9A3R1 PE=1 SV=4	1	8	8	8	4	5	5	4	5	7	7	8	8	4	5	5	4	5	7	7	8	8	4	5	5	4	5	7	7	8	8	33	33	33	38.868	358	358	1	55	0	27.656	By matching
O14818;Q8TAA3	O14818;Q8TAA3	5;3	5;3	5;3	Proteasome subunit alpha type-7;Proteasome subunit alpha type-7-like	PSMA7;PSMA8	sp|O14818|PSA7_HUMAN Proteasome subunit alpha type-7 OS=Homo sapiens OX=9606 GN=PSMA7 PE=1 SV=1;sp|Q8TAA3|PSMA8_HUMAN Proteasome subunit alpha-type 8 OS=Homo sapiens OX=9606 GN=PSMA8 PE=2 SV=3	2	5	5	5	2	3	4	4	4	4	3	4	4	2	3	4	4	4	4	3	4	4	2	3	4	4	4	4	3	4	4	28.6	28.6	28.6	27.887	248	248;256	1	32	0	5.6807	By matching
O14828	O14828	3	3	3	Secretory carrier-associated membrane protein 3	SCAMP3	sp|O14828|SCAM3_HUMAN Secretory carrier-associated membrane protein 3 OS=Homo sapiens OX=9606 GN=SCAMP3 PE=1 SV=3	1	3	3	3	3	2	2	2	2	2	2	2	3	3	2	2	2	2	2	2	2	3	3	2	2	2	2	2	2	2	3	13	13	13	38.287	347	347	1	20	0	6.7178	By MS/MS
O14908	O14908	1	1	1	PDZ domain-containing protein GIPC1	GIPC1	sp|O14908|GIPC1_HUMAN PDZ domain-containing protein GIPC1 OS=Homo sapiens OX=9606 GN=GIPC1 PE=1 SV=2	1	1	1	1	0	0	0	0	0	0	0	1	1	0	0	0	0	0	0	0	1	1	0	0	0	0	0	0	0	1	1	4.2	4.2	4.2	36.049	333	333	1	2	0.0021505	1.7764
O14921	O14921	1	1	1	Regulator of G-protein signaling 13	RGS13	sp|O14921|RGS13_HUMAN Regulator of G-protein signaling 13 OS=Homo sapiens OX=9606 GN=RGS13 PE=1 SV=1	1	1	1	1	0	0	0	0	0	0	1	0	0	0	0	0	0	0	0	1	0	0	0	0	0	0	0	0	1	0	0	6.9	6.9	6.9	19.135	159	159	1	1	1	-2
O14929	O14929	3	3	3	Histone acetyltransferase type B catalytic subunit	HAT1	sp|O14929|HAT1_HUMAN Histone acetyltransferase type B catalytic subunit OS=Homo sapiens OX=9606 GN=HAT1 PE=1 SV=1	1	3	3	3	3	3	3	3	3	3	2	3	2	3	3	3	3	3	3	2	3	2	3	3	3	3	3	3	2	3	2	9.3	9.3	9.3	49.512	419	419	1	25	0	4.6687	By MS/MS
O14936	O14936	3	3	3	Peripheral plasma membrane protein CASK	CASK	sp|O14936|CSKP_HUMAN Peripheral plasma membrane protein CASK OS=Homo sapiens OX=9606 GN=CASK PE=1 SV=3	1	3	3	3	0	0	0	1	2	0	3	3	2	0	0	0	1	2	0	3	3	2	0	0	0	1	2	0	3	3	2	4.2	4.2	4.2	105.12	926	926	1	11	0	4.115
P19105;O14950;P24844	P19105;O14950;P24844	8;8;5	8;8;5	8;8;5	Myosin regulatory light chain 12A;Myosin regulatory light chain 12B;Myosin regulatory light polypeptide 9	MYL12A;MYL12B;MYL9	sp|P19105|ML12A_HUMAN Myosin regulatory light chain 12A OS=Homo sapiens OX=9606 GN=MYL12A PE=1 SV=2;sp|O14950|ML12B_HUMAN Myosin regulatory light chain 12B OS=Homo sapiens OX=9606 GN=MYL12B PE=1 SV=2;sp|P24844|MYL9_HUMAN Myosin regulatory light polypeptide	3	8	8	8	8	8	6	8	6	7	8	8	8	8	8	6	8	6	7	8	8	8	8	8	6	8	6	7	8	8	8	62.6	62.6	62.6	19.794	171	171;172;172	1	81	0	125.91	By MS/MS
O14980	O14980	13	13	13	Exportin-1	XPO1	sp|O14980|XPO1_HUMAN Exportin-1 OS=Homo sapiens OX=9606 GN=XPO1 PE=1 SV=1	1	13	13	13	9	8	9	11	11	10	12	9	7	9	8	9	11	11	10	12	9	7	9	8	9	11	11	10	12	9	7	16.7	16.7	16.7	123.38	1071	1071	1	87	0	27.342	By MS/MS
O15018	O15018	1	1	1	PDZ domain-containing protein 2;Processed PDZ domain-containing protein 2	PDZD2	sp|O15018|PDZD2_HUMAN PDZ domain-containing protein 2 OS=Homo sapiens OX=9606 GN=PDZD2 PE=1 SV=4	1	1	1	1	0	0	0	1	1	0	0	0	0	0	0	0	1	1	0	0	0	0	0	0	0	1	1	0	0	0	0	0.5	0.5	0.5	301.64	2839	2839	1	2	0.0040107	1.4662
O15031	O15031	20	20	20	Plexin-B2	PLXNB2	sp|O15031|PLXB2_HUMAN Plexin-B2 OS=Homo sapiens OX=9606 GN=PLXNB2 PE=1 SV=3	1	20	20	20	8	6	8	17	15	16	18	19	16	8	6	8	17	15	16	18	19	16	8	6	8	17	15	16	18	19	16	15.7	15.7	15.7	205.12	1838	1838	1	127	0	40.184	By matching
O15067	O15067	8	8	8	Phosphoribosylformylglycinamidine synthase	PFAS	sp|O15067|PUR4_HUMAN Phosphoribosylformylglycinamidine synthase OS=Homo sapiens OX=9606 GN=PFAS PE=1 SV=4	1	8	8	8	2	4	2	6	8	7	6	6	7	2	4	2	6	8	7	6	6	7	2	4	2	6	8	7	6	6	7	8.9	8.9	8.9	144.73	1338	1338	1	48	0	13.052	By matching
O15078	O15078	2	2	2	Centrosomal protein of 290 kDa	CEP290	sp|O15078|CE290_HUMAN Centrosomal protein of 290 kDa OS=Homo sapiens OX=9606 GN=CEP290 PE=1 SV=2	1	2	2	2	2	2	2	1	1	1	2	0	0	2	2	2	1	1	1	2	0	0	2	2	2	1	1	1	2	0	0	0.9	0.9	0.9	290.38	2479	2479	1	11	0.0007593	2.1118	By matching
O15127	O15127	2	2	2	Secretory carrier-associated membrane protein 2	SCAMP2	sp|O15127|SCAM2_HUMAN Secretory carrier-associated membrane protein 2 OS=Homo sapiens OX=9606 GN=SCAMP2 PE=1 SV=2	1	2	2	2	1	1	1	1	2	2	2	2	2	1	1	1	1	2	2	2	2	2	1	1	1	1	2	2	2	2	2	9.7	9.7	9.7	36.648	329	329	1	20	0	4.0369	By matching
O15143	O15143	11	11	11	Actin-related protein 2/3 complex subunit 1B	ARPC1B	sp|O15143|ARC1B_HUMAN Actin-related protein 2/3 complex subunit 1B OS=Homo sapiens OX=9606 GN=ARPC1B PE=1 SV=3	1	11	11	11	5	5	4	11	9	10	9	10	10	5	5	4	11	9	10	9	10	10	5	5	4	11	9	10	9	10	10	32.3	32.3	32.3	40.949	372	372	1	91	0	26.833	By MS/MS
O15144	O15144	12	12	12	Actin-related protein 2/3 complex subunit 2	ARPC2	sp|O15144|ARPC2_HUMAN Actin-related protein 2/3 complex subunit 2 OS=Homo sapiens OX=9606 GN=ARPC2 PE=1 SV=1	1	12	12	12	3	5	6	9	12	11	9	12	11	3	5	6	9	12	11	9	12	11	3	5	6	9	12	11	9	12	11	32.7	32.7	32.7	34.333	300	300	1	87	0	50.204	By matching
O15145	O15145	6	6	6	Actin-related protein 2/3 complex subunit 3	ARPC3	sp|O15145|ARPC3_HUMAN Actin-related protein 2/3 complex subunit 3 OS=Homo sapiens OX=9606 GN=ARPC3 PE=1 SV=3	1	6	6	6	4	4	3	6	5	6	6	6	6	4	4	3	6	5	6	6	6	6	4	4	3	6	5	6	6	6	6	34.8	34.8	34.8	20.546	178	178	1	47	0	14.836	By matching
O15160	O15160	2	2	2	DNA-directed RNA polymerases I and III subunit RPAC1	POLR1C	sp|O15160|RPAC1_HUMAN DNA-directed RNA polymerases I and III subunit RPAC1 OS=Homo sapiens OX=9606 GN=POLR1C PE=1 SV=1	1	2	2	2	2	2	2	2	2	2	1	2	2	2	2	2	2	2	2	1	2	2	2	2	2	2	2	2	1	2	2	10.7	10.7	10.7	39.249	346	346	1	17	0.0021946	1.8979	By matching
O15165	O15165	1	1	1	Low-density lipoprotein receptor class A domain-containing protein 4	LDLRAD4	sp|O15165|LRAD4_HUMAN Low-density lipoprotein receptor class A domain-containing protein 4 OS=Homo sapiens OX=9606 GN=LDLRAD4 PE=1 SV=1	1	1	1	1	0	1	1	0	1	1	0	1	1	0	1	1	0	1	1	0	1	1	0	1	1	0	1	1	0	1	1	4.9	4.9	4.9	33.9	306	306	1	6	1	-2
O15247	O15247	1	1	1	Chloride intracellular channel protein 2	CLIC2	sp|O15247|CLIC2_HUMAN Chloride intracellular channel protein 2 OS=Homo sapiens OX=9606 GN=CLIC2 PE=1 SV=3	1	1	1	1	1	1	1	0	0	0	0	0	0	1	1	1	0	0	0	0	0	0	1	1	1	0	0	0	0	0	0	5.3	5.3	5.3	28.356	247	247	1	3	0.0070876	1.328	By matching
O15305	O15305	1	1	1	Phosphomannomutase 2	PMM2	sp|O15305|PMM2_HUMAN Phosphomannomutase 2 OS=Homo sapiens OX=9606 GN=PMM2 PE=1 SV=1	1	1	1	1	0	0	0	0	1	0	1	1	1	0	0	0	0	1	0	1	1	1	0	0	0	0	1	0	1	1	1	4.9	4.9	4.9	28.082	246	246	1	4	0.0076923	1.3142
O15353	O15353	1	1	1	Forkhead box protein N1	FOXN1	sp|O15353|FOXN1_HUMAN Forkhead box protein N1 OS=Homo sapiens OX=9606 GN=FOXN1 PE=1 SV=1	1	1	1	1	0	0	0	0	0	1	0	0	0	0	0	0	0	0	1	0	0	0	0	0	0	0	0	1	0	0	0	1.5	1.5	1.5	68.924	648	648	1	1	1	-2
O15357	O15357	2	1	1	Phosphatidylinositol 3,4,5-trisphosphate 5-phosphatase 2	INPPL1	sp|O15357|SHIP2_HUMAN Phosphatidylinositol 3,4,5-trisphosphate 5-phosphatase 2 OS=Homo sapiens OX=9606 GN=INPPL1 PE=1 SV=2	1	2	1	1	0	0	0	1	2	2	1	2	2	0	0	0	0	1	1	0	1	1	0	0	0	0	1	1	0	1	1	2.1	1.3	1.3	138.6	1258	1258	1	4	0.0052875	1.4348
O15371	O15371	6	6	6	Eukaryotic translation initiation factor 3 subunit D	EIF3D	sp|O15371|EIF3D_HUMAN Eukaryotic translation initiation factor 3 subunit D OS=Homo sapiens OX=9606 GN=EIF3D PE=1 SV=1	1	6	6	6	5	5	5	6	5	6	5	5	5	5	5	5	6	5	6	5	5	5	5	5	5	6	5	6	5	5	5	13.5	13.5	13.5	63.972	548	548	1	47	0	11.048	By matching
O15372	O15372	4	4	4	Eukaryotic translation initiation factor 3 subunit H	EIF3H	sp|O15372|EIF3H_HUMAN Eukaryotic translation initiation factor 3 subunit H OS=Homo sapiens OX=9606 GN=EIF3H PE=1 SV=1	1	4	4	4	1	3	2	4	4	4	4	4	3	1	3	2	4	4	4	4	4	3	1	3	2	4	4	4	4	4	3	13.4	13.4	13.4	39.93	352	352	1	29	0	8.8933	By matching
O15374	O15374	1	1	1	Monocarboxylate transporter 5	SLC16A4	sp|O15374|MOT5_HUMAN Monocarboxylate transporter 5 OS=Homo sapiens OX=9606 GN=SLC16A4 PE=1 SV=1	1	1	1	1	0	1	1	1	1	1	1	0	1	0	1	1	1	1	1	1	0	1	0	1	1	1	1	1	1	0	1	2.7	2.7	2.7	54.021	487	487	1	7	1	-2
O15381	O15381	1	1	1	Nuclear valosin-containing protein-like	NVL	sp|O15381|NVL_HUMAN Nuclear valosin-containing protein-like OS=Homo sapiens OX=9606 GN=NVL PE=1 SV=1	1	1	1	1	0	0	0	1	1	1	0	1	1	0	0	0	1	1	1	0	1	1	0	0	0	1	1	1	0	1	1	1.3	1.3	1.3	95.05	856	856	1	5	0.0088608	1.2736
O15400	O15400	2	2	2	Syntaxin-7	STX7	sp|O15400|STX7_HUMAN Syntaxin-7 OS=Homo sapiens OX=9606 GN=STX7 PE=1 SV=4	1	2	2	2	1	2	2	2	1	2	2	0	2	1	2	2	2	1	2	2	0	2	1	2	2	2	1	2	2	0	2	9.6	9.6	9.6	29.815	261	261	1	14	0.0022288	1.9902	By matching
O15427	O15427	8	8	8	Monocarboxylate transporter 4	SLC16A3	sp|O15427|MOT4_HUMAN Monocarboxylate transporter 4 OS=Homo sapiens OX=9606 GN=SLC16A3 PE=1 SV=1	1	8	8	8	2	3	2	7	7	6	7	8	8	2	3	2	7	7	6	7	8	8	2	3	2	7	7	6	7	8	8	23.7	23.7	23.7	49.469	465	465	1	56	0	29.017	By matching
O15439	O15439	5	5	5	Multidrug resistance-associated protein 4	ABCC4	sp|O15439|MRP4_HUMAN ATP-binding cassette sub-family C member 4 OS=Homo sapiens OX=9606 GN=ABCC4 PE=1 SV=3	1	5	5	5	0	1	1	3	1	4	3	4	4	0	1	1	3	1	4	3	4	4	0	1	1	3	1	4	3	4	4	4.5	4.5	4.5	149.52	1325	1325	1	21	0	3.9713
O15511	O15511	1	1	1	Actin-related protein 2/3 complex subunit 5	ARPC5	sp|O15511|ARPC5_HUMAN Actin-related protein 2/3 complex subunit 5 OS=Homo sapiens OX=9606 GN=ARPC5 PE=1 SV=3	1	1	1	1	1	0	0	1	1	1	1	1	1	1	0	0	1	1	1	1	1	1	1	0	0	1	1	1	1	1	1	7.9	7.9	7.9	16.32	151	151	1	7	0.0028011	1.6816	By matching
O43143	O43143	8	8	8	Pre-mRNA-splicing factor ATP-dependent RNA helicase DHX15	DHX15	sp|O43143|DHX15_HUMAN Pre-mRNA-splicing factor ATP-dependent RNA helicase DHX15 OS=Homo sapiens OX=9606 GN=DHX15 PE=1 SV=2	1	8	8	8	5	6	5	8	7	6	4	5	5	5	6	5	8	7	6	4	5	5	5	6	5	8	7	6	4	5	5	13.2	13.2	13.2	90.932	795	795	1	51	0	11.535	By matching
O43169	O43169	2	2	2	Cytochrome b5 type B	CYB5B	sp|O43169|CYB5B_HUMAN Cytochrome b5 type B OS=Homo sapiens OX=9606 GN=CYB5B PE=1 SV=3	1	2	2	2	2	2	2	1	1	0	1	1	1	2	2	2	1	1	0	1	1	1	2	2	2	1	1	0	1	1	1	20.7	20.7	20.7	16.694	150	150	1	11	0.00080515	2.5348	By MS/MS
O43175	O43175	14	14	14	D-3-phosphoglycerate dehydrogenase	PHGDH	sp|O43175|SERA_HUMAN D-3-phosphoglycerate dehydrogenase OS=Homo sapiens OX=9606 GN=PHGDH PE=1 SV=4	1	14	14	14	10	9	8	12	14	13	14	14	13	10	9	8	12	14	13	14	14	13	10	9	8	12	14	13	14	14	13	37.3	37.3	37.3	56.65	533	533	1	107	0	53.074	By MS/MS
O43242	O43242	10	10	10	26S proteasome non-ATPase regulatory subunit 3	PSMD3	sp|O43242|PSMD3_HUMAN 26S proteasome non-ATPase regulatory subunit 3 OS=Homo sapiens OX=9606 GN=PSMD3 PE=1 SV=2	1	10	10	10	9	8	7	6	8	8	9	9	9	9	8	7	6	8	8	9	9	9	9	8	7	6	8	8	9	9	9	22.8	22.8	22.8	60.977	534	534	1	80	0	26.506	By MS/MS
O43252	O43252	1	1	1	Bifunctional 3-phosphoadenosine 5-phosphosulfate synthase 1;Sulfate adenylyltransferase;Adenylyl-sulfate kinase	PAPSS1	sp|O43252|PAPS1_HUMAN Bifunctional 3-phosphoadenosine 5-phosphosulfate synthase 1 OS=Homo sapiens OX=9606 GN=PAPSS1 PE=1 SV=2	1	1	1	1	0	0	0	1	1	0	0	0	0	0	0	0	1	1	0	0	0	0	0	0	0	1	1	0	0	0	0	3.2	3.2	3.2	70.832	624	624	1	2	0.0071105	1.3337
O43390	O43390	8	4	4	Heterogeneous nuclear ribonucleoprotein R	HNRNPR	sp|O43390|HNRPR_HUMAN Heterogeneous nuclear ribonucleoprotein R OS=Homo sapiens OX=9606 GN=HNRNPR PE=1 SV=1	1	8	4	4	6	5	6	6	7	7	6	5	7	2	2	2	3	3	3	2	2	3	2	2	2	3	3	3	2	2	3	16.9	10.6	10.6	70.942	633	633	1	23	0	6.9348	By MS/MS
O43396	O43396	6	6	6	Thioredoxin-like protein 1	TXNL1	sp|O43396|TXNL1_HUMAN Thioredoxin-like protein 1 OS=Homo sapiens OX=9606 GN=TXNL1 PE=1 SV=3	1	6	6	6	3	2	4	6	6	5	5	6	6	3	2	4	6	6	5	5	6	6	3	2	4	6	6	5	5	6	6	36.3	36.3	36.3	32.251	289	289	1	43	0	17.218	By matching
O43427	O43427	2	2	2	Acidic fibroblast growth factor intracellular-binding protein	FIBP	sp|O43427|FIBP_HUMAN Acidic fibroblast growth factor intracellular-binding protein OS=Homo sapiens OX=9606 GN=FIBP PE=1 SV=3	1	2	2	2	0	0	0	2	1	2	1	1	0	0	0	0	2	1	2	1	1	0	0	0	0	2	1	2	1	1	0	8.8	8.8	8.8	41.878	364	364	1	7	0.0028309	1.7202
O43488;Q8NHP1;O95154	O43488	5;2;1	5;2;1	5;2;1	Aflatoxin B1 aldehyde reductase member 2	AKR7A2	sp|O43488|ARK72_HUMAN Aflatoxin B1 aldehyde reductase member 2 OS=Homo sapiens OX=9606 GN=AKR7A2 PE=1 SV=3	3	5	5	5	1	3	4	3	4	5	2	4	5	1	3	4	3	4	5	2	4	5	1	3	4	3	4	5	2	4	5	19.2	19.2	19.2	39.589	359	359;331;331	1	31	0	13.323	By MS/MS
O43491	O43491	15	13	13	Band 4.1-like protein 2	EPB41L2	sp|O43491|E41L2_HUMAN Band 4.1-like protein 2 OS=Homo sapiens OX=9606 GN=EPB41L2 PE=1 SV=1	1	15	13	13	7	9	6	13	10	9	12	13	14	7	9	6	11	8	9	11	11	12	7	9	6	11	8	9	11	11	12	18.9	16.7	16.7	112.59	1005	1005	1	84	0	36.418	By MS/MS
O43493	O43493	2	2	2	Trans-Golgi network integral membrane protein 2	TGOLN2	sp|O43493|TGON2_HUMAN Trans-Golgi network integral membrane protein 2 OS=Homo sapiens OX=9606 GN=TGOLN2 PE=1 SV=4	1	2	2	2	0	0	0	2	2	2	2	2	2	0	0	0	2	2	2	2	2	2	0	0	0	2	2	2	2	2	2	6.4	6.4	6.4	45.879	437	437	1	12	0.00079302	2.4377
O43561	O43561	3	3	3	Linker for activation of T-cells family member 1	LAT	sp|O43561|LAT_HUMAN Linker for activation of T-cells family member 1 OS=Homo sapiens OX=9606 GN=LAT PE=1 SV=1	1	3	3	3	0	0	0	0	0	0	3	3	3	0	0	0	0	0	0	3	3	3	0	0	0	0	0	0	3	3	3	23.7	23.7	23.7	27.929	262	262	1	9	0	3.8471
O43583	O43583	1	1	1	Density-regulated protein	DENR	sp|O43583|DENR_HUMAN Density-regulated protein OS=Homo sapiens OX=9606 GN=DENR PE=1 SV=2	1	1	1	1	1	0	0	1	1	1	1	1	1	1	0	0	1	1	1	1	1	1	1	0	0	1	1	1	1	1	1	9.1	9.1	9.1	22.092	198	198	1	7	0	2.7713	By matching
O43592	O43592	5	5	5	Exportin-T	XPOT	sp|O43592|XPOT_HUMAN Exportin-T OS=Homo sapiens OX=9606 GN=XPOT PE=1 SV=2	1	5	5	5	3	2	3	3	4	4	4	5	3	3	2	3	3	4	4	4	5	3	3	2	3	3	4	4	4	5	3	5.9	5.9	5.9	109.96	962	962	1	31	0	5.2179	By matching
O43598	O43598	2	2	2	2-deoxynucleoside 5-phosphate N-hydrolase 1	DNPH1	sp|O43598|DNPH1_HUMAN 2-deoxynucleoside 5-phosphate N-hydrolase 1 OS=Homo sapiens OX=9606 GN=DNPH1 PE=1 SV=1	1	2	2	2	2	2	2	2	2	2	1	2	2	2	2	2	2	2	2	1	2	2	2	2	2	2	2	2	1	2	2	20.1	20.1	20.1	19.108	174	174	1	17	0	4.7094	By matching
O43663	O43663	2	2	2	Protein regulator of cytokinesis 1	PRC1	sp|O43663|PRC1_HUMAN Protein regulator of cytokinesis 1 OS=Homo sapiens OX=9606 GN=PRC1 PE=1 SV=2	1	2	2	2	0	0	0	1	1	1	2	2	1	0	0	0	1	1	1	2	2	1	0	0	0	1	1	1	2	2	1	3.9	3.9	3.9	71.606	620	620	1	8	0	3.1514
O43681	O43681	3	3	3	ATPase ASNA1	ASNA1	sp|O43681|GET3_HUMAN ATPase GET3 OS=Homo sapiens OX=9606 GN=GET3 PE=1 SV=2	1	3	3	3	2	2	1	3	3	3	3	3	3	2	2	1	3	3	3	3	3	3	2	2	1	3	3	3	3	3	3	10.1	10.1	10.1	38.792	348	348	1	26	0	4.0634	By matching
O43684	O43684	7	7	7	Mitotic checkpoint protein BUB3	BUB3	sp|O43684|BUB3_HUMAN Mitotic checkpoint protein BUB3 OS=Homo sapiens OX=9606 GN=BUB3 PE=1 SV=1	1	7	7	7	7	6	6	5	6	6	4	5	6	7	6	6	5	6	6	4	5	6	7	6	6	5	6	6	4	5	6	27.7	27.7	27.7	37.154	328	328	1	58	0	37.344	By MS/MS
O43707;Q9H254	O43707	50;1	50;1	34;1	Alpha-actinin-4	ACTN4	sp|O43707|ACTN4_HUMAN Alpha-actinin-4 OS=Homo sapiens OX=9606 GN=ACTN4 PE=1 SV=2	2	50	50	34	36	41	39	43	48	47	47	46	49	36	41	39	43	48	47	47	46	49	24	29	26	30	32	33	32	31	33	67.5	67.5	48.1	104.85	911	911;2564	1	469	0	236.05	By MS/MS
O43747	O43747	3	3	3	AP-1 complex subunit gamma-1	AP1G1	sp|O43747|AP1G1_HUMAN AP-1 complex subunit gamma-1 OS=Homo sapiens OX=9606 GN=AP1G1 PE=1 SV=5	1	3	3	3	0	0	0	3	2	2	2	3	2	0	0	0	3	2	2	2	3	2	0	0	0	3	2	2	2	3	2	6.2	6.2	6.2	91.35	822	822	1	15	0	2.8653
O43776	O43776	14	14	14	Asparagine--tRNA ligase, cytoplasmic	NARS	sp|O43776|SYNC_HUMAN Asparagine--tRNA ligase, cytoplasmic OS=Homo sapiens OX=9606 GN=NARS1 PE=1 SV=1	1	14	14	14	8	9	9	14	12	12	13	12	13	8	9	9	14	12	12	13	12	13	8	9	9	14	12	12	13	12	13	31	31	31	62.942	548	548	1	102	0	25.701	By MS/MS
O43809	O43809	1	1	1	Cleavage and polyadenylation specificity factor subunit 5	NUDT21	sp|O43809|CPSF5_HUMAN Cleavage and polyadenylation specificity factor subunit 5 OS=Homo sapiens OX=9606 GN=NUDT21 PE=1 SV=1	1	1	1	1	1	1	1	0	0	0	0	0	0	1	1	1	0	0	0	0	0	0	1	1	1	0	0	0	0	0	0	7.9	7.9	7.9	26.227	227	227	1	3	0.0021676	1.8062	By MS/MS
O43813	O43813	3	3	3	LanC-like protein 1	LANCL1	sp|O43813|LANC1_HUMAN Glutathione S-transferase LANCL1 OS=Homo sapiens OX=9606 GN=LANCL1 PE=1 SV=1	1	3	3	3	1	1	1	2	2	2	0	1	1	1	1	1	2	2	2	0	1	1	1	1	1	2	2	2	0	1	1	10.5	10.5	10.5	45.283	399	399	1	11	0	4.9468	By matching
O43847	O43847	1	1	1	Nardilysin	NRD1	sp|O43847|NRDC_HUMAN Nardilysin OS=Homo sapiens OX=9606 GN=NRDC PE=1 SV=3	1	1	1	1	0	0	0	0	1	0	0	0	0	0	0	0	0	1	0	0	0	0	0	0	0	0	1	0	0	0	0	1.1	1.1	1.1	131.7	1151	1151	1	1	0.0065402	1.3907
O43852	O43852	8	8	8	Calumenin	CALU	sp|O43852|CALU_HUMAN Calumenin OS=Homo sapiens OX=9606 GN=CALU PE=1 SV=2	1	8	8	8	8	6	8	1	1	0	1	1	1	8	6	8	1	1	0	1	1	1	8	6	8	1	1	0	1	1	1	32.4	32.4	32.4	37.106	315	315	1	27	0	12.265	By MS/MS
O43865;Q96HN2	O43865	5;2	5;2	5;2	Putative adenosylhomocysteinase 2	AHCYL1	sp|O43865|SAHH2_HUMAN S-adenosylhomocysteine hydrolase-like protein 1 OS=Homo sapiens OX=9606 GN=AHCYL1 PE=1 SV=2	2	5	5	5	1	0	0	1	4	3	3	4	5	1	0	0	1	4	3	3	4	5	1	0	0	1	4	3	3	4	5	14.5	14.5	14.5	58.951	530	530;611	1	21	0	5.0637	By matching
O43896	O43896	1	1	1	Kinesin-like protein KIF1C	KIF1C	sp|O43896|KIF1C_HUMAN Kinesin-like protein KIF1C OS=Homo sapiens OX=9606 GN=KIF1C PE=1 SV=3	1	1	1	1	0	0	0	1	1	1	1	1	1	0	0	0	1	1	1	1	1	1	0	0	0	1	1	1	1	1	1	1.2	1.2	1.2	122.95	1103	1103	1	8	0.0040053	1.4628
O60229	O60229	1	1	1	Kalirin	KALRN	sp|O60229|KALRN_HUMAN Kalirin OS=Homo sapiens OX=9606 GN=KALRN PE=1 SV=3	1	1	1	1	1	1	1	0	0	0	1	1	1	1	1	1	0	0	0	1	1	1	1	1	1	0	0	0	1	1	1	0.4	0.4	0.4	340.26	2986	2986	1	6	1	-2	By matching
O60234;P60983	O60234	4;1	4;1	4;1	Glia maturation factor gamma	GMFG	sp|O60234|GMFG_HUMAN Glia maturation factor gamma OS=Homo sapiens OX=9606 GN=GMFG PE=1 SV=1	2	4	4	4	0	0	0	3	2	2	2	3	2	0	0	0	3	2	2	2	3	2	0	0	0	3	2	2	2	3	2	35.2	35.2	35.2	16.801	142	142;142	1	15	0	7.6827
O60256	O60256	2	2	2	Phosphoribosyl pyrophosphate synthase-associated protein 2	PRPSAP2	sp|O60256|KPRB_HUMAN Phosphoribosyl pyrophosphate synthase-associated protein 2 OS=Homo sapiens OX=9606 GN=PRPSAP2 PE=1 SV=1	1	2	2	2	0	0	1	2	2	2	1	0	0	0	0	1	2	2	2	1	0	0	0	0	1	2	2	2	1	0	0	6.2	6.2	6.2	40.925	369	369	1	8	0	2.9963
O60264;P28370	O60264	3;1	3;1	3;1	SWI/SNF-related matrix-associated actin-dependent regulator of chromatin subfamily A member 5	SMARCA5	sp|O60264|SMCA5_HUMAN SWI/SNF-related matrix-associated actin-dependent regulator of chromatin subfamily A member 5 OS=Homo sapiens OX=9606 GN=SMARCA5 PE=1 SV=1	2	3	3	3	1	1	1	3	3	3	1	1	1	1	1	1	3	3	3	1	1	1	1	1	1	3	3	3	1	1	1	3.3	3.3	3.3	121.9	1052	1052;1054	1	15	0	3.0985	By matching
O60291	O60291	1	1	1	E3 ubiquitin-protein ligase MGRN1	MGRN1	sp|O60291|MGRN1_HUMAN E3 ubiquitin-protein ligase MGRN1 OS=Homo sapiens OX=9606 GN=MGRN1 PE=1 SV=2	1	1	1	1	0	0	0	1	1	1	0	0	0	0	0	0	1	1	1	0	0	0	0	0	0	1	1	1	0	0	0	2.9	2.9	2.9	60.752	552	552	1	3	0.0088552	1.2704
O60313	O60313	6	6	6	Dynamin-like 120 kDa protein, mitochondrial;Dynamin-like 120 kDa protein, form S1	OPA1	sp|O60313|OPA1_HUMAN Dynamin-like 120 kDa protein, mitochondrial OS=Homo sapiens OX=9606 GN=OPA1 PE=1 SV=3	1	6	6	6	3	0	2	5	5	5	2	1	2	3	0	2	5	5	5	2	1	2	3	0	2	5	5	5	2	1	2	7.7	7.7	7.7	111.63	960	960	1	25	0	7.719	By matching
O60449	O60449	7	7	7	Lymphocyte antigen 75	LY75	sp|O60449|LY75_HUMAN Lymphocyte antigen 75 OS=Homo sapiens OX=9606 GN=LY75 PE=1 SV=3	1	7	7	7	0	0	0	5	6	7	3	4	4	0	0	0	5	6	7	3	4	4	0	0	0	5	6	7	3	4	4	6.2	6.2	6.2	198.31	1722	1722	1	29	0	15.938
O60488	O60488	14	14	14	Long-chain-fatty-acid--CoA ligase 4	ACSL4	sp|O60488|ACSL4_HUMAN Long-chain-fatty-acid--CoA ligase 4 OS=Homo sapiens OX=9606 GN=ACSL4 PE=1 SV=2	1	14	14	14	3	1	2	14	11	12	13	12	13	3	1	2	14	11	12	13	12	13	3	1	2	14	11	12	13	12	13	29.3	29.3	29.3	79.187	711	711	1	87	0	20.996	By matching
O60496	O60496	2	2	2	Docking protein 2	DOK2	sp|O60496|DOK2_HUMAN Docking protein 2 OS=Homo sapiens OX=9606 GN=DOK2 PE=1 SV=2	1	2	2	2	0	0	0	1	0	1	2	2	2	0	0	0	1	0	1	2	2	2	0	0	0	1	0	1	2	2	2	6.6	6.6	6.6	45.378	412	412	1	8	0	3.8127
O60506	O60506	17	17	13	Heterogeneous nuclear ribonucleoprotein Q	SYNCRIP	sp|O60506|HNRPQ_HUMAN Heterogeneous nuclear ribonucleoprotein Q OS=Homo sapiens OX=9606 GN=SYNCRIP PE=1 SV=2	1	17	17	13	11	13	10	15	15	17	14	13	14	11	13	10	15	15	17	14	13	14	7	10	6	12	11	13	10	10	10	34.8	34.8	28.4	69.602	623	623	1	122	0	49.468	By MS/MS
O60603	O60603	14	14	14	Toll-like receptor 2	TLR2	sp|O60603|TLR2_HUMAN Toll-like receptor 2 OS=Homo sapiens OX=9606 GN=TLR2 PE=1 SV=1	1	14	14	14	0	0	1	8	8	6	13	13	12	0	0	1	8	8	6	13	13	12	0	0	1	8	8	6	13	13	12	22.6	22.6	22.6	89.837	784	784	1	61	0	38.949
O60610	O60610	9	9	9	Protein diaphanous homolog 1	DIAPH1	sp|O60610|DIAP1_HUMAN Protein diaphanous homolog 1 OS=Homo sapiens OX=9606 GN=DIAPH1 PE=1 SV=2	1	9	9	9	4	5	3	8	7	9	7	7	7	4	5	3	8	7	9	7	7	7	4	5	3	8	7	9	7	7	7	10.8	10.8	10.8	141.35	1272	1272	1	57	0	15.546	By matching
O60669	O60669	1	1	1	Monocarboxylate transporter 2	SLC16A7	sp|O60669|MOT2_HUMAN Monocarboxylate transporter 2 OS=Homo sapiens OX=9606 GN=SLC16A7 PE=1 SV=2	1	1	1	1	0	0	0	0	0	0	1	1	1	0	0	0	0	0	0	1	1	1	0	0	0	0	0	0	1	1	1	2.3	2.3	2.3	52.2	478	478	1	3	0.0015004	2.0501
O60673	O60673	1	1	1	DNA polymerase zeta catalytic subunit	REV3L	sp|O60673|REV3L_HUMAN DNA polymerase zeta catalytic subunit OS=Homo sapiens OX=9606 GN=REV3L PE=1 SV=2	1	1	1	1	0	0	0	0	0	0	1	0	0	0	0	0	0	0	0	1	0	0	0	0	0	0	0	0	1	0	0	0.3	0.3	0.3	352.77	3130	3130	1	1	1	-2
O60711	O60711	4	4	4	Leupaxin	LPXN	sp|O60711|LPXN_HUMAN Leupaxin OS=Homo sapiens OX=9606 GN=LPXN PE=1 SV=1	1	4	4	4	0	0	0	3	4	4	4	4	4	0	0	0	3	4	4	4	4	4	0	0	0	3	4	4	4	4	4	15.3	15.3	15.3	43.332	386	386	1	23	0	13.079
O60749;Q13596	O60749	9;2	9;2	9;2	Sorting nexin-2	SNX2	sp|O60749|SNX2_HUMAN Sorting nexin-2 OS=Homo sapiens OX=9606 GN=SNX2 PE=1 SV=2	2	9	9	9	6	6	6	5	7	6	8	9	8	6	6	6	5	7	6	8	9	8	6	6	6	5	7	6	8	9	8	20.6	20.6	20.6	58.47	519	519;522	1	61	0	15.395	By MS/MS
O60763	O60763	7	7	7	General vesicular transport factor p115	USO1	sp|O60763|USO1_HUMAN General vesicular transport factor p115 OS=Homo sapiens OX=9606 GN=USO1 PE=1 SV=2	1	7	7	7	5	5	5	6	5	6	7	6	5	5	5	5	6	5	6	7	6	5	5	5	5	6	5	6	7	6	5	10.3	10.3	10.3	107.89	962	962	1	50	0	11.051	By MS/MS
Q99880;Q99879;Q99877;Q93079;Q5QNW6;P62807;P58876;P57053;O60814;Q96A08;A0A2R8Y619	Q99880;Q99879;Q99877;Q93079;Q5QNW6;P62807;P58876;P57053;O60814	5;5;5;5;5;5;5;5;5;2;1	2;2;2;2;2;2;2;2;2;0;0	2;2;2;2;2;2;2;2;2;0;0	Histone H2B type 1-L;Histone H2B type 1-M;Histone H2B type 1-N;Histone H2B type 1-H;Histone H2B type 2-F;Histone H2B type 1-C/E/F/G/I;Histone H2B type 1-D;Histone H2B type F-S;Histone H2B type 1-K	HIST1H2BL;HIST1H2BM;HIST1H2BN;HIST1H2BH;HIST2H2BF;HIST1H2BC;HIST1H2BD;H2BFS;HIST1H2BK	sp|Q99880|H2B1L_HUMAN Histone H2B type 1-L OS=Homo sapiens OX=9606 GN=H2BC13 PE=1 SV=3;sp|Q99879|H2B1M_HUMAN Histone H2B type 1-M OS=Homo sapiens OX=9606 GN=H2BC14 PE=1 SV=3;sp|Q99877|H2B1N_HUMAN Histone H2B type 1-N OS=Homo sapiens OX=9606 GN=H2BC15 PE=1	11	5	2	2	5	5	5	5	5	5	5	5	5	2	2	2	2	2	2	2	2	2	2	2	2	2	2	2	2	2	2	35.7	7.9	7.9	13.952	126	126;126;126;126;126;126;126;126;126;127;122	1	18	0	3.1509	By matching
O60826	O60826	1	1	1	Coiled-coil domain-containing protein 22	CCDC22	sp|O60826|CCD22_HUMAN Coiled-coil domain-containing protein 22 OS=Homo sapiens OX=9606 GN=CCDC22 PE=1 SV=1	1	1	1	1	1	0	1	0	0	1	1	1	1	1	0	1	0	0	1	1	1	1	1	0	1	0	0	1	1	1	1	2.2	2.2	2.2	70.755	627	627	1	6	0.0027341	1.5651	By matching
O60832	O60832	3	3	3	H/ACA ribonucleoprotein complex subunit 4	DKC1	sp|O60832|DKC1_HUMAN H/ACA ribonucleoprotein complex subunit DKC1 OS=Homo sapiens OX=9606 GN=DKC1 PE=1 SV=3	1	3	3	3	1	3	3	3	3	3	3	2	2	1	3	3	3	3	3	3	2	2	1	3	3	3	3	3	3	2	2	7	7	7	57.673	514	514	1	23	0	5.6453	By matching
O60841	O60841	8	8	8	Eukaryotic translation initiation factor 5B	EIF5B	sp|O60841|IF2P_HUMAN Eukaryotic translation initiation factor 5B OS=Homo sapiens OX=9606 GN=EIF5B PE=1 SV=4	1	8	8	8	5	5	6	6	7	8	6	6	7	5	5	6	6	7	8	6	6	7	5	5	6	6	7	8	6	6	7	11.3	11.3	11.3	138.83	1220	1220	1	56	0	26.51	By MS/MS
O60884	O60884	3	3	3	DnaJ homolog subfamily A member 2	DNAJA2	sp|O60884|DNJA2_HUMAN DnaJ homolog subfamily A member 2 OS=Homo sapiens OX=9606 GN=DNAJA2 PE=1 SV=1	1	3	3	3	1	2	3	2	3	3	2	3	3	1	2	3	2	3	3	2	3	3	1	2	3	2	3	3	2	3	3	11.7	11.7	11.7	45.745	412	412	1	22	0	11.048	By matching
O75044;P0DMP2;P0DJJ0;Q7Z6B7	O75044;P0DMP2;P0DJJ0	12;7;6;1	12;7;6;1	12;7;6;1	SLIT-ROBO Rho GTPase-activating protein 2;SLIT-ROBO Rho GTPase-activating protein 2B;SLIT-ROBO Rho GTPase-activating protein 2C	SRGAP2;SRGAP2B;SRGAP2C	sp|O75044|SRGP2_HUMAN SLIT-ROBO Rho GTPase-activating protein 2 OS=Homo sapiens OX=9606 GN=SRGAP2 PE=1 SV=3;sp|P0DMP2|SRG2B_HUMAN SLIT-ROBO Rho GTPase-activating protein 2B OS=Homo sapiens OX=9606 GN=SRGAP2B PE=3 SV=1;sp|P0DJJ0|SRG2C_HUMAN SLIT-ROBO Rho GT	4	12	12	12	1	1	2	7	10	10	11	11	10	1	1	2	7	10	10	11	11	10	1	1	2	7	10	10	11	11	10	15.8	15.8	15.8	120.87	1071	1071;458;459;1085	1	64	0	46.19	By matching
O75083	O75083	15	15	15	WD repeat-containing protein 1	WDR1	sp|O75083|WDR1_HUMAN WD repeat-containing protein 1 OS=Homo sapiens OX=9606 GN=WDR1 PE=1 SV=4	1	15	15	15	11	11	13	15	14	15	15	13	15	11	11	13	15	14	15	15	13	15	11	11	13	15	14	15	15	13	15	43.6	43.6	43.6	66.193	606	606	1	122	0	73.281	By MS/MS
O75094	O75094	1	1	1	Slit homolog 3 protein	SLIT3	sp|O75094|SLIT3_HUMAN Slit homolog 3 protein OS=Homo sapiens OX=9606 GN=SLIT3 PE=2 SV=3	1	1	1	1	0	0	0	0	0	1	0	0	0	0	0	0	0	0	1	0	0	0	0	0	0	0	0	1	0	0	0	0.9	0.9	0.9	167.71	1523	1523	1	1	1	-2
O75116	O75116	15	15	13	Rho-associated protein kinase 2	ROCK2	sp|O75116|ROCK2_HUMAN Rho-associated protein kinase 2 OS=Homo sapiens OX=9606 GN=ROCK2 PE=1 SV=4	1	15	15	13	4	5	4	3	4	4	12	13	13	4	5	4	3	4	4	12	13	13	3	4	3	2	2	3	10	11	11	12.8	12.8	11	160.9	1388	1388	1	62	0	28.945	By matching
O75123	O75123	1	1	1	Zinc finger protein 623	ZNF623	sp|O75123|ZN623_HUMAN Zinc finger protein 623 OS=Homo sapiens OX=9606 GN=ZNF623 PE=1 SV=3	1	1	1	1	0	0	0	0	0	1	0	0	0	0	0	0	0	0	1	0	0	0	0	0	0	0	0	1	0	0	0	2.8	2.8	2.8	61.392	536	536	1	1	1	-2
O75131	O75131	10	9	9	Copine-3	CPNE3	sp|O75131|CPNE3_HUMAN Copine-3 OS=Homo sapiens OX=9606 GN=CPNE3 PE=1 SV=1	1	10	9	9	8	9	10	10	9	10	9	10	10	7	8	9	9	8	9	8	9	9	7	8	9	9	8	9	8	9	9	21.8	20.1	20.1	60.13	537	537	1	76	0	9.8573	By matching
O75146	O75146	3	2	2	Huntingtin-interacting protein 1-related protein	HIP1R	sp|O75146|HIP1R_HUMAN Huntingtin-interacting protein 1-related protein OS=Homo sapiens OX=9606 GN=HIP1R PE=1 SV=2	1	3	2	2	2	2	2	1	2	1	3	2	2	2	2	2	1	2	1	2	2	2	2	2	2	1	2	1	2	2	2	3.2	2.2	2.2	119.39	1068	1068	1	16	0	2.8332	By matching
O75150	O75150	1	1	1	E3 ubiquitin-protein ligase BRE1B	RNF40	sp|O75150|BRE1B_HUMAN E3 ubiquitin-protein ligase BRE1B OS=Homo sapiens OX=9606 GN=RNF40 PE=1 SV=5	1	1	1	1	1	0	0	0	0	0	0	0	0	1	0	0	0	0	0	0	0	0	1	0	0	0	0	0	0	0	0	1.5	1.5	1.5	113.68	1001	1001	1	1	1	-2	By MS/MS
O75153	O75153	2	2	2	Clustered mitochondria protein homolog	CLUH	sp|O75153|CLU_HUMAN Clustered mitochondria protein homolog OS=Homo sapiens OX=9606 GN=CLUH PE=1 SV=2	1	2	2	2	1	0	1	2	1	2	0	0	1	1	0	1	2	1	2	0	0	1	1	0	1	2	1	2	0	0	1	1.6	1.6	1.6	146.67	1309	1309	1	8	0.0099875	1.2373	By matching
O75165	O75165	8	8	8	DnaJ homolog subfamily C member 13	DNAJC13	sp|O75165|DJC13_HUMAN DnaJ homolog subfamily C member 13 OS=Homo sapiens OX=9606 GN=DNAJC13 PE=1 SV=5	1	8	8	8	0	0	0	5	5	4	7	8	8	0	0	0	5	5	4	7	8	8	0	0	0	5	5	4	7	8	8	4.8	4.8	4.8	254.41	2243	2243	1	37	0	12.476
O75223	O75223	2	2	2	Gamma-glutamylcyclotransferase	GGCT	sp|O75223|GGCT_HUMAN Gamma-glutamylcyclotransferase OS=Homo sapiens OX=9606 GN=GGCT PE=1 SV=1	1	2	2	2	1	2	1	2	2	2	2	2	2	1	2	1	2	2	2	2	2	2	1	2	1	2	2	2	2	2	2	12.2	12.2	12.2	21.007	188	188	1	16	0	3.7831	By matching
O75251	O75251	1	1	1	NADH dehydrogenase [ubiquinone] iron-sulfur protein 7, mitochondrial	NDUFS7	sp|O75251|NDUS7_HUMAN NADH dehydrogenase [ubiquinone] iron-sulfur protein 7, mitochondrial OS=Homo sapiens OX=9606 GN=NDUFS7 PE=1 SV=3	1	1	1	1	0	0	0	0	0	0	0	0	1	0	0	0	0	0	0	0	0	1	0	0	0	0	0	0	0	0	1	6.6	6.6	6.6	23.563	213	213	1	1	1	-2
O75340	O75340	6	6	6	Programmed cell death protein 6	PDCD6	sp|O75340|PDCD6_HUMAN Programmed cell death protein 6 OS=Homo sapiens OX=9606 GN=PDCD6 PE=1 SV=1	1	6	6	6	5	5	6	4	6	5	5	6	6	5	5	6	4	6	5	5	6	6	5	5	6	4	6	5	5	6	6	40.8	40.8	40.8	21.868	191	191	1	53	0	13.698	By MS/MS
O75347	O75347	2	2	2	Tubulin-specific chaperone A	TBCA	sp|O75347|TBCA_HUMAN Tubulin-specific chaperone A OS=Homo sapiens OX=9606 GN=TBCA PE=1 SV=3	1	2	2	2	1	2	1	1	0	0	1	0	1	1	2	1	1	0	0	1	0	1	1	2	1	1	0	0	1	0	1	25.9	25.9	25.9	12.855	108	108	1	7	0.0028289	1.7133	By MS/MS
O75348	O75348	1	1	1	V-type proton ATPase subunit G 1	ATP6V1G1	sp|O75348|VATG1_HUMAN V-type proton ATPase subunit G 1 OS=Homo sapiens OX=9606 GN=ATP6V1G1 PE=1 SV=3	1	1	1	1	1	1	1	1	1	1	1	1	1	1	1	1	1	1	1	1	1	1	1	1	1	1	1	1	1	1	1	9.3	9.3	9.3	13.757	118	118	1	9	0.0021645	1.7987	By MS/MS
O75351	O75351	3	3	3	Vacuolar protein sorting-associated protein 4B	VPS4B	sp|O75351|VPS4B_HUMAN Vacuolar protein sorting-associated protein 4B OS=Homo sapiens OX=9606 GN=VPS4B PE=1 SV=2	1	3	3	3	1	1	1	1	3	2	3	3	3	1	1	1	1	3	2	3	3	3	1	1	1	1	3	2	3	3	3	7.9	7.9	7.9	49.301	444	444	1	18	0	2.8098	By matching
O75367;Q9P0M6	O75367	9;2	9;2	9;2	Core histone macro-H2A.1	H2AFY	sp|O75367|H2AY_HUMAN Core histone macro-H2A.1 OS=Homo sapiens OX=9606 GN=MACROH2A1 PE=1 SV=4	2	9	9	9	5	3	3	9	9	9	4	6	6	5	3	3	9	9	9	4	6	6	5	3	3	9	9	9	4	6	6	40.3	40.3	40.3	39.617	372	372;372	1	54	0	33.151	By MS/MS
O75368	O75368	1	1	1	SH3 domain-binding glutamic acid-rich-like protein	SH3BGRL	sp|O75368|SH3L1_HUMAN SH3 domain-binding glutamic acid-rich-like protein OS=Homo sapiens OX=9606 GN=SH3BGRL PE=1 SV=1	1	1	1	1	0	0	0	0	0	0	1	1	1	0	0	0	0	0	0	1	1	1	0	0	0	0	0	0	1	1	1	11.4	11.4	11.4	12.774	114	114	1	3	0.0022255	1.9799
O75369	O75369	70	64	62	Filamin-B	FLNB	sp|O75369|FLNB_HUMAN Filamin-B OS=Homo sapiens OX=9606 GN=FLNB PE=1 SV=2	1	70	64	62	40	36	35	61	60	59	64	66	65	36	32	31	56	56	54	58	60	59	34	30	29	54	54	52	56	58	57	39	37.1	35.8	278.16	2602	2602	1	447	0	168.32	By MS/MS
O75376	O75376	1	1	1	Nuclear receptor corepressor 1	NCOR1	sp|O75376|NCOR1_HUMAN Nuclear receptor corepressor 1 OS=Homo sapiens OX=9606 GN=NCOR1 PE=1 SV=2	1	1	1	1	0	0	0	0	1	0	1	0	0	0	0	0	0	1	0	1	0	0	0	0	0	0	1	0	1	0	0	0.6	0.6	0.6	270.21	2440	2440	1	2	1	-2
O75387	O75387	2	2	2	Large neutral amino acids transporter small subunit 3	SLC43A1	sp|O75387|LAT3_HUMAN Large neutral amino acids transporter small subunit 3 OS=Homo sapiens OX=9606 GN=SLC43A1 PE=1 SV=1	1	2	2	2	1	1	0	2	1	1	1	2	2	1	1	0	2	1	1	1	2	2	1	1	0	2	1	1	1	2	2	6.4	6.4	6.4	61.476	559	559	1	11	0.00076161	2.1386	By matching
O75390	O75390	2	2	2	Citrate synthase, mitochondrial	CS	sp|O75390|CISY_HUMAN Citrate synthase, mitochondrial OS=Homo sapiens OX=9606 GN=CS PE=1 SV=2	1	2	2	2	2	1	1	2	2	2	0	1	1	2	1	1	2	2	2	0	1	1	2	1	1	2	2	2	0	1	1	5.8	5.8	5.8	51.712	466	466	1	12	0	3.8684	By MS/MS
O75396	O75396	2	2	2	Vesicle-trafficking protein SEC22b	SEC22B	sp|O75396|SC22B_HUMAN Vesicle-trafficking protein SEC22b OS=Homo sapiens OX=9606 GN=SEC22B PE=1 SV=4	1	2	2	2	1	0	2	1	0	2	0	0	1	1	0	2	1	0	2	0	0	1	1	0	2	1	0	2	0	0	1	11.2	11.2	11.2	24.593	215	215	1	7	0.0027836	1.6325	By MS/MS
O75427	O75427	2	2	2	Leucine-rich repeat and calponin homology domain-containing protein 4	LRCH4	sp|O75427|LRCH4_HUMAN Leucine-rich repeat and calponin homology domain-containing protein 4 OS=Homo sapiens OX=9606 GN=LRCH4 PE=1 SV=2	1	2	2	2	0	0	0	1	2	2	2	1	2	0	0	0	1	2	2	2	1	2	0	0	0	1	2	2	2	1	2	4.8	4.8	4.8	73.449	683	683	1	10	0	2.942
O75436	O75436	4	4	4	Vacuolar protein sorting-associated protein 26A	VPS26A	sp|O75436|VP26A_HUMAN Vacuolar protein sorting-associated protein 26A OS=Homo sapiens OX=9606 GN=VPS26A PE=1 SV=2	1	4	4	4	3	3	4	4	4	4	4	2	3	3	3	4	4	4	4	4	2	3	3	3	4	4	4	4	4	2	3	17.7	17.7	17.7	38.169	327	327	1	31	0	11.025	By matching
O75531	O75531	1	1	1	Barrier-to-autointegration factor;Barrier-to-autointegration factor, N-terminally processed	BANF1	sp|O75531|BAF_HUMAN Barrier-to-autointegration factor OS=Homo sapiens OX=9606 GN=BANF1 PE=1 SV=1	1	1	1	1	0	0	0	0	0	0	1	1	1	0	0	0	0	0	0	1	1	1	0	0	0	0	0	0	1	1	1	27	27	27	10.058	89	89	1	3	0.002772	1.6231
O75533	O75533	9	9	9	Splicing factor 3B subunit 1	SF3B1	sp|O75533|SF3B1_HUMAN Splicing factor 3B subunit 1 OS=Homo sapiens OX=9606 GN=SF3B1 PE=1 SV=3	1	9	9	9	8	8	7	5	6	7	5	5	3	8	8	7	5	6	7	5	5	3	8	8	7	5	6	7	5	5	3	8.6	8.6	8.6	145.83	1304	1304	1	54	0	13.963	By MS/MS
O75570	O75570	1	1	1	Peptide chain release factor 1, mitochondrial	MTRF1	sp|O75570|RF1M_HUMAN Peptide chain release factor 1, mitochondrial OS=Homo sapiens OX=9606 GN=MTRF1 PE=1 SV=2	1	1	1	1	0	0	0	0	1	1	1	1	0	0	0	0	0	1	1	1	1	0	0	0	0	0	1	1	1	1	0	3.1	3.1	3.1	52.305	445	445	1	4	0.0052459	1.3986
O75592	O75592	3	3	3	E3 ubiquitin-protein ligase MYCBP2	MYCBP2	sp|O75592|MYCB2_HUMAN E3 ubiquitin-protein ligase MYCBP2 OS=Homo sapiens OX=9606 GN=MYCBP2 PE=1 SV=4	1	3	3	3	0	0	0	2	0	2	3	2	3	0	0	0	2	0	2	3	2	3	0	0	0	2	0	2	3	2	3	0.9	0.9	0.9	513.63	4678	4678	1	12	0	2.9184
O75608	O75608	2	2	2	Acyl-protein thioesterase 1	LYPLA1	sp|O75608|LYPA1_HUMAN Acyl-protein thioesterase 1 OS=Homo sapiens OX=9606 GN=LYPLA1 PE=1 SV=1	1	2	2	2	1	0	1	1	1	1	2	2	2	1	0	1	1	1	1	2	2	2	1	0	1	1	1	1	2	2	2	9.1	9.1	9.1	24.669	230	230	1	11	0.0021475	1.7746	By matching
O75643	O75643	16	16	16	U5 small nuclear ribonucleoprotein 200 kDa helicase	SNRNP200	sp|O75643|U520_HUMAN U5 small nuclear ribonucleoprotein 200 kDa helicase OS=Homo sapiens OX=9606 GN=SNRNP200 PE=1 SV=2	1	16	16	16	9	9	10	16	13	14	11	9	9	9	9	10	16	13	14	11	9	9	9	9	10	16	13	14	11	9	9	8.8	8.8	8.8	244.5	2136	2136	1	100	0	21.701	By MS/MS
O75663	O75663	1	1	1	TIP41-like protein	TIPRL	sp|O75663|TIPRL_HUMAN TIP41-like protein OS=Homo sapiens OX=9606 GN=TIPRL PE=1 SV=2	1	1	1	1	1	1	0	1	1	0	1	1	1	1	1	0	1	1	0	1	1	1	1	1	0	1	1	0	1	1	1	4	4	4	31.444	272	272	1	7	0.0027624	1.609	By matching
O75695	O75695	7	7	7	Protein XRP2	RP2	sp|O75695|XRP2_HUMAN Protein XRP2 OS=Homo sapiens OX=9606 GN=RP2 PE=1 SV=4	1	7	7	7	2	3	3	6	7	7	7	7	7	2	3	3	6	7	7	7	7	7	2	3	3	6	7	7	7	7	7	16.3	16.3	16.3	39.641	350	350	1	49	0	10.552	By matching
O75716	O75716	1	1	1	Serine/threonine-protein kinase 16	STK16	sp|O75716|STK16_HUMAN Serine/threonine-protein kinase 16 OS=Homo sapiens OX=9606 GN=STK16 PE=1 SV=4	1	1	1	1	0	0	0	0	0	0	1	0	0	0	0	0	0	0	0	1	0	0	0	0	0	0	0	0	1	0	0	4.6	4.6	4.6	34.656	305	305	1	1	1	-2
O75874	O75874	9	9	8	Isocitrate dehydrogenase [NADP] cytoplasmic	IDH1	sp|O75874|IDHC_HUMAN Isocitrate dehydrogenase [NADP] cytoplasmic OS=Homo sapiens OX=9606 GN=IDH1 PE=1 SV=2	1	9	9	8	9	9	9	8	7	8	9	9	9	9	9	9	8	7	8	9	9	9	8	8	8	7	6	7	8	8	8	24.2	24.2	22	46.659	414	414	1	77	0	21.571	By MS/MS
O75923	O75923	2	2	2	Dysferlin	DYSF	sp|O75923|DYSF_HUMAN Dysferlin OS=Homo sapiens OX=9606 GN=DYSF PE=1 SV=1	1	2	2	2	0	0	0	2	2	2	0	0	0	0	0	0	2	2	2	0	0	0	0	0	0	2	2	2	0	0	0	1.6	1.6	1.6	237.29	2080	2080	1	6	0.0007764	2.2811
O75955	O75955	15	15	15	Flotillin-1	FLOT1	sp|O75955|FLOT1_HUMAN Flotillin-1 OS=Homo sapiens OX=9606 GN=FLOT1 PE=1 SV=3	1	15	15	15	13	12	13	14	13	14	13	15	11	13	12	13	14	13	14	13	15	11	13	12	13	14	13	14	13	15	11	48.2	48.2	48.2	47.355	427	427	1	118	0	90.993	By MS/MS
O76003	O76003	5	5	5	Glutaredoxin-3	GLRX3	sp|O76003|GLRX3_HUMAN Glutaredoxin-3 OS=Homo sapiens OX=9606 GN=GLRX3 PE=1 SV=2	1	5	5	5	4	2	3	4	4	4	5	5	4	4	2	3	4	4	4	5	5	4	4	2	3	4	4	4	5	5	4	20.6	20.6	20.6	37.432	335	335	1	36	0	9.5874	By MS/MS
O76021	O76021	4	4	4	Ribosomal L1 domain-containing protein 1	RSL1D1	sp|O76021|RL1D1_HUMAN Ribosomal L1 domain-containing protein 1 OS=Homo sapiens OX=9606 GN=RSL1D1 PE=1 SV=3	1	4	4	4	1	1	1	4	4	3	3	2	2	1	1	1	4	4	3	3	2	2	1	1	1	4	4	3	3	2	2	10.2	10.2	10.2	54.972	490	490	1	21	0	4.4924	By matching
O76094	O76094	4	4	4	Signal recognition particle subunit SRP72	SRP72	sp|O76094|SRP72_HUMAN Signal recognition particle subunit SRP72 OS=Homo sapiens OX=9606 GN=SRP72 PE=1 SV=3	1	4	4	4	2	2	3	3	2	2	4	2	4	2	2	3	3	2	2	4	2	4	2	2	3	3	2	2	4	2	4	8.6	8.6	8.6	74.605	671	671	1	24	0	5.1424	By matching
O94766	O94766	1	1	1	Galactosylgalactosylxylosylprotein 3-beta-glucuronosyltransferase 3	B3GAT3	sp|O94766|B3GA3_HUMAN Galactosylgalactosylxylosylprotein 3-beta-glucuronosyltransferase 3 OS=Homo sapiens OX=9606 GN=B3GAT3 PE=1 SV=2	1	1	1	1	0	0	0	0	1	1	1	1	1	0	0	0	0	1	1	1	1	1	0	0	0	0	1	1	1	1	1	3.6	3.6	3.6	37.121	335	335	1	5	1	-2
O94776;Q9BTC8;Q13330	O94776;Q9BTC8;Q13330	2;1;1	2;1;1	2;1;1	Metastasis-associated protein MTA2;Metastasis-associated protein MTA3;Metastasis-associated protein MTA1	MTA2;MTA3;MTA1	sp|O94776|MTA2_HUMAN Metastasis-associated protein MTA2 OS=Homo sapiens OX=9606 GN=MTA2 PE=1 SV=1;sp|Q9BTC8|MTA3_HUMAN Metastasis-associated protein MTA3 OS=Homo sapiens OX=9606 GN=MTA3 PE=1 SV=2;sp|Q13330|MTA1_HUMAN Metastasis-associated protein MTA1 OS=H	3	2	2	2	1	2	2	2	2	2	1	1	1	1	2	2	2	2	2	1	1	1	1	2	2	2	2	2	1	1	1	3	3	3	75.022	668	668;594;715	1	14	0.0064767	1.3474	By matching
P47895;O94788	P47895;O94788	1;1	1;1	1;1	Aldehyde dehydrogenase family 1 member A3;Retinal dehydrogenase 2	ALDH1A3;ALDH1A2	sp|P47895|AL1A3_HUMAN Aldehyde dehydrogenase family 1 member A3 OS=Homo sapiens OX=9606 GN=ALDH1A3 PE=1 SV=2;sp|O94788|AL1A2_HUMAN Retinal dehydrogenase 2 OS=Homo sapiens OX=9606 GN=ALDH1A2 PE=1 SV=3	2	1	1	1	1	1	1	0	0	0	0	0	0	1	1	1	0	0	0	0	0	0	1	1	1	0	0	0	0	0	0	2.1	2.1	2.1	56.108	512	512;518	1	3	0.0058978	1.3978	By matching
O94804	O94804	11	11	11	Serine/threonine-protein kinase 10	STK10	sp|O94804|STK10_HUMAN Serine/threonine-protein kinase 10 OS=Homo sapiens OX=9606 GN=STK10 PE=1 SV=1	1	11	11	11	0	0	0	9	9	10	8	9	9	0	0	0	9	9	10	8	9	9	0	0	0	9	9	10	8	9	9	15.7	15.7	15.7	112.13	968	968	1	54	0	15.732
O94887	O94887	3	3	3	FERM, RhoGEF and pleckstrin domain-containing protein 2	FARP2	sp|O94887|FARP2_HUMAN FERM, ARHGEF and pleckstrin domain-containing protein 2 OS=Homo sapiens OX=9606 GN=FARP2 PE=1 SV=3	1	3	3	3	0	0	0	0	1	1	3	3	3	0	0	0	0	1	1	3	3	3	0	0	0	0	1	1	3	3	3	4.1	4.1	4.1	119.89	1054	1054	1	11	0.00080386	2.5223
O94905;O75477	O94905;O75477	4;2	4;2	4;2	Erlin-2;Erlin-1	ERLIN2;ERLIN1	sp|O94905|ERLN2_HUMAN Erlin-2 OS=Homo sapiens OX=9606 GN=ERLIN2 PE=1 SV=1;sp|O75477|ERLN1_HUMAN Erlin-1 OS=Homo sapiens OX=9606 GN=ERLIN1 PE=1 SV=2	2	4	4	4	3	2	2	4	4	3	3	2	2	3	2	2	4	4	3	3	2	2	3	2	2	4	4	3	3	2	2	15	15	15	37.839	339	339;348	1	25	0	13.541	By MS/MS
O94915	O94915	1	1	1	Protein furry homolog-like	FRYL	sp|O94915|FRYL_HUMAN Protein furry homolog-like OS=Homo sapiens OX=9606 GN=FRYL PE=1 SV=2	1	1	1	1	0	0	0	0	0	0	0	0	1	0	0	0	0	0	0	0	0	1	0	0	0	0	0	0	0	0	1	0.3	0.3	0.3	339.59	3013	3013	1	1	0.008872	1.2752
O94979	O94979	6	6	6	Protein transport protein Sec31A	SEC31A	sp|O94979|SC31A_HUMAN Protein transport protein Sec31A OS=Homo sapiens OX=9606 GN=SEC31A PE=1 SV=3	1	6	6	6	4	4	4	5	4	5	3	5	5	4	4	4	5	4	5	3	5	5	4	4	4	5	4	5	3	5	5	5.9	5.9	5.9	133.01	1220	1220	1	39	0	6.2915	By MS/MS
O94986	O94986	1	1	1	Centrosomal protein of 152 kDa	CEP152	sp|O94986|CE152_HUMAN Centrosomal protein of 152 kDa OS=Homo sapiens OX=9606 GN=CEP152 PE=1 SV=4	1	1	1	1	1	1	1	1	1	1	1	1	1	1	1	1	1	1	1	1	1	1	1	1	1	1	1	1	1	1	1	0.7	0.7	0.7	195.62	1710	1710	1	9	1	-2	By matching
O95163	O95163	4	4	4	Elongator complex protein 1	IKBKAP	sp|O95163|ELP1_HUMAN Elongator complex protein 1 OS=Homo sapiens OX=9606 GN=ELP1 PE=1 SV=3	1	4	4	4	3	3	4	4	3	3	2	3	3	3	3	4	4	3	3	2	3	3	3	3	4	4	3	3	2	3	3	4.8	4.8	4.8	150.25	1332	1332	1	29	0	11.981	By MS/MS
O95197	O95197	1	1	1	Reticulon-3	RTN3	sp|O95197|RTN3_HUMAN Reticulon-3 OS=Homo sapiens OX=9606 GN=RTN3 PE=1 SV=2	1	1	1	1	1	1	1	1	1	1	1	1	1	1	1	1	1	1	1	1	1	1	1	1	1	1	1	1	1	1	1	1.1	1.1	1.1	112.61	1032	1032	1	9	0.0070968	1.3295	By matching
O95232	O95232	2	2	2	Luc7-like protein 3	LUC7L3	sp|O95232|LC7L3_HUMAN Luc7-like protein 3 OS=Homo sapiens OX=9606 GN=LUC7L3 PE=1 SV=2	1	2	2	2	1	1	0	2	2	2	1	1	0	1	1	0	2	2	2	1	1	0	1	1	0	2	2	2	1	1	0	7.9	7.9	7.9	51.466	432	432	1	10	0	5.7823	By matching
O95239	O95239	1	1	1	Chromosome-associated kinesin KIF4A	KIF4A	sp|O95239|KIF4A_HUMAN Chromosome-associated kinesin KIF4A OS=Homo sapiens OX=9606 GN=KIF4A PE=1 SV=3	1	1	1	1	0	0	0	0	0	0	1	1	1	0	0	0	0	0	0	1	1	1	0	0	0	0	0	0	1	1	1	1.5	1.5	1.5	139.88	1232	1232	1	3	0.0076433	1.289
O95292	O95292	2	2	1	Vesicle-associated membrane protein-associated protein B/C	VAPB	sp|O95292|VAPB_HUMAN Vesicle-associated membrane protein-associated protein B/C OS=Homo sapiens OX=9606 GN=VAPB PE=1 SV=3	1	2	2	1	2	2	2	0	0	0	0	0	0	2	2	2	0	0	0	0	0	0	1	1	1	0	0	0	0	0	0	9.5	9.5	4.5	27.228	243	243	1	6	0.0027875	1.6344	By matching
O95336	O95336	3	3	3	6-phosphogluconolactonase	PGLS	sp|O95336|6PGL_HUMAN 6-phosphogluconolactonase OS=Homo sapiens OX=9606 GN=PGLS PE=1 SV=2	1	3	3	3	0	0	0	2	3	3	3	3	3	0	0	0	2	3	3	3	3	3	0	0	0	2	3	3	3	3	3	20.2	20.2	20.2	27.547	258	258	1	17	0	3.0909
O95347	O95347	7	7	7	Structural maintenance of chromosomes protein 2	SMC2	sp|O95347|SMC2_HUMAN Structural maintenance of chromosomes protein 2 OS=Homo sapiens OX=9606 GN=SMC2 PE=1 SV=2	1	7	7	7	3	3	2	6	6	7	6	6	5	3	3	2	6	6	7	6	6	5	3	3	2	6	6	7	6	6	5	7.5	7.5	7.5	135.65	1197	1197	1	44	0	12.277	By matching
O95352	O95352	4	4	4	Ubiquitin-like modifier-activating enzyme ATG7	ATG7	sp|O95352|ATG7_HUMAN Ubiquitin-like modifier-activating enzyme ATG7 OS=Homo sapiens OX=9606 GN=ATG7 PE=1 SV=1	1	4	4	4	1	0	1	4	3	4	4	4	4	1	0	1	4	3	4	4	4	4	1	0	1	4	3	4	4	4	4	8	8	8	77.959	703	703	1	25	0	4.9408	By matching
O95373	O95373	10	10	10	Importin-7	IPO7	sp|O95373|IPO7_HUMAN Importin-7 OS=Homo sapiens OX=9606 GN=IPO7 PE=1 SV=1	1	10	10	10	8	8	6	7	10	9	10	8	10	8	8	6	7	10	9	10	8	10	8	8	6	7	10	9	10	8	10	13.4	13.4	13.4	119.52	1038	1038	1	76	0	21.626	By MS/MS
O95416	O95416	1	1	1	Transcription factor SOX-14	SOX14	sp|O95416|SOX14_HUMAN Transcription factor SOX-14 OS=Homo sapiens OX=9606 GN=SOX14 PE=1 SV=1	1	1	1	1	0	0	0	1	0	0	0	0	0	0	0	0	1	0	0	0	0	0	0	0	0	1	0	0	0	0	0	2.9	2.9	2.9	26.485	240	240	1	1	0.0027759	1.6262
O95433	O95433	5	5	5	Activator of 90 kDa heat shock protein ATPase homolog 1	AHSA1	sp|O95433|AHSA1_HUMAN Activator of 90 kDa heat shock protein ATPase homolog 1 OS=Homo sapiens OX=9606 GN=AHSA1 PE=1 SV=1	1	5	5	5	2	2	2	2	3	5	4	5	5	2	2	2	2	3	5	4	5	5	2	2	2	2	3	5	4	5	5	22.8	22.8	22.8	38.274	338	338	1	30	0	8.124	By matching
O95466	O95466	14	14	13	Formin-like protein 1	FMNL1	sp|O95466|FMNL1_HUMAN Formin-like protein 1 OS=Homo sapiens OX=9606 GN=FMNL1 PE=1 SV=3	1	14	14	13	6	6	4	11	11	12	13	14	12	6	6	4	11	11	12	13	14	12	6	6	4	10	10	11	12	13	11	17.5	17.5	16.7	121.85	1100	1100	1	89	0	21.083	By matching
O95671	O95671	1	1	1	N-acetylserotonin O-methyltransferase-like protein	ASMTL	sp|O95671|ASML_HUMAN Probable bifunctional dTTP/UTP pyrophosphatase/methyltransferase protein OS=Homo sapiens OX=9606 GN=ASMTL PE=1 SV=3	1	1	1	1	1	0	0	1	1	0	1	1	0	1	0	0	1	1	0	1	1	0	1	0	0	1	1	0	1	1	0	2.7	2.7	2.7	68.856	621	621	1	5	0.0021661	1.8013	By matching
O95696	O95696	2	2	2	Bromodomain-containing protein 1	BRD1	sp|O95696|BRD1_HUMAN Bromodomain-containing protein 1 OS=Homo sapiens OX=9606 GN=BRD1 PE=1 SV=1	1	2	2	2	1	1	1	2	1	2	2	2	2	1	1	1	2	1	2	2	2	2	1	1	1	2	1	2	2	2	2	2.4	2.4	2.4	119.52	1058	1058	1	14	0.0040459	1.4977	By matching
O95716	O95716	5	3	3	Ras-related protein Rab-3D	RAB3D	sp|O95716|RAB3D_HUMAN Ras-related protein Rab-3D OS=Homo sapiens OX=9606 GN=RAB3D PE=1 SV=1	1	5	3	3	1	1	0	3	2	4	5	4	4	0	0	0	1	2	2	3	2	2	0	0	0	1	2	2	3	2	2	26.5	19.6	19.6	24.267	219	219	1	12	0	4.5583	By matching
O95718	O95718	1	1	1	Steroid hormone receptor ERR2	ESRRB	sp|O95718|ERR2_HUMAN Steroid hormone receptor ERR2 OS=Homo sapiens OX=9606 GN=ESRRB PE=1 SV=3	1	1	1	1	0	0	0	0	0	0	0	0	1	0	0	0	0	0	0	0	0	1	0	0	0	0	0	0	0	0	1	3.9	3.9	3.9	48.053	433	433	1	1	1	-2
O95721	O95721	2	2	2	Synaptosomal-associated protein 29	SNAP29	sp|O95721|SNP29_HUMAN Synaptosomal-associated protein 29 OS=Homo sapiens OX=9606 GN=SNAP29 PE=1 SV=1	1	2	2	2	2	2	2	0	0	0	1	1	0	2	2	2	0	0	0	1	1	0	2	2	2	0	0	0	1	1	0	8.9	8.9	8.9	28.97	258	258	1	8	0.00077882	2.309	By MS/MS
O95747	O95747	3	3	3	Serine/threonine-protein kinase OSR1	OXSR1	sp|O95747|OXSR1_HUMAN Serine/threonine-protein kinase OSR1 OS=Homo sapiens OX=9606 GN=OXSR1 PE=1 SV=1	1	3	3	3	1	3	3	3	2	3	3	3	3	1	3	3	3	2	3	3	3	3	1	3	3	3	2	3	3	3	3	8.3	8.3	8.3	58.022	527	527	1	24	0	4.3897	By matching
O95757	O95757	5	2	2	Heat shock 70 kDa protein 4L	HSPA4L	sp|O95757|HS74L_HUMAN Heat shock 70 kDa protein 4L OS=Homo sapiens OX=9606 GN=HSPA4L PE=1 SV=3	1	5	2	2	5	3	4	4	5	5	5	5	5	2	1	1	1	2	2	2	2	2	2	1	1	1	2	2	2	2	2	8.5	3.2	3.2	94.511	839	839	1	15	0	3.3981	By matching
O95782;O94973	O95782;O94973	6;3	6;3	6;3	AP-2 complex subunit alpha-1;AP-2 complex subunit alpha-2	AP2A1;AP2A2	sp|O95782|AP2A1_HUMAN AP-2 complex subunit alpha-1 OS=Homo sapiens OX=9606 GN=AP2A1 PE=1 SV=3;sp|O94973|AP2A2_HUMAN AP-2 complex subunit alpha-2 OS=Homo sapiens OX=9606 GN=AP2A2 PE=1 SV=2	2	6	6	6	3	5	5	5	6	6	5	6	5	3	5	5	5	6	6	5	6	5	3	5	5	5	6	6	5	6	5	7.9	7.9	7.9	107.54	977	977;939	1	46	0	10.24	By MS/MS
O95819;Q8N4C8	O95819	5;2	5;2	3;0	Mitogen-activated protein kinase kinase kinase kinase 4	MAP4K4	sp|O95819|M4K4_HUMAN Mitogen-activated protein kinase kinase kinase kinase 4 OS=Homo sapiens OX=9606 GN=MAP4K4 PE=1 SV=2	2	5	5	3	2	2	2	3	5	5	4	3	5	2	2	2	3	5	5	4	3	5	1	1	1	1	3	3	3	2	3	6.1	6.1	4	142.1	1239	1239;1332	1	31	0	8.5153	By matching
O95837	O95837	2	1	1	Guanine nucleotide-binding protein subunit alpha-14	GNA14	sp|O95837|GNA14_HUMAN Guanine nucleotide-binding protein subunit alpha-14 OS=Homo sapiens OX=9606 GN=GNA14 PE=1 SV=1	1	2	1	1	0	0	0	1	2	1	1	0	1	0	0	0	1	1	1	1	0	1	0	0	0	1	1	1	1	0	1	7	3.7	3.7	41.57	355	355	1	5	0.00076746	2.1856
O95861	O95861	6	6	6	3(2),5-bisphosphate nucleotidase 1	BPNT1	sp|O95861|BPNT1_HUMAN 3(2),5-bisphosphate nucleotidase 1 OS=Homo sapiens OX=9606 GN=BPNT1 PE=1 SV=1	1	6	6	6	2	1	3	6	5	5	3	5	4	2	1	3	6	5	5	3	5	4	2	1	3	6	5	5	3	5	4	27.6	27.6	27.6	33.392	308	308	1	34	0	9.7417	By matching
O95980	O95980	2	2	2	Reversion-inducing cysteine-rich protein with Kazal motifs	RECK	sp|O95980|RECK_HUMAN Reversion-inducing cysteine-rich protein with Kazal motifs OS=Homo sapiens OX=9606 GN=RECK PE=1 SV=1	1	2	2	2	0	0	0	0	1	0	2	2	2	0	0	0	0	1	0	2	2	2	0	0	0	0	1	0	2	2	2	2.3	2.3	2.3	106.46	971	971	1	7	0.00075873	2.1095
O96019	O96019	5	5	5	Actin-like protein 6A	ACTL6A	sp|O96019|ACL6A_HUMAN Actin-like protein 6A OS=Homo sapiens OX=9606 GN=ACTL6A PE=1 SV=1	1	5	5	5	3	3	2	4	4	3	4	4	4	3	3	2	4	4	3	4	4	4	3	3	2	4	4	3	4	4	4	19.8	19.8	19.8	47.46	429	429	1	31	0	6.9993	By MS/MS
P00338;Q6ZMR3;P07864	P00338	18;1;1	18;1;1	17;0;0	L-lactate dehydrogenase A chain	LDHA	sp|P00338|LDHA_HUMAN L-lactate dehydrogenase A chain OS=Homo sapiens OX=9606 GN=LDHA PE=1 SV=2	3	18	18	17	14	15	17	17	18	16	17	18	18	14	15	17	17	18	16	17	18	18	13	14	16	16	17	15	16	17	17	49.7	49.7	46.1	36.688	332	332;332;332	1	169	0	156.86	By MS/MS
P00387	P00387	1	1	1	NADH-cytochrome b5 reductase 3;NADH-cytochrome b5 reductase 3 membrane-bound form;NADH-cytochrome b5 reductase 3 soluble form	CYB5R3	sp|P00387|NB5R3_HUMAN NADH-cytochrome b5 reductase 3 OS=Homo sapiens OX=9606 GN=CYB5R3 PE=1 SV=3	1	1	1	1	1	1	1	1	1	1	1	1	1	1	1	1	1	1	1	1	1	1	1	1	1	1	1	1	1	1	1	4	4	4	34.234	301	301	1	9	0.0027952	1.6515	By matching
P00390	P00390	2	2	2	Glutathione reductase, mitochondrial	GSR	sp|P00390|GSHR_HUMAN Glutathione reductase, mitochondrial OS=Homo sapiens OX=9606 GN=GSR PE=1 SV=2	1	2	2	2	1	0	1	1	2	1	0	1	0	1	0	1	1	2	1	0	1	0	1	0	1	1	2	1	0	1	0	4.4	4.4	4.4	56.256	522	522	1	7	0.00075586	2.0826	By matching
P00491	P00491	10	10	10	Purine nucleoside phosphorylase	PNP	sp|P00491|PNPH_HUMAN Purine nucleoside phosphorylase OS=Homo sapiens OX=9606 GN=PNP PE=1 SV=2	1	10	10	10	3	5	4	9	9	10	9	8	9	3	5	4	9	9	10	9	8	9	3	5	4	9	9	10	9	8	9	48.8	48.8	48.8	32.118	289	289	1	71	0	22.416	By matching
P00492	P00492	3	3	3	Hypoxanthine-guanine phosphoribosyltransferase	HPRT1	sp|P00492|HPRT_HUMAN Hypoxanthine-guanine phosphoribosyltransferase OS=Homo sapiens OX=9606 GN=HPRT1 PE=1 SV=2	1	3	3	3	3	2	3	3	2	3	2	3	3	3	2	3	3	2	3	2	3	3	3	2	3	3	2	3	2	3	3	16.5	16.5	16.5	24.579	218	218	1	24	0	6.5776	By MS/MS
P00505	P00505	1	1	1	Aspartate aminotransferase, mitochondrial	GOT2	sp|P00505|AATM_HUMAN Aspartate aminotransferase, mitochondrial OS=Homo sapiens OX=9606 GN=GOT2 PE=1 SV=3	1	1	1	1	1	1	1	1	0	0	0	0	0	1	1	1	1	0	0	0	0	0	1	1	1	1	0	0	0	0	0	2.8	2.8	2.8	47.517	430	430	1	4	0.0088776	1.2764	By matching
P00558;P07205	P00558	22;5	22;5	22;5	Phosphoglycerate kinase 1	PGK1	sp|P00558|PGK1_HUMAN Phosphoglycerate kinase 1 OS=Homo sapiens OX=9606 GN=PGK1 PE=1 SV=3	2	22	22	22	16	19	17	19	19	21	22	21	22	16	19	17	19	19	21	22	21	22	16	19	17	19	19	21	22	21	22	60.4	60.4	60.4	44.614	417	417;417	1	248	0	231.88	By MS/MS
P00918	P00918	10	10	10	Carbonic anhydrase 2	CA2	sp|P00918|CAH2_HUMAN Carbonic anhydrase 2 OS=Homo sapiens OX=9606 GN=CA2 PE=1 SV=2	1	10	10	10	0	0	2	8	9	10	10	10	10	0	0	2	8	9	10	10	10	10	0	0	2	8	9	10	10	10	10	51.2	51.2	51.2	29.246	260	260	1	73	0	30.327
P01111	P01111	5	5	1	GTPase NRas	NRAS	sp|P01111|RASN_HUMAN GTPase NRas OS=Homo sapiens OX=9606 GN=NRAS PE=1 SV=1	1	5	5	1	4	2	3	4	3	3	5	5	3	4	2	3	4	3	3	5	5	3	1	0	1	0	1	0	1	1	1	31.2	31.2	4.8	21.229	189	189	1	32	0	7.6242	By MS/MS
P01116	P01116	4	2	1	GTPase KRas;GTPase KRas, N-terminally processed	KRAS	sp|P01116|RASK_HUMAN GTPase KRas OS=Homo sapiens OX=9606 GN=KRAS PE=1 SV=1	1	4	2	1	2	2	2	4	3	4	4	3	3	1	1	1	2	2	2	2	1	2	1	1	0	1	1	1	1	1	1	28	15.9	7.9	21.656	189	189	1	14	0	5.7045	By matching
P01730	P01730	5	5	5	T-cell surface glycoprotein CD4	CD4	sp|P01730|CD4_HUMAN T-cell surface glycoprotein CD4 OS=Homo sapiens OX=9606 GN=CD4 PE=1 SV=1	1	5	5	5	0	0	0	3	4	4	4	4	4	0	0	0	3	4	4	4	4	4	0	0	0	3	4	4	4	4	4	14.8	14.8	14.8	51.11	458	458	1	23	0	4.7591
P01889	P01889	7	2	2	HLA class I histocompatibility antigen, B-7 alpha chain	HLA-B	sp|P01889|HLAB_HUMAN HLA class I histocompatibility antigen, B alpha chain OS=Homo sapiens OX=9606 GN=HLA-B PE=1 SV=3	1	7	2	2	0	0	0	6	6	6	4	4	2	0	0	0	2	2	2	2	2	2	0	0	0	2	2	2	2	2	2	24	9.4	9.4	40.46	362	362	1	12	0	13.121
P01893	P01893	7	1	1	Putative HLA class I histocompatibility antigen, alpha chain H	HLA-H	sp|P01893|HLAH_HUMAN Putative HLA class I histocompatibility antigen, alpha chain H OS=Homo sapiens OX=9606 GN=HLA-H PE=5 SV=3	1	7	1	1	1	2	1	5	5	6	5	6	4	0	1	1	1	1	1	0	1	1	0	1	1	1	1	1	0	1	1	27.6	6.1	6.1	40.891	362	362	1	7	0	4.194	By matching
P02008	P02008	4	3	3	Hemoglobin subunit zeta	HBZ	sp|P02008|HBAZ_HUMAN Hemoglobin subunit zeta OS=Homo sapiens OX=9606 GN=HBZ PE=1 SV=2	1	4	3	3	4	4	4	1	1	1	1	1	1	3	3	3	0	0	0	0	0	0	3	3	3	0	0	0	0	0	0	35.2	30.3	30.3	15.637	142	142	1	9	0	3.4649	By MS/MS
P02100	P02100	6	4	4	Hemoglobin subunit epsilon	HBE1	sp|P02100|HBE_HUMAN Hemoglobin subunit epsilon OS=Homo sapiens OX=9606 GN=HBE1 PE=1 SV=2	1	6	4	4	6	6	6	1	1	1	1	1	1	4	4	4	0	0	0	0	0	0	4	4	4	0	0	0	0	0	0	42.9	29.9	29.9	16.203	147	147	1	12	0	5.8881	By MS/MS
P02545	P02545	2	2	2	Prelamin-A/C;Lamin-A/C	LMNA	sp|P02545|LMNA_HUMAN Prelamin-A/C OS=Homo sapiens OX=9606 GN=LMNA PE=1 SV=1	1	2	2	2	1	1	2	1	1	1	1	2	1	1	1	2	1	1	1	1	2	1	1	1	2	1	1	1	1	2	1	4.1	4.1	4.1	74.139	664	664	1	11	0.00079745	2.483	By matching
P02649	P02649	5	5	4	Apolipoprotein E	APOE	sp|P02649|APOE_HUMAN Apolipoprotein E OS=Homo sapiens OX=9606 GN=APOE PE=1 SV=1	1	5	5	4	5	5	5	1	1	1	1	1	1	5	5	5	1	1	1	1	1	1	4	4	4	0	0	0	0	0	0	19.2	19.2	16.4	36.154	317	317	1	21	0	10.574	By MS/MS
P02751	P02751	16	16	16	Fibronectin;Anastellin;Ugl-Y1;Ugl-Y2;Ugl-Y3	FN1	sp|P02751|FINC_HUMAN Fibronectin OS=Homo sapiens OX=9606 GN=FN1 PE=1 SV=5	1	16	16	16	7	5	5	2	0	1	16	14	15	7	5	5	2	0	1	16	14	15	7	5	5	2	0	1	16	14	15	10.5	10.5	10.5	272.32	2477	2477	1	66	0	31.285	By MS/MS
P02786	P02786	23	23	23	Transferrin receptor protein 1;Transferrin receptor protein 1, serum form	TFRC	sp|P02786|TFR1_HUMAN Transferrin receptor protein 1 OS=Homo sapiens OX=9606 GN=TFRC PE=1 SV=2	1	23	23	23	21	18	21	23	23	23	13	13	13	21	18	21	23	23	23	13	13	13	21	18	21	23	23	23	13	13	13	37.6	37.6	37.6	84.87	760	760	1	184	0	109.71	By MS/MS
P02792	P02792	3	3	3	Ferritin light chain	FTL	sp|P02792|FRIL_HUMAN Ferritin light chain OS=Homo sapiens OX=9606 GN=FTL PE=1 SV=2	1	3	3	3	3	3	3	0	0	0	1	2	1	3	3	3	0	0	0	1	2	1	3	3	3	0	0	0	1	2	1	17.7	17.7	17.7	20.019	175	175	1	13	0	6.283	By MS/MS
P02794	P02794	4	4	4	Ferritin heavy chain;Ferritin heavy chain, N-terminally processed	FTH1	sp|P02794|FRIH_HUMAN Ferritin heavy chain OS=Homo sapiens OX=9606 GN=FTH1 PE=1 SV=2	1	4	4	4	3	4	4	0	0	1	3	3	1	3	4	4	0	0	1	3	3	1	3	4	4	0	0	1	3	3	1	24.6	24.6	24.6	21.225	183	183	1	19	0	5.3319	By MS/MS
P04040	P04040	13	13	13	Catalase	CAT	sp|P04040|CATA_HUMAN Catalase OS=Homo sapiens OX=9606 GN=CAT PE=1 SV=3	1	13	13	13	9	10	10	11	12	13	9	10	10	9	10	10	11	12	13	9	10	10	9	10	10	11	12	13	9	10	10	34	34	34	59.755	527	527	1	94	0	31.355	By MS/MS
P04075	P04075	21	21	20	Fructose-bisphosphate aldolase A	ALDOA	sp|P04075|ALDOA_HUMAN Fructose-bisphosphate aldolase A OS=Homo sapiens OX=9606 GN=ALDOA PE=1 SV=2	1	21	21	20	16	17	17	15	17	16	18	20	20	16	17	17	15	17	16	18	20	20	15	16	16	14	16	15	17	19	19	75	75	67.3	39.42	364	364	1	183	0	161.56	By MS/MS
P04083	P04083	13	13	13	Annexin A1	ANXA1	sp|P04083|ANXA1_HUMAN Annexin A1 OS=Homo sapiens OX=9606 GN=ANXA1 PE=1 SV=2	1	13	13	13	13	12	13	11	11	11	11	11	10	13	12	13	11	11	11	11	11	10	13	12	13	11	11	11	11	11	10	46.5	46.5	46.5	38.714	346	346	1	104	0	52.652	By MS/MS
P04181	P04181	7	7	7	Ornithine aminotransferase, mitochondrial;Ornithine aminotransferase, hepatic form;Ornithine aminotransferase, renal form	OAT	sp|P04181|OAT_HUMAN Ornithine aminotransferase, mitochondrial OS=Homo sapiens OX=9606 GN=OAT PE=1 SV=1	1	7	7	7	7	7	7	0	0	0	0	0	0	7	7	7	0	0	0	0	0	0	7	7	7	0	0	0	0	0	0	18.9	18.9	18.9	48.534	439	439	1	21	0	5.9352	By MS/MS
P04264;CON__P04264;CON__H-INV:HIT000016045;CON__Q9R0H5	P04264;CON__P04264	30;29;1;1	30;29;1;1	22;21;0;0	Keratin, type II cytoskeletal 1	KRT1	sp|P04264|K2C1_HUMAN Keratin, type II cytoskeletal 1 OS=Homo sapiens OX=9606 GN=KRT1 PE=1 SV=6;	4	30	30	22	25	28	26	28	29	28	26	25	27	25	28	26	28	29	28	26	25	27	18	21	18	21	22	21	19	18	20	57	57	44.3	66.038	644	644;644;99;524	1	320	0	323.31	By MS/MS
P04350;A6NNZ2;Q9H4B7	P04350	17;7;4	1;0;0	0;0;0	Tubulin beta-4A chain	TUBB4A	sp|P04350|TBB4A_HUMAN Tubulin beta-4A chain OS=Homo sapiens OX=9606 GN=TUBB4A PE=1 SV=2	3	17	1	0	14	15	17	16	16	17	16	17	17	1	1	1	1	1	1	1	1	1	0	0	0	0	0	0	0	0	0	48.6	4.1	0	49.585	444	444;444;451	1	9	0.000757	2.1074	By matching
P04406;O14556	P04406	20;1	20;1	20;1	Glyceraldehyde-3-phosphate dehydrogenase	GAPDH	sp|P04406|G3P_HUMAN Glyceraldehyde-3-phosphate dehydrogenase OS=Homo sapiens OX=9606 GN=GAPDH PE=1 SV=3	2	20	20	20	17	14	17	17	17	18	19	19	19	17	14	17	17	17	18	19	19	19	17	14	17	17	17	18	19	19	19	58.2	58.2	58.2	36.053	335	335;408	1	333	0	209.13	By MS/MS
P04439;P17693;P30511;P13747	P04439	12;1;1;1	12;1;1;1	5;0;0;0	HLA class I histocompatibility antigen, A-3 alpha chain	HLA-A	sp|P04439|HLAA_HUMAN HLA class I histocompatibility antigen, A alpha chain OS=Homo sapiens OX=9606 GN=HLA-A PE=1 SV=2	4	12	12	5	2	2	1	10	9	10	10	10	8	2	2	1	10	9	10	10	10	8	1	1	1	5	5	5	5	5	5	37.3	37.3	11.2	40.84	365	365;338;346;358	1	62	0	182.32	By matching
P04632	P04632	3	3	3	Calpain small subunit 1	CAPNS1	sp|P04632|CPNS1_HUMAN Calpain small subunit 1 OS=Homo sapiens OX=9606 GN=CAPNS1 PE=1 SV=1	1	3	3	3	2	3	3	3	3	3	3	3	3	2	3	3	3	3	3	3	3	3	2	3	3	3	3	3	3	3	3	14.2	14.2	14.2	28.315	268	268	1	26	0	7.6237	By MS/MS
P04792	P04792	4	4	4	Heat shock protein beta-1	HSPB1	sp|P04792|HSPB1_HUMAN Heat shock protein beta-1 OS=Homo sapiens OX=9606 GN=HSPB1 PE=1 SV=2	1	4	4	4	3	2	3	2	2	2	3	2	3	3	2	3	2	2	2	3	2	3	3	2	3	2	2	2	3	2	3	25.9	25.9	25.9	22.782	205	205	1	22	0	4.2763	By MS/MS
P04818	P04818	4	4	4	Thymidylate synthase	TYMS	sp|P04818|TYSY_HUMAN Thymidylate synthase OS=Homo sapiens OX=9606 GN=TYMS PE=1 SV=3	1	4	4	4	2	3	2	3	3	3	1	3	2	2	3	2	3	3	3	1	3	2	2	3	2	3	3	3	1	3	2	19.8	19.8	19.8	35.716	313	313	1	22	0	5.9352	By matching
P04839	P04839	9	9	9	Cytochrome b-245 heavy chain	CYBB	sp|P04839|CY24B_HUMAN Cytochrome b-245 heavy chain OS=Homo sapiens OX=9606 GN=CYBB PE=1 SV=2	1	9	9	9	0	0	0	7	9	8	7	9	7	0	0	0	7	9	8	7	9	7	0	0	0	7	9	8	7	9	7	16.8	16.8	16.8	65.335	570	570	1	47	0	19.116
P04843	P04843	8	8	8	Dolichyl-diphosphooligosaccharide--protein glycosyltransferase subunit 1	RPN1	sp|P04843|RPN1_HUMAN Dolichyl-diphosphooligosaccharide--protein glycosyltransferase subunit 1 OS=Homo sapiens OX=9606 GN=RPN1 PE=1 SV=1	1	8	8	8	7	8	6	7	7	6	5	5	5	7	8	6	7	7	6	5	5	5	7	8	6	7	7	6	5	5	5	17	17	17	68.569	607	607	1	56	0	12.052	By MS/MS
P04844	P04844	3	3	3	Dolichyl-diphosphooligosaccharide--protein glycosyltransferase subunit 2	RPN2	sp|P04844|RPN2_HUMAN Dolichyl-diphosphooligosaccharide--protein glycosyltransferase subunit 2 OS=Homo sapiens OX=9606 GN=RPN2 PE=1 SV=3	1	3	3	3	3	1	2	2	1	1	1	0	1	3	1	2	2	1	1	1	0	1	3	1	2	2	1	1	1	0	1	7.3	7.3	7.3	69.283	631	631	1	12	0	7.9911	By MS/MS
P04899	P04899	17	17	12	Guanine nucleotide-binding protein G(i) subunit alpha-2	GNAI2	sp|P04899|GNAI2_HUMAN Guanine nucleotide-binding protein G(i) subunit alpha-2 OS=Homo sapiens OX=9606 GN=GNAI2 PE=1 SV=3	1	17	17	12	11	13	12	16	16	16	17	17	17	11	13	12	16	16	16	17	17	17	7	9	7	11	11	11	12	12	12	55.5	55.5	40.6	40.45	355	355	1	214	0	243.44	By MS/MS
Q99878;Q96KK5;Q9BTM1;Q93077;Q7L7L0;P20671;P0C0S8;P04908;P16104;Q96QV6	Q99878;Q96KK5;Q9BTM1;Q93077;Q7L7L0;P20671;P0C0S8;P04908;P16104	5;5;5;5;5;5;5;5;4;2	5;5;5;5;5;5;5;5;4;2	0;0;0;0;0;0;0;0;0;0	Histone H2A type 1-J;Histone H2A type 1-H;Histone H2A.J;Histone H2A type 1-C;Histone H2A type 3;Histone H2A type 1-D;Histone H2A type 1;Histone H2A type 1-B/E;Histone H2AX	HIST1H2AJ;HIST1H2AH;H2AFJ;HIST1H2AC;HIST3H2A;HIST1H2AD;HIST1H2AG;HIST1H2AB;H2AFX	sp|Q99878|H2A1J_HUMAN Histone H2A type 1-J OS=Homo sapiens OX=9606 GN=H2AC14 PE=1 SV=3;sp|Q96KK5|H2A1H_HUMAN Histone H2A type 1-H OS=Homo sapiens OX=9606 GN=H2AC12 PE=1 SV=3;sp|Q9BTM1|H2AJ_HUMAN Histone H2A.J OS=Homo sapiens OX=9606 GN=H2AJ PE=1 SV=1;sp|Q9	10	5	5	0	5	5	5	4	5	5	4	5	5	5	5	5	4	5	5	4	5	5	0	0	0	0	0	0	0	0	0	53.1	53.1	0	13.936	128	128;128;129;130;130;130;130;130;143;131	1	56	0	38.858	By MS/MS
P04920;P48751	P04920	3;1	3;1	3;1	Anion exchange protein 2	SLC4A2	sp|P04920|B3A2_HUMAN Anion exchange protein 2 OS=Homo sapiens OX=9606 GN=SLC4A2 PE=1 SV=4	2	3	3	3	0	0	0	3	2	3	3	2	3	0	0	0	3	2	3	3	2	3	0	0	0	3	2	3	3	2	3	3.1	3.1	3.1	137.01	1241	1241;1232	1	16	0	3.7605
P04921	P04921	1	1	1	Glycophorin-C	GYPC	sp|P04921|GLPC_HUMAN Glycophorin-C OS=Homo sapiens OX=9606 GN=GYPC PE=1 SV=1	1	1	1	1	1	1	1	1	1	1	1	1	1	1	1	1	1	1	1	1	1	1	1	1	1	1	1	1	1	1	1	20.3	20.3	20.3	13.81	128	128	1	9	0	6.2211	By MS/MS
P05023;P13637;P50993;Q13733;P20648;P54707	P05023	39;14;12;5;3;3	39;14;12;5;3;3	39;14;12;5;3;3	Sodium/potassium-transporting ATPase subunit alpha-1	ATP1A1	sp|P05023|AT1A1_HUMAN Sodium/potassium-transporting ATPase subunit alpha-1 OS=Homo sapiens OX=9606 GN=ATP1A1 PE=1 SV=1	6	39	39	39	29	34	32	37	37	37	36	38	36	29	34	32	37	37	37	36	38	36	29	34	32	37	37	37	36	38	36	45.1	45.1	45.1	112.89	1023	1023;1013;1020;1029;1035;1039	1	392	0	211.66	By MS/MS
P05093	P05093	1	1	1	Steroid 17-alpha-hydroxylase/17,20 lyase	CYP17A1	sp|P05093|CP17A_HUMAN Steroid 17-alpha-hydroxylase/17,20 lyase OS=Homo sapiens OX=9606 GN=CYP17A1 PE=1 SV=1	1	1	1	1	0	1	0	1	0	0	0	0	0	0	1	0	1	0	0	0	0	0	0	1	0	1	0	0	0	0	0	2.4	2.4	2.4	57.37	508	508	1	2	0.0033807	1.5091
P05107	P05107	13	13	13	Integrin beta-2	ITGB2	sp|P05107|ITB2_HUMAN Integrin beta-2 OS=Homo sapiens OX=9606 GN=ITGB2 PE=1 SV=2	1	13	13	13	2	2	1	13	13	13	12	12	12	2	2	1	13	13	13	12	12	12	2	2	1	13	13	13	12	12	12	19.2	19.2	19.2	84.781	769	769	1	88	0	26.183	By matching
P05109	P05109	2	2	2	Protein S100-A8;Protein S100-A8, N-terminally processed	S100A8	sp|P05109|S10A8_HUMAN Protein S100-A8 OS=Homo sapiens OX=9606 GN=S100A8 PE=1 SV=1	1	2	2	2	2	0	2	2	2	1	2	2	2	2	0	2	2	2	1	2	2	2	2	0	2	2	2	1	2	2	2	23.7	23.7	23.7	10.834	93	93	1	15	0	4.1648	By matching
P05120	P05120	11	11	11	Plasminogen activator inhibitor 2	SERPINB2	sp|P05120|PAI2_HUMAN Plasminogen activator inhibitor 2 OS=Homo sapiens OX=9606 GN=SERPINB2 PE=1 SV=2	1	11	11	11	0	0	0	0	0	1	11	11	10	0	0	0	0	0	1	11	11	10	0	0	0	0	0	1	11	11	10	36.1	36.1	36.1	46.596	415	415	1	36	0	25.255
P05141;P12236	P05141;P12236	2;1	2;1	2;1	ADP/ATP translocase 2;ADP/ATP translocase 2, N-terminally processed;ADP/ATP translocase 3;ADP/ATP translocase 3, N-terminally processed	SLC25A5;SLC25A6	sp|P05141|ADT2_HUMAN ADP/ATP translocase 2 OS=Homo sapiens OX=9606 GN=SLC25A5 PE=1 SV=7;sp|P12236|ADT3_HUMAN ADP/ATP translocase 3 OS=Homo sapiens OX=9606 GN=SLC25A6 PE=1 SV=4	2	2	2	2	1	1	2	2	2	2	1	1	1	1	1	2	2	2	2	1	1	1	1	1	2	2	2	2	1	1	1	7.4	7.4	7.4	32.852	298	298;298	1	13	0.00077459	2.2532	By MS/MS
P05198	P05198	10	10	10	Eukaryotic translation initiation factor 2 subunit 1	EIF2S1	sp|P05198|IF2A_HUMAN Eukaryotic translation initiation factor 2 subunit 1 OS=Homo sapiens OX=9606 GN=EIF2S1 PE=1 SV=3	1	10	10	10	8	5	6	9	10	9	9	8	8	8	5	6	9	10	9	9	8	8	8	5	6	9	10	9	9	8	8	36.5	36.5	36.5	36.112	315	315	1	72	0	28.888	By MS/MS
P05362	P05362	5	5	5	Intercellular adhesion molecule 1	ICAM1	sp|P05362|ICAM1_HUMAN Intercellular adhesion molecule 1 OS=Homo sapiens OX=9606 GN=ICAM1 PE=1 SV=2	1	5	5	5	5	5	4	0	0	1	4	4	4	5	5	4	0	0	1	4	4	4	5	5	4	0	0	1	4	4	4	12.4	12.4	12.4	57.825	532	532	1	27	0	16.343	By MS/MS
P05386	P05386	2	2	2	60S acidic ribosomal protein P1	RPLP1	sp|P05386|RLA1_HUMAN 60S acidic ribosomal protein P1 OS=Homo sapiens OX=9606 GN=RPLP1 PE=1 SV=1	1	2	2	2	2	1	1	2	2	2	2	2	2	2	1	1	2	2	2	2	2	2	2	1	1	2	2	2	2	2	2	51.8	51.8	51.8	11.514	114	114	1	23	0	6.4046	By MS/MS
P05387	P05387	5	5	5	60S acidic ribosomal protein P2	RPLP2	sp|P05387|RLA2_HUMAN 60S acidic ribosomal protein P2 OS=Homo sapiens OX=9606 GN=RPLP2 PE=1 SV=1	1	5	5	5	5	5	5	5	5	5	5	5	5	5	5	5	5	5	5	5	5	5	5	5	5	5	5	5	5	5	5	69.6	69.6	69.6	11.665	115	115	1	61	0	27.274	By MS/MS
P05388;Q8NHW5	P05388;Q8NHW5	10;7	10;7	10;7	60S acidic ribosomal protein P0;60S acidic ribosomal protein P0-like	RPLP0;RPLP0P6	sp|P05388|RLA0_HUMAN 60S acidic ribosomal protein P0 OS=Homo sapiens OX=9606 GN=RPLP0 PE=1 SV=1;sp|Q8NHW5|RLA0L_HUMAN 60S acidic ribosomal protein P0-like OS=Homo sapiens OX=9606 GN=RPLP0P6 PE=5 SV=1	2	10	10	10	8	7	8	10	10	10	10	10	10	8	7	8	10	10	10	10	10	10	8	7	8	10	10	10	10	10	10	45.4	45.4	45.4	34.273	317	317;317	1	92	0	41.816	By MS/MS
P05455	P05455	9	9	9	Lupus La protein	SSB	sp|P05455|LA_HUMAN Lupus La protein OS=Homo sapiens OX=9606 GN=SSB PE=1 SV=2	1	9	9	9	7	7	7	7	9	9	6	7	5	7	7	7	7	9	9	6	7	5	7	7	7	7	9	9	6	7	5	27.2	27.2	27.2	46.836	408	408	1	64	0	17.596	By MS/MS
P05556	P05556	13	13	13	Integrin beta-1	ITGB1	sp|P05556|ITB1_HUMAN Integrin beta-1 OS=Homo sapiens OX=9606 GN=ITGB1 PE=1 SV=2	1	13	13	13	9	11	10	11	12	10	13	13	13	9	11	10	11	12	10	13	13	13	9	11	10	11	12	10	13	13	13	18.2	18.2	18.2	88.414	798	798	1	107	0	61.541	By MS/MS
P05771;P17252;P05129	P05771	9;4;1	9;4;1	9;4;1	Protein kinase C beta type	PRKCB	sp|P05771|KPCB_HUMAN Protein kinase C beta type OS=Homo sapiens OX=9606 GN=PRKCB PE=1 SV=4	3	9	9	9	7	7	5	6	8	6	8	7	8	7	7	5	6	8	6	8	7	8	7	7	5	6	8	6	8	7	8	17	17	17	76.868	671	671;672;697	1	62	0	13.64	By MS/MS
P06132	P06132	3	3	3	Uroporphyrinogen decarboxylase	UROD	sp|P06132|DCUP_HUMAN Uroporphyrinogen decarboxylase OS=Homo sapiens OX=9606 GN=UROD PE=1 SV=2	1	3	3	3	3	3	3	0	0	1	0	0	0	3	3	3	0	0	1	0	0	0	3	3	3	0	0	1	0	0	0	9.3	9.3	9.3	40.786	367	367	1	10	0	3.4586	By MS/MS
P06213	P06213	3	3	3	Insulin receptor;Insulin receptor subunit alpha;Insulin receptor subunit beta	INSR	sp|P06213|INSR_HUMAN Insulin receptor OS=Homo sapiens OX=9606 GN=INSR PE=1 SV=4	1	3	3	3	0	0	0	3	2	3	2	3	3	0	0	0	3	2	3	2	3	3	0	0	0	3	2	3	2	3	3	2.7	2.7	2.7	156.33	1382	1382	1	16	0	4.1963
P06396;CON__Q3SX14	P06396;CON__Q3SX14	6;5	6;5	6;5	Gelsolin	GSN	sp|P06396|GELS_HUMAN Gelsolin OS=Homo sapiens OX=9606 GN=GSN PE=1 SV=1;	2	6	6	6	2	4	4	6	6	6	4	5	5	2	4	4	6	6	6	4	5	5	2	4	4	6	6	6	4	5	5	12.1	12.1	12.1	85.696	782	782;781	1	42	0	9.8305	By matching
P06454	P06454	3	3	3	Prothymosin alpha;Prothymosin alpha, N-terminally processed;Thymosin alpha-1	PTMA	sp|P06454|PTMA_HUMAN Prothymosin alpha OS=Homo sapiens OX=9606 GN=PTMA PE=1 SV=2	1	3	3	3	0	0	1	3	3	3	3	3	3	0	0	1	3	3	3	3	3	3	0	0	1	3	3	3	3	3	3	21.6	21.6	21.6	12.203	111	111	1	28	0	54.743
P06493;Q00526;Q00535;P11802;P50750;Q96Q40;O94921;Q07002;Q00536;Q00537;Q14004	P06493	8;2;1;1;1;1;1;1;1;1;1	8;2;1;1;1;1;1;1;1;1;1	6;0;0;0;0;0;0;0;0;0;0	Cyclin-dependent kinase 1	CDK1	sp|P06493|CDK1_HUMAN Cyclin-dependent kinase 1 OS=Homo sapiens OX=9606 GN=CDK1 PE=1 SV=3	11	8	8	6	5	6	7	6	7	7	7	7	6	5	6	7	6	7	7	7	7	6	5	5	6	4	5	5	5	5	4	33.3	33.3	26.9	34.095	297	297;305;292;303;372;435;469;474;496;523;1512	1	60	0	19.148	By MS/MS
P06576	P06576	13	13	13	ATP synthase subunit beta, mitochondrial	ATP5B	sp|P06576|ATPB_HUMAN ATP synthase subunit beta, mitochondrial OS=Homo sapiens OX=9606 GN=ATP5F1B PE=1 SV=3	1	13	13	13	11	11	12	9	12	11	6	5	7	11	11	12	9	12	11	6	5	7	11	11	12	9	12	11	6	5	7	37.2	37.2	37.2	56.559	529	529	1	84	0	23.086	By MS/MS
P06702	P06702	2	2	2	Protein S100-A9	S100A9	sp|P06702|S10A9_HUMAN Protein S100-A9 OS=Homo sapiens OX=9606 GN=S100A9 PE=1 SV=1	1	2	2	2	1	0	2	2	2	2	1	2	2	1	0	2	2	2	2	1	2	2	1	0	2	2	2	2	1	2	2	24.6	24.6	24.6	13.242	114	114	1	18	0	3.1589	By matching
P06730	P06730	2	2	2	Eukaryotic translation initiation factor 4E	EIF4E	sp|P06730|IF4E_HUMAN Eukaryotic translation initiation factor 4E OS=Homo sapiens OX=9606 GN=EIF4E PE=1 SV=2	1	2	2	2	2	2	2	2	2	2	1	1	1	2	2	2	2	2	2	1	1	1	2	2	2	2	2	2	1	1	1	11.5	11.5	11.5	25.097	217	217	1	15	0	2.7221	By matching
P06733;P13929	P06733	22;2	22;2	20;0	Alpha-enolase	ENO1	sp|P06733|ENOA_HUMAN Alpha-enolase OS=Homo sapiens OX=9606 GN=ENO1 PE=1 SV=2	2	22	22	20	21	19	21	18	21	20	20	22	22	21	19	21	18	21	20	20	22	22	19	17	19	16	19	18	18	20	20	63.6	63.6	54.4	47.168	434	434;434	1	275	0	276.91	By MS/MS
P06737;P11217	P06737	30;4	30;4	27;1	Glycogen phosphorylase, liver form	PYGL	sp|P06737|PYGL_HUMAN Glycogen phosphorylase, liver form OS=Homo sapiens OX=9606 GN=PYGL PE=1 SV=4	2	30	30	27	4	4	5	27	24	27	29	27	29	4	4	5	27	24	27	29	27	29	2	1	3	24	22	24	26	24	26	37	37	33.6	97.147	847	847;842	1	189	0	86.741	By matching
P06744	P06744	14	14	11	Glucose-6-phosphate isomerase	GPI	sp|P06744|G6PI_HUMAN Glucose-6-phosphate isomerase OS=Homo sapiens OX=9606 GN=GPI PE=1 SV=4	1	14	14	11	11	11	11	14	12	14	14	12	12	11	11	11	14	12	14	14	12	12	9	9	8	11	9	11	11	9	9	35.1	35.1	27.1	63.146	558	558	1	136	0	161.36	By MS/MS
P06748	P06748	5	5	5	Nucleophosmin	NPM1	sp|P06748|NPM_HUMAN Nucleophosmin OS=Homo sapiens OX=9606 GN=NPM1 PE=1 SV=2	1	5	5	5	3	4	5	5	5	5	5	5	5	3	4	5	5	5	5	5	5	5	3	4	5	5	5	5	5	5	5	31.3	31.3	31.3	32.575	294	294	1	54	0	32.27	By MS/MS
P06753;P09493	P06753	9;2	9;2	6;0	Tropomyosin alpha-3 chain	TPM3	sp|P06753|TPM3_HUMAN Tropomyosin alpha-3 chain OS=Homo sapiens OX=9606 GN=TPM3 PE=1 SV=2	2	9	9	6	6	7	7	7	6	7	9	8	9	6	7	7	7	6	7	9	8	9	4	5	5	5	3	6	6	6	6	22.8	22.8	16.5	32.95	285	285;284	1	71	0	221.26	By MS/MS
P06858	P06858	3	3	3	Lipoprotein lipase	LPL	sp|P06858|LIPL_HUMAN Lipoprotein lipase OS=Homo sapiens OX=9606 GN=LPL PE=1 SV=1	1	3	3	3	0	0	0	3	3	3	3	3	2	0	0	0	3	3	3	3	3	2	0	0	0	3	3	3	3	3	2	10.3	10.3	10.3	53.162	475	475	1	17	0	9.5322
Q8N257;Q16778;P33778;P23527;P06899;Q6DRA6;Q6DN03	Q8N257;Q16778;P33778;P23527;P06899	5;5;5;5;5;2;2	5;5;5;5;5;2;2	2;2;2;2;2;2;2	Histone H2B type 3-B;Histone H2B type 2-E;Histone H2B type 1-B;Histone H2B type 1-O;Histone H2B type 1-J	HIST3H2BB;HIST2H2BE;HIST1H2BB;HIST1H2BO;HIST1H2BJ	sp|Q8N257|H2B3B_HUMAN Histone H2B type 3-B OS=Homo sapiens OX=9606 GN=H2BU1 PE=1 SV=3;sp|Q16778|H2B2E_HUMAN Histone H2B type 2-E OS=Homo sapiens OX=9606 GN=H2BC21 PE=1 SV=3;sp|P33778|H2B1B_HUMAN Histone H2B type 1-B OS=Homo sapiens OX=9606 GN=H2BC3 PE=1 SV	7	5	5	2	5	5	5	5	5	5	5	5	5	5	5	5	5	5	5	5	5	5	2	2	2	2	2	2	2	2	2	35.7	35.7	7.9	13.908	126	126;126;126;126;126;164;193	1	156	0	57.231	By MS/MS
P07195	P07195	16	15	15	L-lactate dehydrogenase B chain	LDHB	sp|P07195|LDHB_HUMAN L-lactate dehydrogenase B chain OS=Homo sapiens OX=9606 GN=LDHB PE=1 SV=2	1	16	15	15	12	13	13	15	15	15	14	16	16	11	12	12	14	14	14	13	15	15	11	12	12	14	14	14	13	15	15	46.7	43.1	43.1	36.638	334	334	1	165	0	50.665	By MS/MS
P07203	P07203	3	3	3	Glutathione peroxidase 1	GPX1	sp|P07203|GPX1_HUMAN Glutathione peroxidase 1 OS=Homo sapiens OX=9606 GN=GPX1 PE=1 SV=4	1	3	3	3	0	0	0	2	2	1	2	3	3	0	0	0	2	2	1	2	3	3	0	0	0	2	2	1	2	3	3	19.7	19.7	19.7	22.088	203	203	1	13	0	4.1614
P07204	P07204	2	2	2	Thrombomodulin	THBD	sp|P07204|TRBM_HUMAN Thrombomodulin OS=Homo sapiens OX=9606 GN=THBD PE=1 SV=2	1	2	2	2	0	0	0	1	1	1	1	2	2	0	0	0	1	1	1	1	2	2	0	0	0	1	1	1	1	2	2	4.9	4.9	4.9	60.329	575	575	1	13	0	7.2545
P07237	P07237	18	18	18	Protein disulfide-isomerase	P4HB	sp|P07237|PDIA1_HUMAN Protein disulfide-isomerase OS=Homo sapiens OX=9606 GN=P4HB PE=1 SV=3	1	18	18	18	14	16	15	15	17	17	14	14	16	14	16	15	15	17	17	14	14	16	14	16	15	15	17	17	14	14	16	50.8	50.8	50.8	57.116	508	508	1	162	0	93.418	By MS/MS
P07355;A6NMY6	P07355;A6NMY6	21;16	21;16	21;16	Annexin A2;Putative annexin A2-like protein	ANXA2;ANXA2P2	sp|P07355|ANXA2_HUMAN Annexin A2 OS=Homo sapiens OX=9606 GN=ANXA2 PE=1 SV=2;sp|A6NMY6|AXA2L_HUMAN Putative annexin A2-like protein OS=Homo sapiens OX=9606 GN=ANXA2P2 PE=5 SV=2	2	21	21	21	18	18	20	17	17	16	20	21	20	18	18	20	17	17	16	20	21	20	18	18	20	17	17	16	20	21	20	53.7	53.7	53.7	38.604	339	339;339	1	197	0	235.56	By MS/MS
P07384	P07384	7	7	7	Calpain-1 catalytic subunit	CAPN1	sp|P07384|CAN1_HUMAN Calpain-1 catalytic subunit OS=Homo sapiens OX=9606 GN=CAPN1 PE=1 SV=1	1	7	7	7	3	1	1	7	6	5	6	6	6	3	1	1	7	6	5	6	6	6	3	1	1	7	6	5	6	6	6	10.6	10.6	10.6	81.889	714	714	1	41	0	12.663	By matching
P07437	P07437	18	4	3	Tubulin beta chain	TUBB	sp|P07437|TBB5_HUMAN Tubulin beta chain OS=Homo sapiens OX=9606 GN=TUBB PE=1 SV=2	1	18	4	3	16	17	18	18	18	18	18	18	18	4	4	4	4	4	4	4	4	4	3	3	3	3	3	3	3	3	3	50.2	15.5	12.2	49.67	444	444	1	68	0	53.034	By MS/MS
P07686	P07686	2	2	2	Beta-hexosaminidase subunit beta;Beta-hexosaminidase subunit beta chain B;Beta-hexosaminidase subunit beta chain A	HEXB	sp|P07686|HEXB_HUMAN Beta-hexosaminidase subunit beta OS=Homo sapiens OX=9606 GN=HEXB PE=1 SV=3	1	2	2	2	1	2	2	2	2	2	1	0	1	1	2	2	2	2	2	1	0	1	1	2	2	2	2	2	1	0	1	4.1	4.1	4.1	63.111	556	556	1	13	0.0028169	1.702	By matching
P07737;CON__P02584	P07737	8;2	8;2	8;2	Profilin-1	PFN1	sp|P07737|PROF1_HUMAN Profilin-1 OS=Homo sapiens OX=9606 GN=PFN1 PE=1 SV=2	2	8	8	8	6	7	6	7	7	6	7	8	7	6	7	6	7	7	6	7	8	7	6	7	6	7	7	6	7	8	7	71.4	71.4	71.4	15.054	140	140;140	1	81	0	56.036	By MS/MS
P07741	P07741	5	5	5	Adenine phosphoribosyltransferase	APRT	sp|P07741|APT_HUMAN Adenine phosphoribosyltransferase OS=Homo sapiens OX=9606 GN=APRT PE=1 SV=2	1	5	5	5	3	4	4	5	5	5	4	5	5	3	4	4	5	5	5	4	5	5	3	4	4	5	5	5	4	5	5	37.2	37.2	37.2	19.608	180	180	1	43	0	13.07	By MS/MS
P07814	P07814	39	39	39	Bifunctional glutamate/proline--tRNA ligase;Glutamate--tRNA ligase;Proline--tRNA ligase	EPRS	sp|P07814|SYEP_HUMAN Bifunctional glutamate/proline--tRNA ligase OS=Homo sapiens OX=9606 GN=EPRS1 PE=1 SV=5	1	39	39	39	26	30	31	32	35	35	34	31	32	26	30	31	32	35	35	34	31	32	26	30	31	32	35	35	34	31	32	35.2	35.2	35.2	170.59	1512	1512	1	289	0	104.42	By MS/MS
P07858	P07858	2	2	2	Cathepsin B;Cathepsin B light chain;Cathepsin B heavy chain	CTSB	sp|P07858|CATB_HUMAN Cathepsin B OS=Homo sapiens OX=9606 GN=CTSB PE=1 SV=3	1	2	2	2	1	1	2	0	0	0	0	0	0	1	1	2	0	0	0	0	0	0	1	1	2	0	0	0	0	0	0	8.3	8.3	8.3	37.821	339	339	1	4	0.00080192	2.5028	By MS/MS
P07900;Q14568;Q58FG0	P07900	41;7;5	26;2;2	25;2;2	Heat shock protein HSP 90-alpha	HSP90AA1	sp|P07900|HS90A_HUMAN Heat shock protein HSP 90-alpha OS=Homo sapiens OX=9606 GN=HSP90AA1 PE=1 SV=5	3	41	26	25	33	33	33	36	40	39	35	37	39	18	19	19	23	25	25	21	24	24	17	18	18	22	24	24	20	23	23	58.2	40.8	39.9	84.659	732	732;343;334	1	237	0	164.41	By MS/MS
P07947;P06241	P07947	5;2	3;1	3;1	Tyrosine-protein kinase Yes	YES1	sp|P07947|YES_HUMAN Tyrosine-protein kinase Yes OS=Homo sapiens OX=9606 GN=YES1 PE=1 SV=3	2	5	3	3	4	4	5	3	2	3	5	4	5	3	3	3	1	0	1	3	2	3	3	3	3	1	0	1	3	2	3	15.1	10.7	10.7	60.801	543	543;537	1	19	0	4.1554	By MS/MS
P07948	P07948	19	19	18	Tyrosine-protein kinase Lyn	LYN	sp|P07948|LYN_HUMAN Tyrosine-protein kinase Lyn OS=Homo sapiens OX=9606 GN=LYN PE=1 SV=3	1	19	19	18	9	8	11	17	18	16	17	17	17	9	8	11	17	18	16	17	17	17	8	7	10	16	17	15	16	16	16	49.8	49.8	47.9	58.573	512	512	1	152	0	105.59	By MS/MS
P07954	P07954	2	2	2	Fumarate hydratase, mitochondrial	FH	sp|P07954|FUMH_HUMAN Fumarate hydratase, mitochondrial OS=Homo sapiens OX=9606 GN=FH PE=1 SV=3	1	2	2	2	2	2	1	2	1	2	2	1	2	2	2	1	2	1	2	2	1	2	2	2	1	2	1	2	2	1	2	6.3	6.3	6.3	54.636	510	510	1	15	0.0027701	1.6209	By MS/MS
P08133	P08133	42	42	42	Annexin A6	ANXA6	sp|P08133|ANXA6_HUMAN Annexin A6 OS=Homo sapiens OX=9606 GN=ANXA6 PE=1 SV=3	1	42	42	42	25	30	25	38	41	39	38	40	38	25	30	25	38	41	39	38	40	38	25	30	25	38	41	39	38	40	38	65.7	65.7	65.7	75.872	673	673	1	355	0	323.31	By MS/MS
P08134	P08134	7	1	1	Rho-related GTP-binding protein RhoC	RHOC	sp|P08134|RHOC_HUMAN Rho-related GTP-binding protein RhoC OS=Homo sapiens OX=9606 GN=RHOC PE=1 SV=1	1	7	1	1	5	4	7	5	6	6	7	7	7	0	0	1	0	0	0	1	1	1	0	0	1	0	0	0	1	1	1	33.2	6.2	6.2	22.006	193	193	1	4	1	-2	By matching
P08173	P08173	1	1	1	Muscarinic acetylcholine receptor M4	CHRM4	sp|P08173|ACM4_HUMAN Muscarinic acetylcholine receptor M4 OS=Homo sapiens OX=9606 GN=CHRM4 PE=1 SV=2	1	1	1	1	0	0	0	1	0	0	0	0	0	0	0	0	1	0	0	0	0	0	0	0	0	1	0	0	0	0	0	3.3	3.3	3.3	53.049	479	479	1	1	1	-2
P08174	P08174	2	2	2	Complement decay-accelerating factor	CD55	sp|P08174|DAF_HUMAN Complement decay-accelerating factor OS=Homo sapiens OX=9606 GN=CD55 PE=1 SV=4	1	2	2	2	1	1	1	1	1	1	2	2	2	1	1	1	1	1	1	2	2	2	1	1	1	1	1	1	2	2	2	5.2	5.2	5.2	41.4	381	381	1	12	0.00080906	2.5699	By matching
P08195	P08195	23	23	23	4F2 cell-surface antigen heavy chain	SLC3A2	sp|P08195|4F2_HUMAN 4F2 cell-surface antigen heavy chain OS=Homo sapiens OX=9606 GN=SLC3A2 PE=1 SV=3	1	23	23	23	18	18	20	19	19	20	20	19	21	18	18	20	19	19	20	20	19	21	18	18	20	19	19	20	20	19	21	37.8	37.8	37.8	67.993	630	630	1	182	0	146.54	By MS/MS
P08237	P08237	7	6	6	ATP-dependent 6-phosphofructokinase, muscle type	PFKM	sp|P08237|PFKAM_HUMAN ATP-dependent 6-phosphofructokinase, muscle type OS=Homo sapiens OX=9606 GN=PFKM PE=1 SV=2	1	7	6	6	1	1	2	1	1	3	5	5	6	1	1	1	0	0	2	4	4	5	1	1	1	0	0	2	4	4	5	12.2	11	11	85.182	780	780	1	18	0	8.0205	By MS/MS
P08238;Q58FF7	P08238	43;15	43;15	22;6	Heat shock protein HSP 90-beta	HSP90AB1	sp|P08238|HS90B_HUMAN Heat shock protein HSP 90-beta OS=Homo sapiens OX=9606 GN=HSP90AB1 PE=1 SV=4	2	43	43	22	37	37	37	38	43	42	40	38	42	37	37	37	38	43	42	40	38	42	17	17	17	20	22	22	21	19	21	61.2	61.2	38.3	83.263	724	724;597	1	493	0	323.31	By MS/MS
P08311	P08311	12	12	12	Cathepsin G	CTSG	sp|P08311|CATG_HUMAN Cathepsin G OS=Homo sapiens OX=9606 GN=CTSG PE=1 SV=2	1	12	12	12	0	1	0	6	6	8	12	12	11	0	1	0	6	6	8	12	12	11	0	1	0	6	6	8	12	12	11	50.6	50.6	50.6	28.837	255	255	1	69	0	28.178
P08567	P08567	8	8	8	Pleckstrin	PLEK	sp|P08567|PLEK_HUMAN Pleckstrin OS=Homo sapiens OX=9606 GN=PLEK PE=1 SV=3	1	8	8	8	0	0	0	8	6	8	7	7	7	0	0	0	8	6	8	7	7	7	0	0	0	8	6	8	7	7	7	33.7	33.7	33.7	40.124	350	350	1	44	0	29.889
P08571	P08571	1	1	1	Monocyte differentiation antigen CD14;Monocyte differentiation antigen CD14, urinary form;Monocyte differentiation antigen CD14, membrane-bound form	CD14	sp|P08571|CD14_HUMAN Monocyte differentiation antigen CD14 OS=Homo sapiens OX=9606 GN=CD14 PE=1 SV=2	1	1	1	1	0	0	0	0	0	0	1	1	1	0	0	0	0	0	0	1	1	1	0	0	0	0	0	0	1	1	1	5.1	5.1	5.1	40.076	375	375	1	3	0.00076864	2.2005
P08575	P08575	53	53	53	Receptor-type tyrosine-protein phosphatase C	PTPRC	sp|P08575|PTPRC_HUMAN Receptor-type tyrosine-protein phosphatase C OS=Homo sapiens OX=9606 GN=PTPRC PE=1 SV=3	1	53	53	53	28	28	27	51	51	51	51	51	52	28	28	27	51	51	51	51	51	52	28	28	27	51	51	51	51	51	52	42.1	42.1	42.1	147.48	1306	1306	1	465	0	310.31	By MS/MS
P08582	P08582	6	6	6	Melanotransferrin	MFI2	sp|P08582|TRFM_HUMAN Melanotransferrin OS=Homo sapiens OX=9606 GN=MELTF PE=1 SV=2	1	6	6	6	0	0	0	6	5	5	2	1	0	0	0	0	6	5	5	2	1	0	0	0	0	6	5	5	2	1	0	10.7	10.7	10.7	80.214	738	738	1	19	0	8.5915
P08621	P08621	3	3	3	U1 small nuclear ribonucleoprotein 70 kDa	SNRNP70	sp|P08621|RU17_HUMAN U1 small nuclear ribonucleoprotein 70 kDa OS=Homo sapiens OX=9606 GN=SNRNP70 PE=1 SV=2	1	3	3	3	2	2	3	3	3	3	1	0	1	2	2	3	3	3	3	1	0	1	2	2	3	3	3	3	1	0	1	8.2	8.2	8.2	51.556	437	437	1	18	0	2.7921	By matching
P08631	P08631	5	4	4	Tyrosine-protein kinase HCK	HCK	sp|P08631|HCK_HUMAN Tyrosine-protein kinase HCK OS=Homo sapiens OX=9606 GN=HCK PE=1 SV=5	1	5	4	4	1	1	1	5	5	4	5	5	5	0	0	0	4	4	3	4	4	4	0	0	0	4	4	3	4	4	4	11.2	9.3	9.3	59.599	526	526	1	23	0	7.996	By matching
P08648	P08648	15	15	15	Integrin alpha-5;Integrin alpha-5 heavy chain;Integrin alpha-5 light chain	ITGA5	sp|P08648|ITA5_HUMAN Integrin alpha-5 OS=Homo sapiens OX=9606 GN=ITGA5 PE=1 SV=2	1	15	15	15	11	8	10	12	10	9	14	14	13	11	8	10	12	10	9	14	14	13	11	8	10	12	10	9	14	14	13	18.4	18.4	18.4	114.54	1049	1049	1	101	0	45.636	By MS/MS
P08670;P17661;P41219	P08670	12;1;1	12;1;1	12;1;1	Vimentin	VIM	sp|P08670|VIME_HUMAN Vimentin OS=Homo sapiens OX=9606 GN=VIM PE=1 SV=4	3	12	12	12	8	8	9	9	8	10	11	9	10	8	8	9	9	8	10	11	9	10	8	8	9	9	8	10	11	9	10	26.8	26.8	26.8	53.651	466	466;470;470	1	82	0	31.301	By MS/MS
P08708	P08708	6	6	6	40S ribosomal protein S17	RPS17	sp|P08708|RS17_HUMAN 40S ribosomal protein S17 OS=Homo sapiens OX=9606 GN=RPS17 PE=1 SV=2	1	6	6	6	4	4	4	4	5	4	6	5	6	4	4	4	4	5	4	6	5	6	4	4	4	4	5	4	6	5	6	40.7	40.7	40.7	15.55	135	135	1	42	0	11.373	By MS/MS
P08754	P08754	12	7	7	Guanine nucleotide-binding protein G(k) subunit alpha	GNAI3	sp|P08754|GNAI3_HUMAN Guanine nucleotide-binding protein G(i) subunit alpha-3 OS=Homo sapiens OX=9606 GN=GNAI3 PE=1 SV=3	1	12	7	7	8	8	10	12	12	11	12	12	12	4	4	5	7	7	6	7	7	7	4	4	5	7	7	6	7	7	7	39.8	24.9	24.9	40.532	354	354	1	62	0	35.087	By MS/MS
P08758	P08758	13	13	13	Annexin A5	ANXA5	sp|P08758|ANXA5_HUMAN Annexin A5 OS=Homo sapiens OX=9606 GN=ANXA5 PE=1 SV=2	1	13	13	13	9	11	12	11	12	13	11	11	12	9	11	12	11	12	13	11	11	12	9	11	12	11	12	13	11	11	12	55.3	55.3	55.3	35.936	320	320	1	116	0	106.78	By MS/MS
P08865	P08865	6	6	6	40S ribosomal protein SA	RPSA	sp|P08865|RSSA_HUMAN 40S ribosomal protein SA OS=Homo sapiens OX=9606 GN=RPSA PE=1 SV=4	1	6	6	6	6	6	6	5	5	6	6	6	6	6	6	6	5	5	6	6	6	6	6	6	6	5	5	6	6	6	6	31.5	31.5	31.5	32.854	295	295	1	62	0	31.634	By MS/MS
P09211	P09211	11	11	11	Glutathione S-transferase P	GSTP1	sp|P09211|GSTP1_HUMAN Glutathione S-transferase P OS=Homo sapiens OX=9606 GN=GSTP1 PE=1 SV=2	1	11	11	11	10	11	11	10	10	10	10	10	10	10	11	11	10	10	10	10	10	10	10	11	11	10	10	10	10	10	10	66.2	66.2	66.2	23.356	210	210	1	115	0	66.463	By MS/MS
P09382	P09382	6	6	6	Galectin-1	LGALS1	sp|P09382|LEG1_HUMAN Galectin-1 OS=Homo sapiens OX=9606 GN=LGALS1 PE=1 SV=2	1	6	6	6	4	5	5	6	6	6	6	6	6	4	5	5	6	6	6	6	6	6	4	5	5	6	6	6	6	6	6	51.1	51.1	51.1	14.716	135	135	1	66	0	36.924	By MS/MS
P09417	P09417	1	1	1	Dihydropteridine reductase	QDPR	sp|P09417|DHPR_HUMAN Dihydropteridine reductase OS=Homo sapiens OX=9606 GN=QDPR PE=1 SV=2	1	1	1	1	1	1	1	1	1	1	0	0	0	1	1	1	1	1	1	0	0	0	1	1	1	1	1	1	0	0	0	7	7	7	25.789	244	244	1	6	0.0021552	1.7797	By matching
P09429;B2RPK0	P09429	5;2	5;2	5;2	High mobility group protein B1	HMGB1	sp|P09429|HMGB1_HUMAN High mobility group protein B1 OS=Homo sapiens OX=9606 GN=HMGB1 PE=1 SV=3	2	5	5	5	3	2	2	3	3	3	3	3	3	3	2	2	3	3	3	3	3	3	3	2	2	3	3	3	3	3	3	27	27	27	24.893	215	215;211	1	26	0	8.4664	By matching
Q03013;P09488;P46439;P28161	Q03013;P09488;P46439	3;3;2;1	3;3;2;1	3;3;2;1	Glutathione S-transferase Mu 4;Glutathione S-transferase Mu 1;Glutathione S-transferase Mu 5	GSTM4;GSTM1;GSTM5	sp|Q03013|GSTM4_HUMAN Glutathione S-transferase Mu 4 OS=Homo sapiens OX=9606 GN=GSTM4 PE=1 SV=3;sp|P09488|GSTM1_HUMAN Glutathione S-transferase Mu 1 OS=Homo sapiens OX=9606 GN=GSTM1 PE=1 SV=3;sp|P46439|GSTM5_HUMAN Glutathione S-transferase Mu 5 OS=Homo sap	4	3	3	3	1	1	1	3	3	3	0	0	0	1	1	1	3	3	3	0	0	0	1	1	1	3	3	3	0	0	0	19.3	19.3	19.3	25.561	218	218;218;218;218	1	12	0	5.4409	By matching
P09496	P09496	2	2	2	Clathrin light chain A	CLTA	sp|P09496|CLCA_HUMAN Clathrin light chain A OS=Homo sapiens OX=9606 GN=CLTA PE=1 SV=1	1	2	2	2	2	1	2	0	0	0	1	1	1	2	1	2	0	0	0	1	1	1	2	1	2	0	0	0	1	1	1	7.7	7.7	7.7	27.076	248	248	1	8	0.0022189	1.9717	By MS/MS
P09525	P09525	15	15	15	Annexin A4	ANXA4	sp|P09525|ANXA4_HUMAN Annexin A4 OS=Homo sapiens OX=9606 GN=ANXA4 PE=1 SV=4	1	15	15	15	12	12	13	14	14	14	12	12	12	12	12	13	14	14	14	12	12	12	12	12	13	14	14	14	12	12	12	51.7	51.7	51.7	35.882	319	319	1	120	0	35.455	By MS/MS
P09543	P09543	16	16	16	2,3-cyclic-nucleotide 3-phosphodiesterase	CNP	sp|P09543|CN37_HUMAN 2,3-cyclic-nucleotide 3-phosphodiesterase OS=Homo sapiens OX=9606 GN=CNP PE=1 SV=2	1	16	16	16	6	8	8	14	13	12	15	16	16	6	8	8	14	13	12	15	16	16	6	8	8	14	13	12	15	16	16	35.2	35.2	35.2	47.578	421	421	1	108	0	83.937	By MS/MS
P09651;A0A2R8Y4L2;Q32P51	P09651;A0A2R8Y4L2;Q32P51	13;8;8	13;8;8	12;7;7	Heterogeneous nuclear ribonucleoprotein A1;Heterogeneous nuclear ribonucleoprotein A1, N-terminally processed;Heterogeneous nuclear ribonucleoprotein A1-like 2	HNRNPA1;HNRNPA1L2	sp|P09651|ROA1_HUMAN Heterogeneous nuclear ribonucleoprotein A1 OS=Homo sapiens OX=9606 GN=HNRNPA1 PE=1 SV=5;tr|A0A2R8Y4L2|A0A2R8Y4L2_HUMAN Heterogeneous nuclear ribonucleoprotein A1 pseudogene 48 OS=Homo sapiens OX=9606 GN=HNRNPA1P48 PE=1 SV=1;sp|Q32P51|R	3	13	13	12	7	8	9	10	13	13	9	10	10	7	8	9	10	13	13	9	10	10	7	8	9	10	12	12	9	10	10	44.4	44.4	41.9	38.746	372	372;275;320	1	93	0	58.142	By MS/MS
P09874	P09874	11	11	11	Poly [ADP-ribose] polymerase 1	PARP1	sp|P09874|PARP1_HUMAN Poly [ADP-ribose] polymerase 1 OS=Homo sapiens OX=9606 GN=PARP1 PE=1 SV=4	1	11	11	11	5	8	10	11	11	10	6	7	8	5	8	10	11	11	10	6	7	8	5	8	10	11	11	10	6	7	8	15.2	15.2	15.2	113.08	1014	1014	1	76	0	15.473	By MS/MS
P09960	P09960	11	11	11	Leukotriene A-4 hydrolase	LTA4H	sp|P09960|LKHA4_HUMAN Leukotriene A-4 hydrolase OS=Homo sapiens OX=9606 GN=LTA4H PE=1 SV=2	1	11	11	11	1	1	1	11	11	11	11	11	10	1	1	1	11	11	11	11	11	10	1	1	1	11	11	11	11	11	10	27.5	27.5	27.5	69.284	611	611	1	72	0	28.279	By matching
P09972	P09972	11	10	10	Fructose-bisphosphate aldolase C	ALDOC	sp|P09972|ALDOC_HUMAN Fructose-bisphosphate aldolase C OS=Homo sapiens OX=9606 GN=ALDOC PE=1 SV=2	1	11	10	10	9	8	10	9	8	10	8	10	8	8	7	9	8	7	9	7	9	7	8	7	9	8	7	9	7	9	7	45.1	37.4	37.4	39.455	364	364	1	73	0	27.642	By MS/MS
Q71UI9;P0C0S5	Q71UI9;P0C0S5	5;5	3;3	3;3	Histone H2A.V;Histone H2A.Z	H2AFV;H2AFZ	sp|Q71UI9|H2AV_HUMAN Histone H2A.V OS=Homo sapiens OX=9606 GN=H2AZ2 PE=1 SV=3;sp|P0C0S5|H2AZ_HUMAN Histone H2A.Z OS=Homo sapiens OX=9606 GN=H2AZ1 PE=1 SV=2	2	5	3	3	4	5	5	4	4	4	5	4	5	2	3	3	2	2	2	3	2	3	2	3	3	2	2	2	3	2	3	53.9	41.4	41.4	13.509	128	128;128	1	23	0	8.69	By MS/MS
P0DMV9;P0DMV8	P0DMV9;P0DMV8	18;18	16;16	10;10	Heat shock 70 kDa protein 1B;Heat shock 70 kDa protein 1A	HSPA1B;HSPA1A	sp|P0DMV9|HS71B_HUMAN Heat shock 70 kDa protein 1B OS=Homo sapiens OX=9606 GN=HSPA1B PE=1 SV=1;sp|P0DMV8|HS71A_HUMAN Heat shock 70 kDa protein 1A OS=Homo sapiens OX=9606 GN=HSPA1A PE=1 SV=1	2	18	16	10	17	16	16	12	12	16	16	17	17	15	14	15	10	10	14	14	15	15	9	9	9	5	6	8	8	9	9	38.7	35.6	21.8	70.051	641	641;641	1	130	0	37.597	By MS/MS
P0DN76;Q01081	P0DN76;Q01081	2;2	2;2	2;2	Splicing factor U2AF 35 kDa subunit	U2AF1	sp|P0DN76|U2AF5_HUMAN Splicing factor U2AF 35 kDa subunit-like protein OS=Homo sapiens OX=9606 GN=U2AF1L5 PE=1 SV=1;sp|Q01081|U2AF1_HUMAN Splicing factor U2AF 35 kDa subunit OS=Homo sapiens OX=9606 GN=U2AF1 PE=1 SV=3	2	2	2	2	1	0	0	2	2	2	1	2	2	1	0	0	2	2	2	1	2	2	1	0	0	2	2	2	1	2	2	12.9	12.9	12.9	27.872	240	240;240	1	12	0	4.8171	By matching
P0DN79;P35520	P0DN79;P35520	4;4	4;4	4;4	Cystathionine beta-synthase	CBS	sp|P0DN79|CBSL_HUMAN Cystathionine beta-synthase-like protein OS=Homo sapiens OX=9606 GN=CBSL PE=1 SV=1;sp|P35520|CBS_HUMAN Cystathionine beta-synthase OS=Homo sapiens OX=9606 GN=CBS PE=1 SV=2	2	4	4	4	3	4	4	0	0	0	4	4	4	3	4	4	0	0	0	4	4	4	3	4	4	0	0	0	4	4	4	10.2	10.2	10.2	60.586	551	551;551	1	23	0	11.618	By MS/MS
P0DP25;P0DP24;P0DP23;P27482;P02585	P0DP25;P0DP24;P0DP23	6;6;6;1;1	6;6;6;1;1	6;6;6;1;1			sp|P0DP25|CALM3_HUMAN Calmodulin-3 OS=Homo sapiens OX=9606 GN=CALM3 PE=1 SV=1;sp|P0DP24|CALM2_HUMAN Calmodulin-2 OS=Homo sapiens OX=9606 GN=CALM2 PE=1 SV=1;sp|P0DP23|CALM1_HUMAN Calmodulin-1 OS=Homo sapiens OX=9606 GN=CALM1 PE=1 SV=1	5	6	6	6	4	5	4	6	6	6	6	6	6	4	5	4	6	6	6	6	6	6	4	5	4	6	6	6	6	6	6	49	49	49	16.837	149	149;149;149;149;160	1	67	0	61.949	By MS/MS
P10155	P10155	3	3	3	60 kDa SS-A/Ro ribonucleoprotein	TROVE2	sp|P10155|RO60_HUMAN 60 kDa SS-A/Ro ribonucleoprotein OS=Homo sapiens OX=9606 GN=RO60 PE=1 SV=2	1	3	3	3	1	1	1	2	3	2	3	2	3	1	1	1	2	3	2	3	2	3	1	1	1	2	3	2	3	2	3	7.6	7.6	7.6	60.67	538	538	1	18	0	2.6645	By MS/MS
P10301	P10301	3	2	2	Ras-related protein R-Ras	RRAS	sp|P10301|RRAS_HUMAN Ras-related protein R-Ras OS=Homo sapiens OX=9606 GN=RRAS PE=1 SV=1	1	3	2	2	3	3	2	1	2	1	2	3	3	2	2	1	0	1	1	1	2	2	2	2	1	0	1	1	1	2	2	20.2	12.8	12.8	23.48	218	218	1	12	0	3.3422	By matching
P10321	P10321	8	5	3	HLA class I histocompatibility antigen, Cw-7 alpha chain	HLA-C	sp|P10321|HLAC_HUMAN HLA class I histocompatibility antigen, C alpha chain OS=Homo sapiens OX=9606 GN=HLA-C PE=1 SV=3	1	8	5	3	0	0	0	7	8	8	3	6	3	0	0	0	4	5	5	1	3	2	0	0	0	3	3	3	1	2	2	27	17.5	11.2	40.648	366	366	1	22	0	19.139
P22492;P16403;Q02539;P10412;P16402	P22492;P16403;Q02539;P10412;P16402	1;1;1;1;1	1;1;1;1;1	1;1;1;1;1	Histone H1t;Histone H1.2;Histone H1.1;Histone H1.4;Histone H1.3	HIST1H1T;HIST1H1C;HIST1H1A;HIST1H1E;HIST1H1D	sp|P22492|H1T_HUMAN Histone H1t OS=Homo sapiens OX=9606 GN=H1-6 PE=2 SV=4;sp|P16403|H12_HUMAN Histone H1.2 OS=Homo sapiens OX=9606 GN=H1-2 PE=1 SV=2;sp|Q02539|H11_HUMAN Histone H1.1 OS=Homo sapiens OX=9606 GN=H1-1 PE=1 SV=3;sp|P10412|H14_HUMAN Histone H1.4	5	1	1	1	1	0	1	1	0	1	1	1	1	1	0	1	1	0	1	1	1	1	1	0	1	1	0	1	1	1	1	5.3	5.3	5.3	22.019	207	207;213;215;219;221	1	7	0.0028209	1.7069	By MS/MS
P10586	P10586	1	1	1	Receptor-type tyrosine-protein phosphatase F	PTPRF	sp|P10586|PTPRF_HUMAN Receptor-type tyrosine-protein phosphatase F OS=Homo sapiens OX=9606 GN=PTPRF PE=1 SV=2	1	1	1	1	0	0	0	0	0	0	1	1	1	0	0	0	0	0	0	1	1	1	0	0	0	0	0	0	1	1	1	0.8	0.8	0.8	212.88	1907	1907	1	3	0.00075529	2.0763
P10599	P10599	4	4	4	Thioredoxin	TXN	sp|P10599|THIO_HUMAN Thioredoxin OS=Homo sapiens OX=9606 GN=TXN PE=1 SV=3	1	4	4	4	3	3	2	4	4	4	4	4	4	3	3	2	4	4	4	4	4	4	3	3	2	4	4	4	4	4	4	31.4	31.4	31.4	11.737	105	105	1	33	0	7.5473	By MS/MS
P10644	P10644	6	6	6	cAMP-dependent protein kinase type I-alpha regulatory subunit;cAMP-dependent protein kinase type I-alpha regulatory subunit, N-terminally processed	PRKAR1A	sp|P10644|KAP0_HUMAN cAMP-dependent protein kinase type I-alpha regulatory subunit OS=Homo sapiens OX=9606 GN=PRKAR1A PE=1 SV=1	1	6	6	6	4	6	2	4	4	4	6	6	6	4	6	2	4	4	4	6	6	6	4	6	2	4	4	4	6	6	6	18.6	18.6	18.6	42.981	381	381	1	42	0	25.546	By MS/MS
P10768	P10768	4	4	4	S-formylglutathione hydrolase	ESD	sp|P10768|ESTD_HUMAN S-formylglutathione hydrolase OS=Homo sapiens OX=9606 GN=ESD PE=1 SV=2	1	4	4	4	4	3	3	4	2	4	3	4	4	4	3	3	4	2	4	3	4	4	4	3	3	4	2	4	3	4	4	26.6	26.6	26.6	31.462	282	282	1	31	0	16.051	By MS/MS
P10809	P10809	10	10	10	60 kDa heat shock protein, mitochondrial	HSPD1	sp|P10809|CH60_HUMAN 60 kDa heat shock protein, mitochondrial OS=Homo sapiens OX=9606 GN=HSPD1 PE=1 SV=2	1	10	10	10	9	8	9	7	6	6	3	7	3	9	8	9	7	6	6	3	7	3	9	8	9	7	6	6	3	7	3	25.1	25.1	25.1	61.054	573	573	1	58	0	16.583	By MS/MS
P11021	P11021	22	21	21	78 kDa glucose-regulated protein	HSPA5	sp|P11021|BIP_HUMAN Endoplasmic reticulum chaperone BiP OS=Homo sapiens OX=9606 GN=HSPA5 PE=1 SV=2	1	22	21	21	21	21	22	19	19	18	15	11	11	20	21	21	18	18	17	14	10	10	20	21	21	18	18	17	14	10	10	39	39	39	72.332	654	654	1	156	0	50.551	By MS/MS
P11142;P54652	P11142	32;11	32;11	27;6	Heat shock cognate 71 kDa protein	HSPA8	sp|P11142|HSP7C_HUMAN Heat shock cognate 71 kDa protein OS=Homo sapiens OX=9606 GN=HSPA8 PE=1 SV=1	2	32	32	27	27	27	26	25	28	27	29	29	31	27	27	26	25	28	27	29	29	31	22	23	22	20	23	22	24	24	26	54.8	54.8	49.7	70.897	646	646;639	1	397	0	214.28	By MS/MS
P11166	P11166	6	6	6	Solute carrier family 2, facilitated glucose transporter member 1	SLC2A1	sp|P11166|GTR1_HUMAN Solute carrier family 2, facilitated glucose transporter member 1 OS=Homo sapiens OX=9606 GN=SLC2A1 PE=1 SV=2	1	6	6	6	6	5	5	5	5	5	6	6	5	6	5	5	5	5	5	6	6	5	6	5	5	5	5	5	6	6	5	10.6	10.6	10.6	54.083	492	492	1	56	0	46.211	By MS/MS
P11169;Q8TDB8	P11169;Q8TDB8	8;4	8;4	8;4	Solute carrier family 2, facilitated glucose transporter member 3;Solute carrier family 2, facilitated glucose transporter member 14	SLC2A3;SLC2A14	sp|P11169|GTR3_HUMAN Solute carrier family 2, facilitated glucose transporter member 3 OS=Homo sapiens OX=9606 GN=SLC2A3 PE=1 SV=1;sp|Q8TDB8|GTR14_HUMAN Solute carrier family 2, facilitated glucose transporter member 14 OS=Homo sapiens OX=9606 GN=SLC2A14 P	2	8	8	8	4	3	5	5	8	6	8	7	8	4	3	5	5	8	6	8	7	8	4	3	5	5	8	6	8	7	8	20	20	20	53.924	496	496;520	1	59	0	24.186	By MS/MS
P11171	P11171	9	9	9	Protein 4.1	EPB41	sp|P11171|EPB41_HUMAN Protein 4.1 OS=Homo sapiens OX=9606 GN=EPB41 PE=1 SV=4	1	9	9	9	8	8	9	1	3	1	4	4	4	8	8	9	1	3	1	4	4	4	8	8	9	1	3	1	4	4	4	16	16	16	97.016	864	864	1	45	0	15.879	By MS/MS
P11172	P11172	2	2	2	Uridine 5-monophosphate synthase;Orotate phosphoribosyltransferase;Orotidine 5-phosphate decarboxylase	UMPS	sp|P11172|UMPS_HUMAN Uridine 5-monophosphate synthase OS=Homo sapiens OX=9606 GN=UMPS PE=1 SV=1	1	2	2	2	2	2	2	2	2	2	2	1	2	2	2	2	2	2	2	2	1	2	2	2	2	2	2	2	2	1	2	6.7	6.7	6.7	52.221	480	480	1	17	0	7.6034	By matching
P11216	P11216	7	4	4	Glycogen phosphorylase, brain form	PYGB	sp|P11216|PYGB_HUMAN Glycogen phosphorylase, brain form OS=Homo sapiens OX=9606 GN=PYGB PE=1 SV=5	1	7	4	4	3	4	3	7	6	7	7	6	7	1	1	1	4	4	4	4	3	4	1	1	1	4	4	4	4	3	4	7.8	4.5	4.5	96.695	843	843	1	26	0	5.2824	By matching
P11233	P11233	8	4	4	Ras-related protein Ral-A	RALA	sp|P11233|RALA_HUMAN Ras-related protein Ral-A OS=Homo sapiens OX=9606 GN=RALA PE=1 SV=1	1	8	4	4	6	7	5	8	7	8	6	7	7	4	4	3	4	3	4	3	4	4	4	4	3	4	3	4	3	4	4	40.8	19.4	19.4	23.567	206	206	1	34	0	9.6156	By MS/MS
P11234	P11234	8	8	4	Ras-related protein Ral-B	RALB	sp|P11234|RALB_HUMAN Ras-related protein Ral-B OS=Homo sapiens OX=9606 GN=RALB PE=1 SV=1	1	8	8	4	6	7	6	8	8	8	7	7	7	6	7	6	8	8	8	7	7	7	4	4	4	4	4	4	4	4	4	36.9	36.9	15.5	23.408	206	206	1	64	0	20.253	By matching
P11279	P11279	1	1	1	Lysosome-associated membrane glycoprotein 1	LAMP1	sp|P11279|LAMP1_HUMAN Lysosome-associated membrane glycoprotein 1 OS=Homo sapiens OX=9606 GN=LAMP1 PE=1 SV=3	1	1	1	1	1	1	1	1	1	1	1	1	1	1	1	1	1	1	1	1	1	1	1	1	1	1	1	1	1	1	1	2.6	2.6	2.6	44.882	417	417	1	9	0.00076046	2.1253	By MS/MS
P11387	P11387	5	5	5	DNA topoisomerase 1	TOP1	sp|P11387|TOP1_HUMAN DNA topoisomerase 1 OS=Homo sapiens OX=9606 GN=TOP1 PE=1 SV=2	1	5	5	5	1	3	3	5	4	4	4	2	3	1	3	3	5	4	4	4	2	3	1	3	3	5	4	4	4	2	3	8.6	8.6	8.6	90.725	765	765	1	29	0	13.814	By matching
P11388	P11388	6	6	5	DNA topoisomerase 2-alpha	TOP2A	sp|P11388|TOP2A_HUMAN DNA topoisomerase 2-alpha OS=Homo sapiens OX=9606 GN=TOP2A PE=1 SV=3	1	6	6	5	3	4	5	6	5	6	3	1	2	3	4	5	6	5	6	3	1	2	2	3	4	5	4	5	2	0	2	5	5	4.3	174.38	1531	1531	1	35	0	5.6459	By matching
P11413	P11413	12	12	12	Glucose-6-phosphate 1-dehydrogenase	G6PD	sp|P11413|G6PD_HUMAN Glucose-6-phosphate 1-dehydrogenase OS=Homo sapiens OX=9606 GN=G6PD PE=1 SV=4	1	12	12	12	8	8	10	4	5	10	10	10	9	8	8	10	4	5	10	10	10	9	8	8	10	4	5	10	10	10	9	28.9	28.9	28.9	59.256	515	515	1	74	0	14.14	By MS/MS
P11586	P11586	24	24	24	C-1-tetrahydrofolate synthase, cytoplasmic;Methylenetetrahydrofolate dehydrogenase;Methenyltetrahydrofolate cyclohydrolase;Formyltetrahydrofolate synthetase;C-1-tetrahydrofolate synthase, cytoplasmic, N-terminally processed	MTHFD1	sp|P11586|C1TC_HUMAN C-1-tetrahydrofolate synthase, cytoplasmic OS=Homo sapiens OX=9606 GN=MTHFD1 PE=1 SV=3	1	24	24	24	13	15	15	21	23	22	22	24	24	13	15	15	21	23	22	22	24	24	13	15	15	21	23	22	22	24	24	33	33	33	101.56	935	935	1	180	0	62.182	By MS/MS
P11717	P11717	5	5	5	Cation-independent mannose-6-phosphate receptor	IGF2R	sp|P11717|MPRI_HUMAN Cation-independent mannose-6-phosphate receptor OS=Homo sapiens OX=9606 GN=IGF2R PE=1 SV=3	1	5	5	5	4	5	5	1	4	4	1	3	3	4	5	5	1	4	4	1	3	3	4	5	5	1	4	4	1	3	3	2.5	2.5	2.5	274.37	2491	2491	1	30	0	5.1456	By MS/MS
P11766	P11766	4	4	4	Alcohol dehydrogenase class-3	ADH5	sp|P11766|ADHX_HUMAN Alcohol dehydrogenase class-3 OS=Homo sapiens OX=9606 GN=ADH5 PE=1 SV=4	1	4	4	4	3	4	4	4	4	4	4	4	4	3	4	4	4	4	4	4	4	4	3	4	4	4	4	4	4	4	4	17.1	17.1	17.1	39.724	374	374	1	35	0	15.98	By matching
P11908	P11908	7	7	4	Ribose-phosphate pyrophosphokinase 2	PRPS2	sp|P11908|PRPS2_HUMAN Ribose-phosphate pyrophosphokinase 2 OS=Homo sapiens OX=9606 GN=PRPS2 PE=1 SV=2	1	7	7	4	6	6	6	6	5	6	4	6	6	6	6	6	6	5	6	4	6	6	3	3	3	3	3	4	2	3	3	32.4	32.4	16.7	34.769	318	318	1	52	0	15.84	By matching
P11940;Q9H361;Q4VXU2	P11940;Q9H361	12;6;1	12;6;1	6;5;0	Polyadenylate-binding protein 1;Polyadenylate-binding protein 3	PABPC1;PABPC3	sp|P11940|PABP1_HUMAN Polyadenylate-binding protein 1 OS=Homo sapiens OX=9606 GN=PABPC1 PE=1 SV=2;sp|Q9H361|PABP3_HUMAN Polyadenylate-binding protein 3 OS=Homo sapiens OX=9606 GN=PABPC3 PE=1 SV=2	3	12	12	6	6	5	7	9	9	8	10	10	10	6	5	7	9	9	8	10	10	10	3	2	3	5	5	4	4	5	5	23.7	23.7	11.6	70.67	636	636;631;614	1	74	0	26.539	By MS/MS
P12004	P12004	7	7	7	Proliferating cell nuclear antigen	PCNA	sp|P12004|PCNA_HUMAN Proliferating cell nuclear antigen OS=Homo sapiens OX=9606 GN=PCNA PE=1 SV=1	1	7	7	7	6	4	5	7	6	7	6	7	6	6	4	5	7	6	7	6	7	6	6	4	5	7	6	7	6	7	6	36.4	36.4	36.4	28.768	261	261	1	63	0	47.744	By MS/MS
P12081	P12081	4	4	4	Histidine--tRNA ligase, cytoplasmic	HARS	sp|P12081|HARS1_HUMAN Histidine--tRNA ligase, cytoplasmic OS=Homo sapiens OX=9606 GN=HARS1 PE=1 SV=2	1	4	4	4	0	1	2	1	3	3	2	3	1	0	1	2	1	3	3	2	3	1	0	1	2	1	3	3	2	3	1	8.4	8.4	8.4	57.41	509	509	1	16	0	5.0001
P12107	P12107	1	1	1	Collagen alpha-1(XI) chain	COL11A1	sp|P12107|COBA1_HUMAN Collagen alpha-1(XI) chain OS=Homo sapiens OX=9606 GN=COL11A1 PE=1 SV=4	1	1	1	1	1	0	0	0	0	0	0	0	0	1	0	0	0	0	0	0	0	0	1	0	0	0	0	0	0	0	0	0.8	0.8	0.8	181.06	1806	1806	1	1	0.0064935	1.3541	By MS/MS
P12268	P12268	20	20	20	Inosine-5-monophosphate dehydrogenase 2	IMPDH2	sp|P12268|IMDH2_HUMAN Inosine-5-monophosphate dehydrogenase 2 OS=Homo sapiens OX=9606 GN=IMPDH2 PE=1 SV=2	1	20	20	20	17	17	17	19	18	19	20	19	20	17	17	17	19	18	19	20	19	20	17	17	17	19	18	19	20	19	20	47.5	47.5	47.5	55.804	514	514	1	169	0	71.483	By MS/MS
P12277	P12277	3	3	3	Creatine kinase B-type	CKB	sp|P12277|KCRB_HUMAN Creatine kinase B-type OS=Homo sapiens OX=9606 GN=CKB PE=1 SV=1	1	3	3	3	2	3	3	0	0	0	2	2	2	2	3	3	0	0	0	2	2	2	2	3	3	0	0	0	2	2	2	13.4	13.4	13.4	42.644	381	381	1	14	0.00078247	2.3284	By MS/MS
P12314;Q92637	P12314;Q92637	2;1	2;1	2;1	High affinity immunoglobulin gamma Fc receptor I;High affinity immunoglobulin gamma Fc receptor IB	FCGR1A;FCGR1B	sp|P12314|FCGR1_HUMAN High affinity immunoglobulin gamma Fc receptor I OS=Homo sapiens OX=9606 GN=FCGR1A PE=1 SV=2;sp|Q92637|FCGRB_HUMAN High affinity immunoglobulin gamma Fc receptor IB OS=Homo sapiens OX=9606 GN=FCGR1B PE=2 SV=1	2	2	2	2	0	0	0	2	2	2	2	2	2	0	0	0	2	2	2	2	2	2	0	0	0	2	2	2	2	2	2	5.6	5.6	5.6	42.631	374	374;280	1	12	0	3.8263
P12318	P12318	3	3	2	Low affinity immunoglobulin gamma Fc region receptor II-a	FCGR2A	sp|P12318|FCG2A_HUMAN Low affinity immunoglobulin gamma Fc region receptor II-a OS=Homo sapiens OX=9606 GN=FCGR2A PE=1 SV=4	1	3	3	2	2	2	2	2	2	2	3	3	3	2	2	2	2	2	2	3	3	3	1	1	1	1	1	1	2	2	2	18	18	14.8	35	317	317	1	27	0	17.949	By MS/MS
P12814;P35609;Q08043	P12814	46;12;9	30;3;2	30;3;2	Alpha-actinin-1	ACTN1	sp|P12814|ACTN1_HUMAN Alpha-actinin-1 OS=Homo sapiens OX=9606 GN=ACTN1 PE=1 SV=2	3	46	30	30	23	19	21	42	43	39	43	43	45	11	7	8	29	27	25	28	28	29	11	7	8	29	27	25	28	28	29	61.2	41.4	41.4	103.06	892	892;894;901	1	200	0	165.59	By matching
P12829	P12829	2	2	1	Myosin light chain 4	MYL4	sp|P12829|MYL4_HUMAN Myosin light chain 4 OS=Homo sapiens OX=9606 GN=MYL4 PE=1 SV=3	1	2	2	1	2	1	1	0	0	0	0	0	0	2	1	1	0	0	0	0	0	0	1	1	1	0	0	0	0	0	0	12.2	12.2	6.6	21.564	197	197	1	4	0.00080841	2.5652	By MS/MS
P12931	P12931	6	6	4	Proto-oncogene tyrosine-protein kinase Src	SRC	sp|P12931|SRC_HUMAN Proto-oncogene tyrosine-protein kinase Src OS=Homo sapiens OX=9606 GN=SRC PE=1 SV=3	1	6	6	4	1	2	2	4	4	5	5	5	5	1	2	2	4	4	5	5	5	5	0	1	0	2	2	3	3	3	3	18.1	18.1	13.6	59.834	536	536	1	33	0	18.867	By matching
P12956	P12956	18	18	18	X-ray repair cross-complementing protein 6	XRCC6	sp|P12956|XRCC6_HUMAN X-ray repair cross-complementing protein 6 OS=Homo sapiens OX=9606 GN=XRCC6 PE=1 SV=2	1	18	18	18	15	14	15	17	17	16	14	15	16	15	14	15	17	17	16	14	15	16	15	14	15	17	17	16	14	15	16	38.3	38.3	38.3	69.842	609	609	1	157	0	47.085	By MS/MS
P13010	P13010	10	10	10	X-ray repair cross-complementing protein 5	XRCC5	sp|P13010|XRCC5_HUMAN X-ray repair cross-complementing protein 5 OS=Homo sapiens OX=9606 GN=XRCC5 PE=1 SV=3	1	10	10	10	8	7	5	8	9	8	9	7	9	8	7	5	8	9	8	9	7	9	8	7	5	8	9	8	9	7	9	16.8	16.8	16.8	82.704	732	732	1	70	0	22.798	By MS/MS
P13164;Q01629;Q01628	P13164;Q01629;Q01628	2;1;1	2;1;1	2;1;1	Interferon-induced transmembrane protein 1;Interferon-induced transmembrane protein 2;Interferon-induced transmembrane protein 3	IFITM1;IFITM2;IFITM3	sp|P13164|IFM1_HUMAN Interferon-induced transmembrane protein 1 OS=Homo sapiens OX=9606 GN=IFITM1 PE=1 SV=3;sp|Q01629|IFM2_HUMAN Interferon-induced transmembrane protein 2 OS=Homo sapiens OX=9606 GN=IFITM2 PE=1 SV=2;sp|Q01628|IFM3_HUMAN Interferon-induced	3	2	2	2	0	0	2	1	1	0	0	0	0	0	0	2	1	1	0	0	0	0	0	0	2	1	1	0	0	0	0	29.6	29.6	29.6	13.964	125	125;132;133	1	4	0	2.6277
P13473	P13473	2	2	2	Lysosome-associated membrane glycoprotein 2	LAMP2	sp|P13473|LAMP2_HUMAN Lysosome-associated membrane glycoprotein 2 OS=Homo sapiens OX=9606 GN=LAMP2 PE=1 SV=2	1	2	2	2	0	0	1	2	2	2	1	1	1	0	0	1	2	2	2	1	1	1	0	0	1	2	2	2	1	1	1	4.9	4.9	4.9	44.96	410	410	1	10	0	3.1899
P13489	P13489	19	19	19	Ribonuclease inhibitor	RNH1	sp|P13489|RINI_HUMAN Ribonuclease inhibitor OS=Homo sapiens OX=9606 GN=RNH1 PE=1 SV=2	1	19	19	19	9	12	9	15	16	17	18	19	18	9	12	9	15	16	17	18	19	18	9	12	9	15	16	17	18	19	18	61.4	61.4	61.4	49.973	461	461	1	163	0	127.07	By MS/MS
P13498	P13498	2	2	2	Cytochrome b-245 light chain	CYBA	sp|P13498|CY24A_HUMAN Cytochrome b-245 light chain OS=Homo sapiens OX=9606 GN=CYBA PE=1 SV=3	1	2	2	2	0	0	0	2	2	1	2	2	2	0	0	0	2	2	1	2	2	2	0	0	0	2	2	1	2	2	2	6.2	6.2	6.2	21.012	195	195	1	11	0.0021398	1.7646
P13591	P13591	16	16	16	Neural cell adhesion molecule 1	NCAM1	sp|P13591|NCAM1_HUMAN Neural cell adhesion molecule 1 OS=Homo sapiens OX=9606 GN=NCAM1 PE=1 SV=3	1	16	16	16	0	0	1	11	13	13	13	13	14	0	0	1	11	13	13	13	13	14	0	0	1	11	13	13	13	13	14	23.1	23.1	23.1	94.573	858	858	1	79	0	35.713
P13611	P13611	10	10	10	Versican core protein	VCAN	sp|P13611|CSPG2_HUMAN Versican core protein OS=Homo sapiens OX=9606 GN=VCAN PE=1 SV=3	1	10	10	10	0	0	0	0	0	0	8	8	10	0	0	0	0	0	0	8	8	10	0	0	0	0	0	0	8	8	10	3.5	3.5	3.5	372.82	3396	3396	1	26	0	13.094
P13612	P13612	14	14	14	Integrin alpha-4	ITGA4	sp|P13612|ITA4_HUMAN Integrin alpha-4 OS=Homo sapiens OX=9606 GN=ITGA4 PE=1 SV=3	1	14	14	14	1	1	0	12	10	10	12	12	13	1	1	0	12	10	10	12	12	13	1	1	0	12	10	10	12	12	13	16.9	16.9	16.9	114.9	1032	1032	1	77	0	28.337	By matching
P13639	P13639	39	39	38	Elongation factor 2	EEF2	sp|P13639|EF2_HUMAN Elongation factor 2 OS=Homo sapiens OX=9606 GN=EEF2 PE=1 SV=4	1	39	39	38	28	25	27	36	34	36	35	36	36	28	25	27	36	34	36	35	36	36	28	24	26	35	33	35	34	35	35	47.1	47.1	45.9	95.337	858	858	1	325	0	111.09	By MS/MS
P13667	P13667	10	10	10	Protein disulfide-isomerase A4	PDIA4	sp|P13667|PDIA4_HUMAN Protein disulfide-isomerase A4 OS=Homo sapiens OX=9606 GN=PDIA4 PE=1 SV=2	1	10	10	10	10	10	10	7	9	9	4	5	5	10	10	10	7	9	9	4	5	5	10	10	10	7	9	9	4	5	5	21.2	21.2	21.2	72.932	645	645	1	76	0	13.387	By MS/MS
P13674	P13674	7	7	7	Prolyl 4-hydroxylase subunit alpha-1	P4HA1	sp|P13674|P4HA1_HUMAN Prolyl 4-hydroxylase subunit alpha-1 OS=Homo sapiens OX=9606 GN=P4HA1 PE=1 SV=2	1	7	7	7	7	7	7	2	4	4	2	2	2	7	7	7	2	4	4	2	2	2	7	7	7	2	4	4	2	2	2	16.5	16.5	16.5	61.049	534	534	1	37	0	12.274	By MS/MS
P13693;Q56UQ5	P13693;Q56UQ5	4;2	4;2	4;2	Translationally-controlled tumor protein;TPT1-like protein	TPT1	sp|P13693|TCTP_HUMAN Translationally-controlled tumor protein OS=Homo sapiens OX=9606 GN=TPT1 PE=1 SV=1;sp|Q56UQ5|TPT1L_HUMAN TPT1-like protein OS=Homo sapiens OX=9606 PE=2 SV=2	2	4	4	4	2	3	3	3	3	4	3	3	3	2	3	3	3	3	4	3	3	3	2	3	3	3	3	4	3	3	3	27.3	27.3	27.3	19.595	172	172;140	1	33	0	9.154	By matching
P13796;Q14651	P13796	30;1	30;1	24;0	Plastin-2	LCP1	sp|P13796|PLSL_HUMAN Plastin-2 OS=Homo sapiens OX=9606 GN=LCP1 PE=1 SV=6	2	30	30	24	16	18	18	28	29	29	27	28	27	16	18	18	28	29	29	27	28	27	13	14	14	22	23	23	21	22	21	60.1	60.1	51.7	70.288	627	627;629	1	251	0	182.94	By MS/MS
P13797	P13797	7	1	1	Plastin-3	PLS3	sp|P13797|PLST_HUMAN Plastin-3 OS=Homo sapiens OX=9606 GN=PLS3 PE=1 SV=4	1	7	1	1	3	4	5	6	6	6	6	6	6	0	0	1	0	0	0	0	0	0	0	0	1	0	0	0	0	0	0	10.3	1.9	1.9	70.81	630	630	1	1	1	-2	By matching
P13798	P13798	5	5	5	Acylamino-acid-releasing enzyme	APEH	sp|P13798|ACPH_HUMAN Acylamino-acid-releasing enzyme OS=Homo sapiens OX=9606 GN=APEH PE=1 SV=4	1	5	5	5	2	3	2	5	3	4	5	5	4	2	3	2	5	3	4	5	5	4	2	3	2	5	3	4	5	5	4	8.6	8.6	8.6	81.224	732	732	1	33	0	6.5156	By matching
P13804	P13804	3	3	3	Electron transfer flavoprotein subunit alpha, mitochondrial	ETFA	sp|P13804|ETFA_HUMAN Electron transfer flavoprotein subunit alpha, mitochondrial OS=Homo sapiens OX=9606 GN=ETFA PE=1 SV=1	1	3	3	3	3	3	2	1	2	1	0	0	0	3	3	2	1	2	1	0	0	0	3	3	2	1	2	1	0	0	0	14.4	14.4	14.4	35.079	333	333	1	12	0	3.4607	By MS/MS
P13807	P13807	4	4	4	Glycogen [starch] synthase, muscle	GYS1	sp|P13807|GYS1_HUMAN Glycogen [starch] synthase, muscle OS=Homo sapiens OX=9606 GN=GYS1 PE=1 SV=2	1	4	4	4	1	1	0	3	2	4	4	4	4	1	1	0	3	2	4	4	4	4	1	1	0	3	2	4	4	4	4	5.8	5.8	5.8	83.785	737	737	1	23	0	8.4663	By matching
P13861	P13861	6	6	4	cAMP-dependent protein kinase type II-alpha regulatory subunit	PRKAR2A	sp|P13861|KAP2_HUMAN cAMP-dependent protein kinase type II-alpha regulatory subunit OS=Homo sapiens OX=9606 GN=PRKAR2A PE=1 SV=2	1	6	6	4	3	3	3	5	5	6	6	6	6	3	3	3	5	5	6	6	6	6	2	2	2	4	3	4	4	4	4	22	22	14.9	45.518	404	404	1	43	0	7.4304	By matching
P14174	P14174	1	1	1	Macrophage migration inhibitory factor	MIF	sp|P14174|MIF_HUMAN Macrophage migration inhibitory factor OS=Homo sapiens OX=9606 GN=MIF PE=1 SV=4	1	1	1	1	1	1	1	1	1	1	1	1	1	1	1	1	1	1	1	1	1	1	1	1	1	1	1	1	1	1	1	9.6	9.6	9.6	12.476	115	115	1	9	0.003992	1.4551	By matching
P14314	P14314	4	4	4	Glucosidase 2 subunit beta	PRKCSH	sp|P14314|GLU2B_HUMAN Glucosidase 2 subunit beta OS=Homo sapiens OX=9606 GN=PRKCSH PE=1 SV=2	1	4	4	4	4	4	4	2	2	2	2	2	2	4	4	4	2	2	2	2	2	2	4	4	4	2	2	2	2	2	2	8.1	8.1	8.1	59.425	528	528	1	24	0	5.8331	By MS/MS
P14317	P14317	2	2	2	Hematopoietic lineage cell-specific protein	HCLS1	sp|P14317|HCLS1_HUMAN Hematopoietic lineage cell-specific protein OS=Homo sapiens OX=9606 GN=HCLS1 PE=1 SV=3	1	2	2	2	0	0	0	2	2	2	2	2	2	0	0	0	2	2	2	2	2	2	0	0	0	2	2	2	2	2	2	7.8	7.8	7.8	54.013	486	486	1	12	0	3.6888
P14324	P14324	7	7	7	Farnesyl pyrophosphate synthase	FDPS	sp|P14324|FPPS_HUMAN Farnesyl pyrophosphate synthase OS=Homo sapiens OX=9606 GN=FDPS PE=1 SV=4	1	7	7	7	5	5	5	7	7	6	7	7	7	5	5	5	7	7	6	7	7	7	5	5	5	7	7	6	7	7	7	24.1	24.1	24.1	48.275	419	419	1	59	0	17.497	By MS/MS
P14384	P14384	4	4	4	Carboxypeptidase M	CPM	sp|P14384|CBPM_HUMAN Carboxypeptidase M OS=Homo sapiens OX=9606 GN=CPM PE=1 SV=2	1	4	4	4	0	0	1	3	2	3	4	3	4	0	0	1	3	2	3	4	3	4	0	0	1	3	2	3	4	3	4	10.6	10.6	10.6	50.513	443	443	1	20	0	6.0589
P14550	P14550	1	1	1	Alcohol dehydrogenase [NADP(+)]	AKR1A1	sp|P14550|AK1A1_HUMAN Aldo-keto reductase family 1 member A1 OS=Homo sapiens OX=9606 GN=AKR1A1 PE=1 SV=3	1	1	1	1	0	1	0	1	1	1	1	1	1	0	1	0	1	1	1	1	1	1	0	1	0	1	1	1	1	1	1	3.1	3.1	3.1	36.573	325	325	1	7	0.00079428	2.4471
P14598;A6NI72;A8MVU1	P14598;A6NI72;A8MVU1	7;6;5	7;6;5	7;6;5	Neutrophil cytosol factor 1;Putative neutrophil cytosol factor 1B;Putative neutrophil cytosol factor 1C	NCF1;NCF1B;NCF1C	sp|P14598|NCF1_HUMAN Neutrophil cytosol factor 1 OS=Homo sapiens OX=9606 GN=NCF1 PE=1 SV=4;sp|A6NI72|NCF1B_HUMAN Putative neutrophil cytosol factor 1B OS=Homo sapiens OX=9606 GN=NCF1B PE=5 SV=2;sp|A8MVU1|NCF1C_HUMAN Putative neutrophil cytosol factor 1C OS	3	7	7	7	0	0	0	2	1	0	7	7	7	0	0	0	2	1	0	7	7	7	0	0	0	2	1	0	7	7	7	24.6	24.6	24.6	44.681	390	390;391;366	1	24	0	16.622
P14618	P14618	35	35	34	Pyruvate kinase PKM	PKM	sp|P14618|KPYM_HUMAN Pyruvate kinase PKM OS=Homo sapiens OX=9606 GN=PKM PE=1 SV=4	1	35	35	34	25	28	24	31	33	32	33	31	34	25	28	24	31	33	32	33	31	34	24	27	23	30	32	31	32	30	33	65	65	62.9	57.936	531	531	1	392	0	323.31	By MS/MS
P14625;Q58FF3	P14625	25;2	23;2	23;2	Endoplasmin	HSP90B1	sp|P14625|ENPL_HUMAN Endoplasmin OS=Homo sapiens OX=9606 GN=HSP90B1 PE=1 SV=1	2	25	23	23	21	23	22	20	23	23	17	17	19	19	21	20	18	21	21	15	15	17	19	21	20	18	21	21	15	15	17	36.2	34.5	34.5	92.468	803	803;399	1	176	0	48.845	By MS/MS
P14735	P14735	1	1	1	Insulin-degrading enzyme	IDE	sp|P14735|IDE_HUMAN Insulin-degrading enzyme OS=Homo sapiens OX=9606 GN=IDE PE=1 SV=4	1	1	1	1	0	0	0	1	1	1	1	1	1	0	0	0	1	1	1	1	1	1	0	0	0	1	1	1	1	1	1	1.2	1.2	1.2	117.97	1019	1019	1	6	0.0027322	1.5549
P14866	P14866	6	6	6	Heterogeneous nuclear ribonucleoprotein L	HNRNPL	sp|P14866|HNRPL_HUMAN Heterogeneous nuclear ribonucleoprotein L OS=Homo sapiens OX=9606 GN=HNRNPL PE=1 SV=2	1	6	6	6	3	4	5	5	4	4	3	4	3	3	4	5	5	4	4	3	4	3	3	4	5	5	4	4	3	4	3	21.6	21.6	21.6	64.132	589	589	1	35	0	19.997	By MS/MS
P14868	P14868	25	25	25	Aspartate--tRNA ligase, cytoplasmic	DARS	sp|P14868|SYDC_HUMAN Aspartate--tRNA ligase, cytoplasmic OS=Homo sapiens OX=9606 GN=DARS1 PE=1 SV=2	1	25	25	25	21	22	22	21	23	23	24	22	23	21	22	22	21	23	23	24	22	23	21	22	22	21	23	23	24	22	23	58.7	58.7	58.7	57.136	501	501	1	201	0	53.328	By MS/MS
P14902	P14902	1	1	1	Indoleamine 2,3-dioxygenase 1	IDO1	sp|P14902|I23O1_HUMAN Indoleamine 2,3-dioxygenase 1 OS=Homo sapiens OX=9606 GN=IDO1 PE=1 SV=1	1	1	1	1	0	0	0	1	0	1	1	1	1	0	0	0	1	0	1	1	1	1	0	0	0	1	0	1	1	1	1	3	3	3	45.326	403	403	1	5	1	-2
P15121;C9JRZ8	P15121;C9JRZ8	2;1	2;1	2;1	Aldose reductase;Aldo-keto reductase family 1 member B15	AKR1B1;AKR1B15	sp|P15121|ALDR_HUMAN Aldo-keto reductase family 1 member B1 OS=Homo sapiens OX=9606 GN=AKR1B1 PE=1 SV=3;sp|C9JRZ8|AK1BF_HUMAN Aldo-keto reductase family 1 member B15 OS=Homo sapiens OX=9606 GN=AKR1B15 PE=1 SV=2	2	2	2	2	0	0	0	1	2	2	2	2	2	0	0	0	1	2	2	2	2	2	0	0	0	1	2	2	2	2	2	8.2	8.2	8.2	35.853	316	316;316	1	11	0	2.8314
P15144	P15144	17	17	17	Aminopeptidase N	ANPEP	sp|P15144|AMPN_HUMAN Aminopeptidase N OS=Homo sapiens OX=9606 GN=ANPEP PE=1 SV=4	1	17	17	17	0	0	0	2	5	5	15	14	17	0	0	0	2	5	5	15	14	17	0	0	0	2	5	5	15	14	17	21.6	21.6	21.6	109.54	967	967	1	58	0	77.904
P15153;P17081;Q9H4E5	P15153	8;1;1	4;0;0	4;0;0	Ras-related C3 botulinum toxin substrate 2	RAC2	sp|P15153|RAC2_HUMAN Ras-related C3 botulinum toxin substrate 2 OS=Homo sapiens OX=9606 GN=RAC2 PE=1 SV=1	3	8	4	4	5	4	5	7	6	7	6	8	8	2	1	3	4	3	4	3	4	4	2	1	3	4	3	4	3	4	4	43.8	19.8	19.8	21.429	192	192;205;214	1	29	0	11.293	By matching
P15170;Q8IYD1	P15170	6;2	6;2	6;2	Eukaryotic peptide chain release factor GTP-binding subunit ERF3A	GSPT1	sp|P15170|ERF3A_HUMAN Eukaryotic peptide chain release factor GTP-binding subunit ERF3A OS=Homo sapiens OX=9606 GN=GSPT1 PE=1 SV=1	2	6	6	6	4	6	3	3	4	4	6	6	5	4	6	3	3	4	4	6	6	5	4	6	3	3	4	4	6	6	5	18.4	18.4	18.4	55.755	499	499;628	1	41	0	9.5955	By matching
P15311	P15311	22	14	14	Ezrin	EZR	sp|P15311|EZRI_HUMAN Ezrin OS=Homo sapiens OX=9606 GN=EZR PE=1 SV=4	1	22	14	14	15	16	15	18	19	21	20	20	21	8	9	9	11	11	13	12	12	13	8	9	9	11	11	13	12	12	13	42.7	31.2	31.2	69.412	586	586	1	105	0	43.205	By matching
P15498	P15498	3	3	3	Proto-oncogene vav	VAV1	sp|P15498|VAV_HUMAN Proto-oncogene vav OS=Homo sapiens OX=9606 GN=VAV1 PE=1 SV=4	1	3	3	3	0	0	0	2	2	1	2	3	3	0	0	0	2	2	1	2	3	3	0	0	0	2	2	1	2	3	3	4.4	4.4	4.4	98.313	845	845	1	13	0	3.6506
P15529	P15529	2	2	2	Membrane cofactor protein	CD46	sp|P15529|MCP_HUMAN Membrane cofactor protein OS=Homo sapiens OX=9606 GN=CD46 PE=1 SV=3	1	2	2	2	2	2	1	2	2	2	2	2	2	2	2	1	2	2	2	2	2	2	2	2	1	2	2	2	2	2	2	2.6	2.6	2.6	43.747	392	392	1	17	0	2.9501	By matching
P15531	P15531	5	2	2	Nucleoside diphosphate kinase A	NME1	sp|P15531|NDKA_HUMAN Nucleoside diphosphate kinase A OS=Homo sapiens OX=9606 GN=NME1 PE=1 SV=1	1	5	2	2	3	5	3	5	4	4	5	5	4	2	2	1	2	1	1	2	2	2	2	2	1	2	1	1	2	2	2	40.8	15.8	15.8	17.149	152	152	1	15	0	10.276	By MS/MS
P15559	P15559	1	1	1	NAD(P)H dehydrogenase [quinone] 1	NQO1	sp|P15559|NQO1_HUMAN NAD(P)H dehydrogenase [quinone] 1 OS=Homo sapiens OX=9606 GN=NQO1 PE=1 SV=1	1	1	1	1	1	1	1	1	0	0	1	1	1	1	1	1	1	0	0	1	1	1	1	1	1	1	0	0	1	1	1	4.7	4.7	4.7	30.867	274	274	1	7	0	2.8584	By MS/MS
P15586	P15586	1	1	1	N-acetylglucosamine-6-sulfatase	GNS	sp|P15586|GNS_HUMAN N-acetylglucosamine-6-sulfatase OS=Homo sapiens OX=9606 GN=GNS PE=1 SV=3	1	1	1	1	0	0	0	0	0	0	1	1	1	0	0	0	0	0	0	1	1	1	0	0	0	0	0	0	1	1	1	2.4	2.4	2.4	62.081	552	552	1	3	1	-2
P15880	P15880	12	12	12	40S ribosomal protein S2	RPS2	sp|P15880|RS2_HUMAN 40S ribosomal protein S2 OS=Homo sapiens OX=9606 GN=RPS2 PE=1 SV=2	1	12	12	12	9	9	9	12	11	12	10	12	12	9	9	9	12	11	12	10	12	12	9	9	9	12	11	12	10	12	12	46.1	46.1	46.1	31.324	293	293	1	114	0	47.168	By MS/MS
P16070	P16070	10	10	10	CD44 antigen	CD44	sp|P16070|CD44_HUMAN CD44 antigen OS=Homo sapiens OX=9606 GN=CD44 PE=1 SV=3	1	10	10	10	2	4	5	9	9	9	9	9	9	2	4	5	9	9	9	9	9	9	2	4	5	9	9	9	9	9	9	13.2	13.2	13.2	81.537	742	742	1	92	0	72.968	By matching
P16150	P16150	6	6	6	Leukosialin	SPN	sp|P16150|LEUK_HUMAN Leukosialin OS=Homo sapiens OX=9606 GN=SPN PE=1 SV=1	1	6	6	6	4	6	6	5	6	6	6	5	6	4	6	6	5	6	6	6	5	6	4	6	6	5	6	6	6	5	6	24.2	24.2	24.2	40.321	400	400	1	54	0	11.374	By matching
P16152;O75828	P16152	8;2	8;2	8;2	Carbonyl reductase [NADPH] 1	CBR1	sp|P16152|CBR1_HUMAN Carbonyl reductase [NADPH] 1 OS=Homo sapiens OX=9606 GN=CBR1 PE=1 SV=3	2	8	8	8	1	3	3	6	8	6	8	7	8	1	3	3	6	8	6	8	7	8	1	3	3	6	8	6	8	7	8	44.8	44.8	44.8	30.375	277	277;277	1	51	0	18.272	By matching
P16284	P16284	13	13	13	Platelet endothelial cell adhesion molecule	PECAM1	sp|P16284|PECA1_HUMAN Platelet endothelial cell adhesion molecule OS=Homo sapiens OX=9606 GN=PECAM1 PE=1 SV=2	1	13	13	13	2	1	2	13	13	13	13	13	13	2	1	2	13	13	13	13	13	13	2	1	2	13	13	13	13	13	13	23.3	23.3	23.3	82.521	738	738	1	88	0	74.829	By matching
P16401	P16401	4	4	4	Histone H1.5	HIST1H1B	sp|P16401|H15_HUMAN Histone H1.5 OS=Homo sapiens OX=9606 GN=H1-5 PE=1 SV=3	1	4	4	4	2	2	3	3	4	3	4	4	4	2	2	3	3	4	3	4	4	4	2	2	3	3	4	3	4	4	4	17.7	17.7	17.7	22.58	226	226	1	34	0	4.4888	By matching
P16499	P16499	1	1	1	Rod cGMP-specific 3,5-cyclic phosphodiesterase subunit alpha	PDE6A	sp|P16499|PDE6A_HUMAN Rod cGMP-specific 3,5-cyclic phosphodiesterase subunit alpha OS=Homo sapiens OX=9606 GN=PDE6A PE=2 SV=4	1	1	1	1	0	0	0	0	0	0	0	1	0	0	0	0	0	0	0	0	1	0	0	0	0	0	0	0	0	1	0	1.5	1.5	1.5	99.546	860	860	1	1	1	-2
P16615;O14983	P16615	3;1	3;1	3;1	Sarcoplasmic/endoplasmic reticulum calcium ATPase 2	ATP2A2	sp|P16615|AT2A2_HUMAN Sarcoplasmic/endoplasmic reticulum calcium ATPase 2 OS=Homo sapiens OX=9606 GN=ATP2A2 PE=1 SV=1	2	3	3	3	2	3	2	3	3	3	3	3	3	2	3	2	3	3	3	3	3	3	2	3	2	3	3	3	3	3	3	3.6	3.6	3.6	114.76	1042	1042;1001	1	25	0	2.5723	By MS/MS
P16671	P16671	10	10	10	Platelet glycoprotein 4	CD36	sp|P16671|CD36_HUMAN Platelet glycoprotein 4 OS=Homo sapiens OX=9606 GN=CD36 PE=1 SV=2	1	10	10	10	1	0	0	0	0	0	9	9	10	1	0	0	0	0	0	9	9	10	1	0	0	0	0	0	9	9	10	25.2	25.2	25.2	53.053	472	472	1	29	0	16.661	By matching
P16885	P16885	7	7	7	1-phosphatidylinositol 4,5-bisphosphate phosphodiesterase gamma-2	PLCG2	sp|P16885|PLCG2_HUMAN 1-phosphatidylinositol 4,5-bisphosphate phosphodiesterase gamma-2 OS=Homo sapiens OX=9606 GN=PLCG2 PE=1 SV=4	1	7	7	7	2	2	1	5	5	6	2	4	1	2	2	1	5	5	6	2	4	1	2	2	1	5	5	6	2	4	1	8.5	8.5	8.5	147.87	1265	1265	1	28	0	9.7625	By MS/MS
P16949	P16949	2	2	2	Stathmin	STMN1	sp|P16949|STMN1_HUMAN Stathmin OS=Homo sapiens OX=9606 GN=STMN1 PE=1 SV=3	1	2	2	2	2	2	1	2	1	1	1	2	2	2	2	1	2	1	1	1	2	2	2	2	1	2	1	1	1	2	2	18.1	18.1	18.1	17.302	149	149	1	14	0	2.7982	By MS/MS
P17066;P48741	P17066;P48741	8;4	1;1	1;1	Heat shock 70 kDa protein 6;Putative heat shock 70 kDa protein 7	HSPA6;HSPA7	sp|P17066|HSP76_HUMAN Heat shock 70 kDa protein 6 OS=Homo sapiens OX=9606 GN=HSPA6 PE=1 SV=2;sp|P48741|HSP77_HUMAN Putative heat shock 70 kDa protein 7 OS=Homo sapiens OX=9606 GN=HSPA7 PE=5 SV=2	2	8	1	1	8	7	7	8	8	8	8	8	8	1	1	1	1	1	1	1	1	1	1	1	1	1	1	1	1	1	1	13.4	1.7	1.7	71.027	643	643;367	1	11	0	39.548	By MS/MS
P17096	P17096	1	1	1	High mobility group protein HMG-I/HMG-Y	HMGA1	sp|P17096|HMGA1_HUMAN High mobility group protein HMG-I/HMG-Y OS=Homo sapiens OX=9606 GN=HMGA1 PE=1 SV=3	1	1	1	1	1	1	1	1	1	1	1	1	1	1	1	1	1	1	1	1	1	1	1	1	1	1	1	1	1	1	1	15	15	15	11.676	107	107	1	9	0	2.8989	By MS/MS
P17174	P17174	3	3	3	Aspartate aminotransferase, cytoplasmic	GOT1	sp|P17174|AATC_HUMAN Aspartate aminotransferase, cytoplasmic OS=Homo sapiens OX=9606 GN=GOT1 PE=1 SV=3	1	3	3	3	2	2	2	1	2	0	0	0	0	2	2	2	1	2	0	0	0	0	2	2	2	1	2	0	0	0	0	9.4	9.4	9.4	46.247	413	413	1	9	0	3.9141	By matching
P17612	P17612	2	2	1	cAMP-dependent protein kinase catalytic subunit alpha	PRKACA	sp|P17612|KAPCA_HUMAN cAMP-dependent protein kinase catalytic subunit alpha OS=Homo sapiens OX=9606 GN=PRKACA PE=1 SV=2	1	2	2	1	1	0	2	2	2	2	2	2	2	1	0	2	2	2	2	2	2	2	0	0	1	1	1	1	1	1	1	6	6	3.4	40.589	351	351	1	15	0	3.5868	By matching
P17655	P17655	7	7	7	Calpain-2 catalytic subunit	CAPN2	sp|P17655|CAN2_HUMAN Calpain-2 catalytic subunit OS=Homo sapiens OX=9606 GN=CAPN2 PE=1 SV=6	1	7	7	7	4	2	2	7	7	7	6	7	6	4	2	2	7	7	7	6	7	6	4	2	2	7	7	7	6	7	6	16	16	16	79.994	700	700	1	49	0	34.815	By matching
P17706	P17706	1	1	1	Tyrosine-protein phosphatase non-receptor type 2	PTPN2	sp|P17706|PTN2_HUMAN Tyrosine-protein phosphatase non-receptor type 2 OS=Homo sapiens OX=9606 GN=PTPN2 PE=1 SV=2	1	1	1	1	1	1	1	1	0	1	1	1	1	1	1	1	1	0	1	1	1	1	1	1	1	1	0	1	1	1	1	2.9	2.9	2.9	48.473	415	415	1	8	1	-2	By matching
P17812	P17812	10	10	10	CTP synthase 1	CTPS1	sp|P17812|PYRG1_HUMAN CTP synthase 1 OS=Homo sapiens OX=9606 GN=CTPS1 PE=1 SV=2	1	10	10	10	5	5	3	7	7	8	8	10	5	5	5	3	7	7	8	8	10	5	5	5	3	7	7	8	8	10	5	22.3	22.3	22.3	66.69	591	591	1	58	0	16.177	By MS/MS
P17813	P17813	3	3	3	Endoglin	ENG	sp|P17813|EGLN_HUMAN Endoglin OS=Homo sapiens OX=9606 GN=ENG PE=1 SV=2	1	3	3	3	0	0	0	1	2	1	3	3	3	0	0	0	1	2	1	3	3	3	0	0	0	1	2	1	3	3	3	6.7	6.7	6.7	70.577	658	658	1	13	0	6.5776
P17844	P17844	13	9	9	Probable ATP-dependent RNA helicase DDX5	DDX5	sp|P17844|DDX5_HUMAN Probable ATP-dependent RNA helicase DDX5 OS=Homo sapiens OX=9606 GN=DDX5 PE=1 SV=1	1	13	9	9	8	9	8	13	13	12	11	10	10	5	6	5	9	9	8	7	7	7	5	6	5	9	9	8	7	7	7	23.3	15.8	15.8	69.147	614	614	1	63	0	9.3829	By MS/MS
P17858	P17858	18	16	16	ATP-dependent 6-phosphofructokinase, liver type	PFKL	sp|P17858|PFKAL_HUMAN ATP-dependent 6-phosphofructokinase, liver type OS=Homo sapiens OX=9606 GN=PFKL PE=1 SV=6	1	18	16	16	8	9	9	15	13	12	16	13	15	7	8	7	13	11	10	14	11	13	7	8	7	13	11	10	14	11	13	29.5	25.9	25.9	85.018	780	780	1	94	0	37.515	By MS/MS
P17927;Q2VPA4	P17927	9;1	9;1	9;1	Complement receptor type 1	CR1	sp|P17927|CR1_HUMAN Complement receptor type 1 OS=Homo sapiens OX=9606 GN=CR1 PE=1 SV=3	2	9	9	9	0	0	1	2	3	2	8	9	9	0	0	1	2	3	2	8	9	9	0	0	1	2	3	2	8	9	9	8.6	8.6	8.6	223.66	2039	2039;569	1	34	0	20.235
P17980	P17980	8	8	8	26S protease regulatory subunit 6A	PSMC3	sp|P17980|PRS6A_HUMAN 26S proteasome regulatory subunit 6A OS=Homo sapiens OX=9606 GN=PSMC3 PE=1 SV=3	1	8	8	8	5	7	4	7	7	6	7	7	7	5	7	4	7	7	6	7	7	7	5	7	4	7	7	6	7	7	7	26.7	26.7	26.7	49.203	439	439	1	57	0	13.102	By MS/MS
P17987	P17987	22	22	22	T-complex protein 1 subunit alpha	TCP1	sp|P17987|TCPA_HUMAN T-complex protein 1 subunit alpha OS=Homo sapiens OX=9606 GN=TCP1 PE=1 SV=1	1	22	22	22	14	14	16	21	21	22	20	19	19	14	14	16	21	21	22	20	19	19	14	14	16	21	21	22	20	19	19	48.7	48.7	48.7	60.343	556	556	1	169	0	200.47	By MS/MS
P18031	P18031	2	2	2	Tyrosine-protein phosphatase non-receptor type 1	PTPN1	sp|P18031|PTN1_HUMAN Tyrosine-protein phosphatase non-receptor type 1 OS=Homo sapiens OX=9606 GN=PTPN1 PE=1 SV=1	1	2	2	2	1	2	2	0	0	0	1	0	0	1	2	2	0	0	0	1	0	0	1	2	2	0	0	0	1	0	0	5.5	5.5	5.5	49.966	435	435	1	6	0.0022321	1.9954	By matching
P18077	P18077	4	4	4	60S ribosomal protein L35a	RPL35A	sp|P18077|RL35A_HUMAN 60S ribosomal protein L35a OS=Homo sapiens OX=9606 GN=RPL35A PE=1 SV=2	1	4	4	4	2	2	2	2	3	4	4	2	3	2	2	2	2	3	4	4	2	3	2	2	2	2	3	4	4	2	3	31.8	31.8	31.8	12.538	110	110	1	24	0	4.4043	By MS/MS
P18084	P18084	1	1	1	Integrin beta-5	ITGB5	sp|P18084|ITB5_HUMAN Integrin beta-5 OS=Homo sapiens OX=9606 GN=ITGB5 PE=1 SV=1	1	1	1	1	0	0	0	1	1	1	1	1	1	0	0	0	1	1	1	1	1	1	0	0	0	1	1	1	1	1	1	1.1	1.1	1.1	88.053	799	799	1	6	0.0065232	1.3755
P18085	P18085	6	4	4	ADP-ribosylation factor 4	ARF4	sp|P18085|ARF4_HUMAN ADP-ribosylation factor 4 OS=Homo sapiens OX=9606 GN=ARF4 PE=1 SV=3	1	6	4	4	5	6	5	6	6	6	6	6	6	3	4	3	4	4	4	4	4	4	3	4	3	4	4	4	4	4	4	38.3	22.2	22.2	20.511	180	180	1	34	0	7.4091	By matching
P18124	P18124	12	12	12	60S ribosomal protein L7	RPL7	sp|P18124|RL7_HUMAN 60S ribosomal protein L7 OS=Homo sapiens OX=9606 GN=RPL7 PE=1 SV=1	1	12	12	12	9	11	10	10	11	12	12	11	10	9	11	10	10	11	12	12	11	10	9	11	10	10	11	12	12	11	10	39.1	39.1	39.1	29.225	248	248	1	105	0	35.365	By MS/MS
P18206	P18206	9	9	9	Vinculin	VCL	sp|P18206|VINC_HUMAN Vinculin OS=Homo sapiens OX=9606 GN=VCL PE=1 SV=4	1	9	9	9	4	4	8	7	5	8	8	7	7	4	4	8	7	5	8	8	7	7	4	4	8	7	5	8	8	7	7	10.8	10.8	10.8	123.8	1134	1134	1	58	0	9.586	By MS/MS
P18433	P18433	6	6	6	Receptor-type tyrosine-protein phosphatase alpha	PTPRA	sp|P18433|PTPRA_HUMAN Receptor-type tyrosine-protein phosphatase alpha OS=Homo sapiens OX=9606 GN=PTPRA PE=1 SV=3	1	6	6	6	1	2	3	4	6	4	4	4	4	1	2	3	4	6	4	4	4	4	1	2	3	4	6	4	4	4	4	10.1	10.1	10.1	90.718	802	802	1	32	0	9.4142	By matching
P18440	P18440	1	1	1	Arylamine N-acetyltransferase 1	NAT1	sp|P18440|ARY1_HUMAN Arylamine N-acetyltransferase 1 OS=Homo sapiens OX=9606 GN=NAT1 PE=1 SV=2	1	1	1	1	0	1	1	0	0	1	1	0	1	0	1	1	0	0	1	1	0	1	0	1	1	0	0	1	1	0	1	5.2	5.2	5.2	33.898	290	290	1	5	1	-2
P18621	P18621	6	6	6	60S ribosomal protein L17	RPL17	sp|P18621|RL17_HUMAN 60S ribosomal protein L17 OS=Homo sapiens OX=9606 GN=RPL17 PE=1 SV=3	1	6	6	6	5	4	3	5	5	4	5	6	4	5	4	3	5	5	4	5	6	4	5	4	3	5	5	4	5	6	4	42.4	42.4	42.4	21.397	184	184	1	41	0	15.3	By MS/MS
P18669;P15259;Q8N0Y7	P18669	12;4;3	12;4;3	12;4;3	Phosphoglycerate mutase 1	PGAM1	sp|P18669|PGAM1_HUMAN Phosphoglycerate mutase 1 OS=Homo sapiens OX=9606 GN=PGAM1 PE=1 SV=2	3	12	12	12	10	9	11	11	12	11	12	12	12	10	9	11	11	12	11	12	12	12	10	9	11	11	12	11	12	12	12	53.5	53.5	53.5	28.804	254	254;253;254	1	121	0	85.246	By MS/MS
P18754	P18754	3	3	3	Regulator of chromosome condensation	RCC1	sp|P18754|RCC1_HUMAN Regulator of chromosome condensation OS=Homo sapiens OX=9606 GN=RCC1 PE=1 SV=1	1	3	3	3	3	1	3	3	2	1	2	3	3	3	1	3	3	2	1	2	3	3	3	1	3	3	2	1	2	3	3	10.5	10.5	10.5	44.969	421	421	1	21	0	4.4743	By MS/MS
P19174	P19174	1	1	1	1-phosphatidylinositol 4,5-bisphosphate phosphodiesterase gamma-1	PLCG1	sp|P19174|PLCG1_HUMAN 1-phosphatidylinositol 4,5-bisphosphate phosphodiesterase gamma-1 OS=Homo sapiens OX=9606 GN=PLCG1 PE=1 SV=1	1	1	1	1	0	0	0	0	0	1	0	0	0	0	0	0	0	0	1	0	0	0	0	0	0	0	0	1	0	0	0	1	1	1	148.53	1290	1290	1	1	1	-2
P19338	P19338	12	12	12	Nucleolin	NCL	sp|P19338|NUCL_HUMAN Nucleolin OS=Homo sapiens OX=9606 GN=NCL PE=1 SV=3	1	12	12	12	6	7	4	12	11	10	8	9	7	6	7	4	12	11	10	8	9	7	6	7	4	12	11	10	8	9	7	23.2	23.2	23.2	76.613	710	710	1	74	0	27.361	By MS/MS
P19397	P19397	1	1	1	Leukocyte surface antigen CD53	CD53	sp|P19397|CD53_HUMAN Leukocyte surface antigen CD53 OS=Homo sapiens OX=9606 GN=CD53 PE=1 SV=1	1	1	1	1	1	0	1	1	1	1	1	1	1	1	0	1	1	1	1	1	1	1	1	0	1	1	1	1	1	1	1	3.7	3.7	3.7	24.341	219	219	1	8	0.0040486	1.499	By matching
P36268;P19440;A6NGU5;Q14390;B5MD39	P36268;P19440;A6NGU5	5;5;4;1;1	5;5;4;1;1	5;5;4;1;1	Inactive gamma-glutamyltranspeptidase 2;Gamma-glutamyltranspeptidase 1;Gamma-glutamyltranspeptidase 1 heavy chain;Gamma-glutamyltranspeptidase 1 light chain;Putative gamma-glutamyltranspeptidase 3;Putative gamma-glutamyltranspeptidase 3 heavy chain;Putative gamma-glutamyltranspeptidase 3 light chain	GGT2;GGT1;GGT3P	sp|P36268|GGT2_HUMAN Inactive glutathione hydrolase 2 OS=Homo sapiens OX=9606 GN=GGT2 PE=1 SV=3;sp|P19440|GGT1_HUMAN Glutathione hydrolase 1 proenzyme OS=Homo sapiens OX=9606 GN=GGT1 PE=1 SV=2;sp|A6NGU5|GGT3_HUMAN Putative glutathione hydrolase 3 proenzyme	5	5	5	5	4	3	3	5	5	5	5	5	5	4	3	3	5	5	5	5	5	5	4	3	3	5	5	5	5	5	5	10.9	10.9	10.9	61.77	569	569;569;568;218;225	1	46	0	16.629	By matching
P19474	P19474	2	2	2	E3 ubiquitin-protein ligase TRIM21	TRIM21	sp|P19474|RO52_HUMAN E3 ubiquitin-protein ligase TRIM21 OS=Homo sapiens OX=9606 GN=TRIM21 PE=1 SV=1	1	2	2	2	0	0	0	2	2	2	2	2	2	0	0	0	2	2	2	2	2	2	0	0	0	2	2	2	2	2	2	6.7	6.7	6.7	54.169	475	475	1	12	0.0028229	1.7087
P19623	P19623	7	7	7	Spermidine synthase	SRM	sp|P19623|SPEE_HUMAN Spermidine synthase OS=Homo sapiens OX=9606 GN=SRM PE=1 SV=1	1	7	7	7	4	4	4	6	5	6	6	6	6	4	4	4	6	5	6	6	6	6	4	4	4	6	5	6	6	6	6	29.8	29.8	29.8	33.824	302	302	1	48	0	21.086	By MS/MS
P19838	P19838	2	2	2	Nuclear factor NF-kappa-B p105 subunit;Nuclear factor NF-kappa-B p50 subunit	NFKB1	sp|P19838|NFKB1_HUMAN Nuclear factor NF-kappa-B p105 subunit OS=Homo sapiens OX=9606 GN=NFKB1 PE=1 SV=2	1	2	2	2	0	0	0	2	2	2	2	2	1	0	0	0	2	2	2	2	2	1	0	0	0	2	2	2	2	2	1	4.2	4.2	4.2	105.35	968	968	1	11	0.0040188	1.4688
P20020;Q16720;Q01814	P20020;Q16720;Q01814	14;8;7	3;0;0	3;0;0	Plasma membrane calcium-transporting ATPase 1;Plasma membrane calcium-transporting ATPase 3;Plasma membrane calcium-transporting ATPase 2	ATP2B1;ATP2B3;ATP2B2	sp|P20020|AT2B1_HUMAN Plasma membrane calcium-transporting ATPase 1 OS=Homo sapiens OX=9606 GN=ATP2B1 PE=1 SV=4;sp|Q16720|AT2B3_HUMAN Plasma membrane calcium-transporting ATPase 3 OS=Homo sapiens OX=9606 GN=ATP2B3 PE=1 SV=3;sp|Q01814|AT2B2_HUMAN Plasma mem	3	14	3	3	8	10	8	12	11	13	9	10	8	1	0	1	3	1	2	2	2	1	1	0	1	3	1	2	2	2	1	13.4	3.5	3.5	134.68	1220	1220;1220;1243	1	13	0	4.1398	By matching
P20036	P20036	1	1	1	HLA class II histocompatibility antigen, DP alpha 1 chain	HLA-DPA1	sp|P20036|DPA1_HUMAN HLA class II histocompatibility antigen, DP alpha 1 chain OS=Homo sapiens OX=9606 GN=HLA-DPA1 PE=1 SV=1	1	1	1	1	0	0	0	1	1	0	0	0	0	0	0	0	1	1	0	0	0	0	0	0	0	1	1	0	0	0	0	4.6	4.6	4.6	29.38	260	260	1	2	1	-2
P20042	P20042	6	6	6	Eukaryotic translation initiation factor 2 subunit 2	EIF2S2	sp|P20042|IF2B_HUMAN Eukaryotic translation initiation factor 2 subunit 2 OS=Homo sapiens OX=9606 GN=EIF2S2 PE=1 SV=2	1	6	6	6	4	4	4	4	4	4	4	4	4	4	4	4	4	4	4	4	4	4	4	4	4	4	4	4	4	4	4	23.1	23.1	23.1	38.388	333	333	1	36	0	12.991	By matching
P20073	P20073	7	7	7	Annexin A7	ANXA7	sp|P20073|ANXA7_HUMAN Annexin A7 OS=Homo sapiens OX=9606 GN=ANXA7 PE=1 SV=3	1	7	7	7	5	5	6	3	3	4	4	5	6	5	5	6	3	3	4	4	5	6	5	5	6	3	3	4	4	5	6	15.8	15.8	15.8	52.739	488	488	1	41	0	11.076	By MS/MS
P20138	P20138	3	3	3	Myeloid cell surface antigen CD33	CD33	sp|P20138|CD33_HUMAN Myeloid cell surface antigen CD33 OS=Homo sapiens OX=9606 GN=CD33 PE=1 SV=2	1	3	3	3	1	0	0	3	3	3	0	0	0	1	0	0	3	3	3	0	0	0	1	0	0	3	3	3	0	0	0	9.6	9.6	9.6	39.825	364	364	1	10	0	56.304	By matching
P20336	P20336	2	1	1	Ras-related protein Rab-3A	RAB3A	sp|P20336|RAB3A_HUMAN Ras-related protein Rab-3A OS=Homo sapiens OX=9606 GN=RAB3A PE=1 SV=1	1	2	1	1	0	1	0	2	1	2	1	2	2	0	0	0	1	1	1	0	1	1	0	0	0	1	1	1	0	1	1	10.5	6.8	6.8	24.984	220	220	1	5	0.002751	1.5998
P20338	P20338	2	2	2	Ras-related protein Rab-4A	RAB4A	sp|P20338|RAB4A_HUMAN Ras-related protein Rab-4A OS=Homo sapiens OX=9606 GN=RAB4A PE=1 SV=3	1	2	2	2	0	1	1	1	2	1	1	0	1	0	1	1	1	2	1	1	0	1	0	1	1	1	2	1	1	0	1	12.4	12.4	12.4	24.389	218	218	1	8	0	3.0326
P20340;Q9NRW1;Q14964	P20340	4;1;1	4;1;1	3;1;1	Ras-related protein Rab-6A	RAB6A	sp|P20340|RAB6A_HUMAN Ras-related protein Rab-6A OS=Homo sapiens OX=9606 GN=RAB6A PE=1 SV=3	3	4	4	3	4	3	2	4	4	4	3	3	3	4	3	2	4	4	4	3	3	3	3	2	2	3	3	3	2	2	2	22.1	22.1	17.8	23.593	208	208;208;217	1	38	0	14.697	By MS/MS
P20618	P20618	2	2	2	Proteasome subunit beta type-1	PSMB1	sp|P20618|PSB1_HUMAN Proteasome subunit beta type-1 OS=Homo sapiens OX=9606 GN=PSMB1 PE=1 SV=2	1	2	2	2	2	2	2	2	2	0	2	1	2	2	2	2	2	2	0	2	1	2	2	2	2	2	2	0	2	1	2	9.5	9.5	9.5	26.489	241	241	1	15	0.0027816	1.6295	By matching
P20645	P20645	3	3	3	Cation-dependent mannose-6-phosphate receptor	M6PR	sp|P20645|MPRD_HUMAN Cation-dependent mannose-6-phosphate receptor OS=Homo sapiens OX=9606 GN=M6PR PE=1 SV=1	1	3	3	3	3	1	1	2	3	3	2	3	3	3	1	1	2	3	3	2	3	3	3	1	1	2	3	3	2	3	3	16.6	16.6	16.6	30.993	277	277	1	21	0	7.5921	By MS/MS
P20700	P20700	4	4	4	Lamin-B1	LMNB1	sp|P20700|LMNB1_HUMAN Lamin-B1 OS=Homo sapiens OX=9606 GN=LMNB1 PE=1 SV=2	1	4	4	4	0	2	0	3	4	3	4	4	3	0	2	0	3	4	3	4	4	3	0	2	0	3	4	3	4	4	3	8.4	8.4	8.4	66.408	586	586	1	23	0	6.1114
P20701	P20701	25	25	25	Integrin alpha-L	ITGAL	sp|P20701|ITAL_HUMAN Integrin alpha-L OS=Homo sapiens OX=9606 GN=ITGAL PE=1 SV=3	1	25	25	25	3	1	3	24	22	22	18	20	17	3	1	3	24	22	22	18	20	17	3	1	3	24	22	22	18	20	17	25.8	25.8	25.8	128.77	1170	1170	1	150	0	65.287	By matching
P20839	P20839	4	4	4	Inosine-5-monophosphate dehydrogenase 1	IMPDH1	sp|P20839|IMDH1_HUMAN Inosine-5-monophosphate dehydrogenase 1 OS=Homo sapiens OX=9606 GN=IMPDH1 PE=1 SV=2	1	4	4	4	0	2	2	2	2	0	4	4	4	0	2	2	2	2	0	4	4	4	0	2	2	2	2	0	4	4	4	10.3	10.3	10.3	55.405	514	514	1	20	0	5.1868
P21281	P21281	3	3	3	V-type proton ATPase subunit B, brain isoform	ATP6V1B2	sp|P21281|VATB2_HUMAN V-type proton ATPase subunit B, brain isoform OS=Homo sapiens OX=9606 GN=ATP6V1B2 PE=1 SV=3	1	3	3	3	2	3	2	1	2	2	3	3	3	2	3	2	1	2	2	3	3	3	2	3	2	1	2	2	3	3	3	7.4	7.4	7.4	56.5	511	511	1	21	0	3.1442	By matching
P21291	P21291	5	5	5	Cysteine and glycine-rich protein 1	CSRP1	sp|P21291|CSRP1_HUMAN Cysteine and glycine-rich protein 1 OS=Homo sapiens OX=9606 GN=CSRP1 PE=1 SV=3	1	5	5	5	3	4	4	4	4	3	4	5	4	3	4	4	4	4	3	4	5	4	3	4	4	4	4	3	4	5	4	42	42	42	20.567	193	193	1	35	0	17.792	By MS/MS
P21333	P21333	99	99	91	Filamin-A	FLNA	sp|P21333|FLNA_HUMAN Filamin-A OS=Homo sapiens OX=9606 GN=FLNA PE=1 SV=4	1	99	99	91	60	66	67	75	76	79	96	96	95	60	66	67	75	76	79	96	96	95	55	60	62	68	71	72	88	88	87	55.4	55.4	52.6	280.74	2647	2647	1	772	0	323.31	By MS/MS
P21399	P21399	2	2	2	Cytoplasmic aconitate hydratase	ACO1	sp|P21399|ACOC_HUMAN Cytoplasmic aconitate hydratase OS=Homo sapiens OX=9606 GN=ACO1 PE=1 SV=3	1	2	2	2	1	2	2	1	1	1	2	2	2	1	2	2	1	1	1	2	2	2	1	2	2	1	1	1	2	2	2	3.7	3.7	3.7	98.398	889	889	1	14	0.0021459	1.7737	By MS/MS
P21580	P21580	8	8	8	Tumor necrosis factor alpha-induced protein 3;A20p50;A20p37	TNFAIP3	sp|P21580|TNAP3_HUMAN Tumor necrosis factor alpha-induced protein 3 OS=Homo sapiens OX=9606 GN=TNFAIP3 PE=1 SV=1	1	8	8	8	0	0	0	8	5	7	0	0	0	0	0	0	8	5	7	0	0	0	0	0	0	8	5	7	0	0	0	11.6	11.6	11.6	89.613	790	790	1	20	0	11.085
P21589	P21589	11	11	11	5-nucleotidase	NT5E	sp|P21589|5NTD_HUMAN 5-nucleotidase OS=Homo sapiens OX=9606 GN=NT5E PE=1 SV=1	1	11	11	11	0	0	0	0	0	0	9	11	10	0	0	0	0	0	0	9	11	10	0	0	0	0	0	0	9	11	10	28.4	28.4	28.4	63.367	574	574	1	30	0	14.854
P21796	P21796	4	4	4	Voltage-dependent anion-selective channel protein 1	VDAC1	sp|P21796|VDAC1_HUMAN Voltage-dependent anion-selective channel protein 1 OS=Homo sapiens OX=9606 GN=VDAC1 PE=1 SV=2	1	4	4	4	3	3	4	3	1	2	2	1	0	3	3	4	3	1	2	2	1	0	3	3	4	3	1	2	2	1	0	19.8	19.8	19.8	30.772	283	283	1	20	0	5.6869	By MS/MS
P21964	P21964	1	1	1	Catechol O-methyltransferase	COMT	sp|P21964|COMT_HUMAN Catechol O-methyltransferase OS=Homo sapiens OX=9606 GN=COMT PE=1 SV=2	1	1	1	1	1	1	0	0	0	0	0	0	0	1	1	0	0	0	0	0	0	0	1	1	0	0	0	0	0	0	0	8.5	8.5	8.5	30.037	271	271	1	2	0.002811	1.6945	By MS/MS
P21980	P21980	2	2	2	Protein-glutamine gamma-glutamyltransferase 2	TGM2	sp|P21980|TGM2_HUMAN Protein-glutamine gamma-glutamyltransferase 2 OS=Homo sapiens OX=9606 GN=TGM2 PE=1 SV=2	1	2	2	2	2	2	2	0	0	0	0	0	0	2	2	2	0	0	0	0	0	0	2	2	2	0	0	0	0	0	0	3.3	3.3	3.3	77.328	687	687	1	6	0.0088664	1.2739	By MS/MS
P22059	P22059	3	3	3	Oxysterol-binding protein 1	OSBP	sp|P22059|OSBP1_HUMAN Oxysterol-binding protein 1 OS=Homo sapiens OX=9606 GN=OSBP PE=1 SV=1	1	3	3	3	0	1	3	3	3	3	3	3	3	0	1	3	3	3	3	3	3	3	0	1	3	3	3	3	3	3	3	7.2	7.2	7.2	89.42	807	807	1	22	0	4.6827
P22087	P22087	2	2	2	rRNA 2-O-methyltransferase fibrillarin	FBL	sp|P22087|FBRL_HUMAN rRNA 2-O-methyltransferase fibrillarin OS=Homo sapiens OX=9606 GN=FBL PE=1 SV=2	1	2	2	2	0	0	0	2	1	1	0	0	0	0	0	0	2	1	1	0	0	0	0	0	0	2	1	1	0	0	0	11.8	11.8	11.8	33.784	321	321	1	4	0.00078431	2.3473
P22090	P22090	13	5	1	40S ribosomal protein S4, Y isoform 1	RPS4Y1	sp|P22090|RS4Y1_HUMAN 40S ribosomal protein S4, Y isoform 1 OS=Homo sapiens OX=9606 GN=RPS4Y1 PE=1 SV=2	1	13	5	1	7	6	5	11	10	12	10	8	9	0	0	0	3	3	5	2	2	1	0	0	0	1	1	1	0	0	0	41.1	18.6	6.5	29.455	263	263	1	18	0	13.985	By matching
P22102	P22102	24	24	24	Trifunctional purine biosynthetic protein adenosine-3;Phosphoribosylamine--glycine ligase;Phosphoribosylformylglycinamidine cyclo-ligase;Phosphoribosylglycinamide formyltransferase	GART	sp|P22102|PUR2_HUMAN Trifunctional purine biosynthetic protein adenosine-3 OS=Homo sapiens OX=9606 GN=GART PE=1 SV=1	1	24	24	24	14	20	19	23	20	21	20	23	22	14	20	19	23	20	21	20	23	22	14	20	19	23	20	21	20	23	22	30.4	30.4	30.4	107.77	1010	1010	1	182	0	57.673	By MS/MS
P22234	P22234	15	15	15	Multifunctional protein ADE2;Phosphoribosylaminoimidazole-succinocarboxamide synthase;Phosphoribosylaminoimidazole carboxylase	PAICS	sp|P22234|PUR6_HUMAN Multifunctional protein ADE2 OS=Homo sapiens OX=9606 GN=PAICS PE=1 SV=3	1	15	15	15	8	9	10	12	14	13	12	11	12	8	9	10	12	14	13	12	11	12	8	9	10	12	14	13	12	11	12	40.9	40.9	40.9	47.079	425	425	1	108	0	64.578	By MS/MS
P22314	P22314	27	27	27	Ubiquitin-like modifier-activating enzyme 1	UBA1	sp|P22314|UBA1_HUMAN Ubiquitin-like modifier-activating enzyme 1 OS=Homo sapiens OX=9606 GN=UBA1 PE=1 SV=3	1	27	27	27	19	18	16	23	25	23	26	23	25	19	18	16	23	25	23	26	23	25	19	18	16	23	25	23	26	23	25	34.7	34.7	34.7	117.85	1058	1058	1	224	0	120.51	By MS/MS
P22392;O60361	P22392;O60361	6;4	6;4	3;2	Nucleoside diphosphate kinase B;Putative nucleoside diphosphate kinase	NME2;NME2P1	sp|P22392|NDKB_HUMAN Nucleoside diphosphate kinase B OS=Homo sapiens OX=9606 GN=NME2 PE=1 SV=1;sp|O60361|NDK8_HUMAN Putative nucleoside diphosphate kinase OS=Homo sapiens OX=9606 GN=NME2P1 PE=5 SV=1	2	6	6	3	2	5	4	6	6	6	6	5	4	2	5	4	6	6	6	6	5	4	1	2	2	3	3	3	3	2	2	47.4	47.4	22.4	17.298	152	152;137	1	44	0	11.52	By MS/MS
P22626	P22626	12	11	11	Heterogeneous nuclear ribonucleoproteins A2/B1	HNRNPA2B1	sp|P22626|ROA2_HUMAN Heterogeneous nuclear ribonucleoproteins A2/B1 OS=Homo sapiens OX=9606 GN=HNRNPA2B1 PE=1 SV=2	1	12	11	11	6	7	7	11	12	12	9	10	10	6	7	7	11	11	11	9	10	10	6	7	7	11	11	11	9	10	10	38.8	38.8	38.8	37.429	353	353	1	86	0	19.981	By MS/MS
P22681	P22681	3	3	3	E3 ubiquitin-protein ligase CBL	CBL	sp|P22681|CBL_HUMAN E3 ubiquitin-protein ligase CBL OS=Homo sapiens OX=9606 GN=CBL PE=1 SV=2	1	3	3	3	0	0	0	3	3	2	2	3	3	0	0	0	3	3	2	2	3	3	0	0	0	3	3	2	2	3	3	4.2	4.2	4.2	99.632	906	906	1	16	0	3.4283
P22732	P22732	2	2	2	Solute carrier family 2, facilitated glucose transporter member 5	SLC2A5	sp|P22732|GTR5_HUMAN Solute carrier family 2, facilitated glucose transporter member 5 OS=Homo sapiens OX=9606 GN=SLC2A5 PE=1 SV=1	1	2	2	2	0	0	0	1	2	1	2	2	2	0	0	0	1	2	1	2	2	2	0	0	0	1	2	1	2	2	2	4.6	4.6	4.6	54.973	501	501	1	10	0	10.802
P23141;Q9UKY3	P23141	6;1	6;1	6;1	Liver carboxylesterase 1	CES1	sp|P23141|EST1_HUMAN Liver carboxylesterase 1 OS=Homo sapiens OX=9606 GN=CES1 PE=1 SV=2	2	6	6	6	0	0	0	5	4	6	4	4	5	0	0	0	5	4	6	4	4	5	0	0	0	5	4	6	4	4	5	13.9	13.9	13.9	62.52	567	567;287	1	28	0	8.7689
P23246	P23246	6	6	6	Splicing factor, proline- and glutamine-rich	SFPQ	sp|P23246|SFPQ_HUMAN Splicing factor, proline- and glutamine-rich OS=Homo sapiens OX=9606 GN=SFPQ PE=1 SV=2	1	6	6	6	4	5	3	5	6	5	5	5	4	4	5	3	5	6	5	5	5	4	4	5	3	5	6	5	5	5	4	10	10	10	76.149	707	707	1	50	0	10.306	By MS/MS
Q9NRH3;P23258	Q9NRH3;P23258	2;2	2;2	2;2	Tubulin gamma-2 chain;Tubulin gamma-1 chain	TUBG2;TUBG1	sp|Q9NRH3|TBG2_HUMAN Tubulin gamma-2 chain OS=Homo sapiens OX=9606 GN=TUBG2 PE=2 SV=1;sp|P23258|TBG1_HUMAN Tubulin gamma-1 chain OS=Homo sapiens OX=9606 GN=TUBG1 PE=1 SV=2	2	2	2	2	1	1	0	2	2	2	2	2	2	1	1	0	2	2	2	2	2	2	1	1	0	2	2	2	2	2	2	5.8	5.8	5.8	51.091	451	451;451	1	14	0	4.132	By matching
P23284	P23284	5	5	5	Peptidyl-prolyl cis-trans isomerase B	PPIB	sp|P23284|PPIB_HUMAN Peptidyl-prolyl cis-trans isomerase B OS=Homo sapiens OX=9606 GN=PPIB PE=1 SV=2	1	5	5	5	4	4	4	4	3	4	4	3	4	4	4	4	4	3	4	4	3	4	4	4	4	4	3	4	4	3	4	24.1	24.1	24.1	23.742	216	216	1	34	0	5.7271	By MS/MS
P23381	P23381	8	8	8	Tryptophan--tRNA ligase, cytoplasmic;T1-TrpRS;T2-TrpRS	WARS	sp|P23381|SYWC_HUMAN Tryptophan--tRNA ligase, cytoplasmic OS=Homo sapiens OX=9606 GN=WARS1 PE=1 SV=2	1	8	8	8	7	5	8	6	7	7	7	7	8	7	5	8	6	7	7	7	7	8	7	5	8	6	7	7	7	7	8	24	24	24	53.165	471	471	1	62	0	26.382	By MS/MS
P23396	P23396	12	12	12	40S ribosomal protein S3	RPS3	sp|P23396|RS3_HUMAN 40S ribosomal protein S3 OS=Homo sapiens OX=9606 GN=RPS3 PE=1 SV=2	1	12	12	12	11	11	9	12	12	11	11	11	10	11	11	9	12	12	11	11	11	10	11	11	9	12	12	11	11	11	10	51.9	51.9	51.9	26.688	243	243	1	106	0	69.282	By MS/MS
P23458	P23458	4	4	4	Tyrosine-protein kinase JAK1	JAK1	sp|P23458|JAK1_HUMAN Tyrosine-protein kinase JAK1 OS=Homo sapiens OX=9606 GN=JAK1 PE=1 SV=2	1	4	4	4	0	0	1	4	4	4	3	2	3	0	0	1	4	4	4	3	2	3	0	0	1	4	4	4	3	2	3	5.3	5.3	5.3	133.28	1154	1154	1	21	0	4.6926
P23469	P23469	9	9	9	Receptor-type tyrosine-protein phosphatase epsilon	PTPRE	sp|P23469|PTPRE_HUMAN Receptor-type tyrosine-protein phosphatase epsilon OS=Homo sapiens OX=9606 GN=PTPRE PE=1 SV=1	1	9	9	9	0	0	0	9	8	9	8	9	9	0	0	0	9	8	9	8	9	9	0	0	0	9	8	9	8	9	9	18.7	18.7	18.7	80.641	700	700	1	55	0	15.012
P23526	P23526	11	11	11	Adenosylhomocysteinase	AHCY	sp|P23526|SAHH_HUMAN Adenosylhomocysteinase OS=Homo sapiens OX=9606 GN=AHCY PE=1 SV=4	1	11	11	11	8	10	9	11	10	11	9	11	9	8	10	9	11	10	11	9	11	9	8	10	9	11	10	11	9	11	9	33.1	33.1	33.1	47.716	432	432	1	92	0	35.782	By MS/MS
P23528;Q9Y281	P23528	12;4	12;4	12;4	Cofilin-1	CFL1	sp|P23528|COF1_HUMAN Cofilin-1 OS=Homo sapiens OX=9606 GN=CFL1 PE=1 SV=3	2	12	12	12	8	8	9	11	12	12	11	10	10	8	8	9	11	12	12	11	10	10	8	8	9	11	12	12	11	10	10	59	59	59	18.502	166	166;166	1	119	0	148.62	By MS/MS
P23588	P23588	1	1	1	Eukaryotic translation initiation factor 4B	EIF4B	sp|P23588|IF4B_HUMAN Eukaryotic translation initiation factor 4B OS=Homo sapiens OX=9606 GN=EIF4B PE=1 SV=2	1	1	1	1	1	1	1	0	1	0	1	1	1	1	1	1	0	1	0	1	1	1	1	1	1	0	1	0	1	1	1	2.1	2.1	2.1	69.15	611	611	1	7	0.00078003	2.3115	By matching
P23634	P23634	25	25	14	Plasma membrane calcium-transporting ATPase 4	ATP2B4	sp|P23634|AT2B4_HUMAN Plasma membrane calcium-transporting ATPase 4 OS=Homo sapiens OX=9606 GN=ATP2B4 PE=1 SV=2	1	25	25	14	11	18	12	22	22	25	20	19	19	11	18	12	22	22	25	20	19	19	4	8	5	13	12	14	13	11	12	27.2	27.2	17.5	137.92	1241	1241	1	171	0	67.594	By MS/MS
P23919	P23919	2	2	2	Thymidylate kinase	DTYMK	sp|P23919|KTHY_HUMAN Thymidylate kinase OS=Homo sapiens OX=9606 GN=DTYMK PE=1 SV=4	1	2	2	2	0	0	0	0	1	1	1	1	2	0	0	0	0	1	1	1	1	2	0	0	0	0	1	1	1	1	2	9.4	9.4	9.4	23.819	212	212	1	6	0.0040377	1.4931
P23921	P23921	9	9	9	Ribonucleoside-diphosphate reductase large subunit	RRM1	sp|P23921|RIR1_HUMAN Ribonucleoside-diphosphate reductase large subunit OS=Homo sapiens OX=9606 GN=RRM1 PE=1 SV=1	1	9	9	9	7	8	7	6	9	6	7	8	8	7	8	7	6	9	6	7	8	8	7	8	7	6	9	6	7	8	8	17.4	17.4	17.4	90.069	792	792	1	66	0	14.344	By MS/MS
P24534	P24534	4	4	4	Elongation factor 1-beta	EEF1B2	sp|P24534|EF1B_HUMAN Elongation factor 1-beta OS=Homo sapiens OX=9606 GN=EEF1B2 PE=1 SV=3	1	4	4	4	2	2	3	3	3	3	4	3	4	2	2	3	3	3	3	4	3	4	2	2	3	3	3	3	4	3	4	37.8	37.8	37.8	24.763	225	225	1	28	0	12.4	By matching
P24666	P24666	2	2	2	Low molecular weight phosphotyrosine protein phosphatase	ACP1	sp|P24666|PPAC_HUMAN Low molecular weight phosphotyrosine protein phosphatase OS=Homo sapiens OX=9606 GN=ACP1 PE=1 SV=3	1	2	2	2	1	0	1	2	1	2	2	2	1	1	0	1	2	1	2	2	2	1	1	0	1	2	1	2	2	2	1	26.6	26.6	26.6	18.042	158	158	1	12	0.0099502	1.2244	By matching
P24941	P24941	4	2	2	Cyclin-dependent kinase 2	CDK2	sp|P24941|CDK2_HUMAN Cyclin-dependent kinase 2 OS=Homo sapiens OX=9606 GN=CDK2 PE=1 SV=2	1	4	2	2	2	3	2	3	2	3	3	3	4	2	2	1	1	0	1	1	1	2	2	2	1	1	0	1	1	1	2	16.8	10.4	10.4	33.929	298	298	1	11	0.0052562	1.4071	By MS/MS
P25054	P25054	1	1	1	Adenomatous polyposis coli protein	APC	sp|P25054|APC_HUMAN Adenomatous polyposis coli protein OS=Homo sapiens OX=9606 GN=APC PE=1 SV=2	1	1	1	1	0	1	1	0	0	1	0	1	1	0	1	1	0	0	1	0	1	1	0	1	1	0	0	1	0	1	1	0.4	0.4	0.4	311.64	2843	2843	1	5	1	-2
P25098;P35626	P25098	16;4	16;4	16;4	Beta-adrenergic receptor kinase 1	ADRBK1	sp|P25098|ARBK1_HUMAN Beta-adrenergic receptor kinase 1 OS=Homo sapiens OX=9606 GN=GRK2 PE=1 SV=2	2	16	16	16	1	1	1	13	11	12	14	12	16	1	1	1	13	11	12	14	12	16	1	1	1	13	11	12	14	12	16	29.6	29.6	29.6	79.573	689	689;688	1	81	0	26.031	By matching
P25205	P25205	12	12	12	DNA replication licensing factor MCM3	MCM3	sp|P25205|MCM3_HUMAN DNA replication licensing factor MCM3 OS=Homo sapiens OX=9606 GN=MCM3 PE=1 SV=3	1	12	12	12	6	7	8	10	10	10	3	5	4	6	7	8	10	10	10	3	5	4	6	7	8	10	10	10	3	5	4	20	20	20	90.98	808	808	1	66	0	20.878	By MS/MS
P25398	P25398	2	2	2	40S ribosomal protein S12	RPS12	sp|P25398|RS12_HUMAN 40S ribosomal protein S12 OS=Homo sapiens OX=9606 GN=RPS12 PE=1 SV=3	1	2	2	2	0	1	1	2	1	1	1	2	2	0	1	1	2	1	1	1	2	2	0	1	1	2	1	1	1	2	2	17.4	17.4	17.4	14.515	132	132	1	11	0.0021629	1.7968
P25685	P25685	2	2	2	DnaJ homolog subfamily B member 1	DNAJB1	sp|P25685|DNJB1_HUMAN DnaJ homolog subfamily B member 1 OS=Homo sapiens OX=9606 GN=DNAJB1 PE=1 SV=4	1	2	2	2	0	0	0	1	0	0	1	1	1	0	0	0	1	0	0	1	1	1	0	0	0	1	0	0	1	1	1	5.9	5.9	5.9	38.044	340	340	1	4	0.0076677	1.3071
P25705	P25705	7	7	7	ATP synthase subunit alpha, mitochondrial	ATP5A1	sp|P25705|ATPA_HUMAN ATP synthase subunit alpha, mitochondrial OS=Homo sapiens OX=9606 GN=ATP5F1A PE=1 SV=1	1	7	7	7	6	7	7	6	6	4	4	5	4	6	7	7	6	6	4	4	5	4	6	7	7	6	6	4	4	5	4	16.3	16.3	16.3	59.75	553	553	1	49	0	13.058	By MS/MS
P25786	P25786	5	5	5	Proteasome subunit alpha type-1	PSMA1	sp|P25786|PSA1_HUMAN Proteasome subunit alpha type-1 OS=Homo sapiens OX=9606 GN=PSMA1 PE=1 SV=1	1	5	5	5	4	3	2	5	5	5	4	3	3	4	3	2	5	5	5	4	3	3	4	3	2	5	5	5	4	3	3	29.3	29.3	29.3	29.555	263	263	1	34	0	6.6137	By MS/MS
P25787	P25787	1	1	1	Proteasome subunit alpha type-2	PSMA2	sp|P25787|PSA2_HUMAN Proteasome subunit alpha type-2 OS=Homo sapiens OX=9606 GN=PSMA2 PE=1 SV=2	1	1	1	1	1	1	1	1	1	1	1	1	1	1	1	1	1	1	1	1	1	1	1	1	1	1	1	1	1	1	1	4.7	4.7	4.7	25.898	234	234	1	9	1	-2	By matching
P25788	P25788	3	3	3	Proteasome subunit alpha type-3	PSMA3	sp|P25788|PSA3_HUMAN Proteasome subunit alpha type-3 OS=Homo sapiens OX=9606 GN=PSMA3 PE=1 SV=2	1	3	3	3	1	2	2	3	3	3	3	3	3	1	2	2	3	3	3	3	3	3	1	2	2	3	3	3	3	3	3	15.7	15.7	15.7	28.433	255	255	1	23	0	5.7639	By MS/MS
P25789	P25789	3	3	3	Proteasome subunit alpha type-4	PSMA4	sp|P25789|PSA4_HUMAN Proteasome subunit alpha type-4 OS=Homo sapiens OX=9606 GN=PSMA4 PE=1 SV=1	1	3	3	3	2	3	3	3	3	3	3	3	3	2	3	3	3	3	3	3	3	3	2	3	3	3	3	3	3	3	3	13	13	13	29.483	261	261	1	30	0	4.3756	By MS/MS
P25815	P25815	2	2	2	Protein S100-P	S100P	sp|P25815|S100P_HUMAN Protein S100-P OS=Homo sapiens OX=9606 GN=S100P PE=1 SV=2	1	2	2	2	1	1	1	1	2	2	0	0	0	1	1	1	1	2	2	0	0	0	1	1	1	1	2	2	0	0	0	24.2	24.2	24.2	10.4	95	95	1	8	0	4.5678	By matching
P26010	P26010	3	3	3	Integrin beta-7	ITGB7	sp|P26010|ITB7_HUMAN Integrin beta-7 OS=Homo sapiens OX=9606 GN=ITGB7 PE=1 SV=1	1	3	3	3	0	0	0	3	3	3	0	0	0	0	0	0	3	3	3	0	0	0	0	0	0	3	3	3	0	0	0	5.1	5.1	5.1	86.902	798	798	1	9	0	12.646
P26038	P26038	43	43	33	Moesin	MSN	sp|P26038|MOES_HUMAN Moesin OS=Homo sapiens OX=9606 GN=MSN PE=1 SV=3	1	43	43	33	30	29	25	37	38	37	39	43	41	30	29	25	37	38	37	39	43	41	22	22	19	29	28	27	29	33	31	68.5	68.5	53	67.819	577	577	1	424	0	323.31	By MS/MS
P26196	P26196	5	5	5	Probable ATP-dependent RNA helicase DDX6	DDX6	sp|P26196|DDX6_HUMAN Probable ATP-dependent RNA helicase DDX6 OS=Homo sapiens OX=9606 GN=DDX6 PE=1 SV=2	1	5	5	5	2	2	1	4	4	4	4	4	4	2	2	1	4	4	4	4	4	4	2	2	1	4	4	4	4	4	4	15.9	15.9	15.9	54.416	483	483	1	29	0	7.6091	By matching
P26373	P26373	6	6	6	60S ribosomal protein L13	RPL13	sp|P26373|RL13_HUMAN 60S ribosomal protein L13 OS=Homo sapiens OX=9606 GN=RPL13 PE=1 SV=4	1	6	6	6	4	4	4	4	3	4	4	5	5	4	4	4	4	3	4	4	5	5	4	4	4	4	3	4	4	5	5	25.1	25.1	25.1	24.261	211	211	1	38	0	85.986	By MS/MS
P26447	P26447	3	3	3	Protein S100-A4	S100A4	sp|P26447|S10A4_HUMAN Protein S100-A4 OS=Homo sapiens OX=9606 GN=S100A4 PE=1 SV=1	1	3	3	3	0	0	0	3	3	3	3	3	3	0	0	0	3	3	3	3	3	3	0	0	0	3	3	3	3	3	3	27.7	27.7	27.7	11.728	101	101	1	18	0	4.9475
P26583	P26583	3	3	3	High mobility group protein B2	HMGB2	sp|P26583|HMGB2_HUMAN High mobility group protein B2 OS=Homo sapiens OX=9606 GN=HMGB2 PE=1 SV=2	1	3	3	3	1	0	2	3	3	1	2	2	2	1	0	2	3	3	1	2	2	2	1	0	2	3	3	1	2	2	2	18.2	18.2	18.2	24.033	209	209	1	16	0	6.526	By matching
P26599	P26599	2	2	2	Polypyrimidine tract-binding protein 1	PTBP1	sp|P26599|PTBP1_HUMAN Polypyrimidine tract-binding protein 1 OS=Homo sapiens OX=9606 GN=PTBP1 PE=1 SV=1	1	2	2	2	1	2	1	2	2	1	2	2	2	1	2	1	2	2	1	2	2	2	1	2	1	2	2	1	2	2	2	5.8	5.8	5.8	57.221	531	531	1	15	0.0022075	1.9423	By matching
P26639;A2RTX5	P26639	14;2	14;2	14;2	Threonine--tRNA ligase, cytoplasmic	TARS	sp|P26639|SYTC_HUMAN Threonine--tRNA ligase 1, cytoplasmic OS=Homo sapiens OX=9606 GN=TARS1 PE=1 SV=3	2	14	14	14	9	12	11	12	10	8	11	12	11	9	12	11	12	10	8	11	12	11	9	12	11	12	10	8	11	12	11	26.4	26.4	26.4	83.434	723	723;802	1	96	0	36.047	By MS/MS
P26640	P26640	22	22	22	Valine--tRNA ligase	VARS	sp|P26640|SYVC_HUMAN Valine--tRNA ligase OS=Homo sapiens OX=9606 GN=VARS1 PE=1 SV=4	1	22	22	22	15	15	18	21	20	20	18	20	17	15	15	18	21	20	20	18	20	17	15	15	18	21	20	20	18	20	17	20.8	20.8	20.8	140.47	1264	1264	1	164	0	50.285	By MS/MS
P26641	P26641	14	14	14	Elongation factor 1-gamma	EEF1G	sp|P26641|EF1G_HUMAN Elongation factor 1-gamma OS=Homo sapiens OX=9606 GN=EEF1G PE=1 SV=3	1	14	14	14	14	13	13	12	14	12	13	13	14	14	13	13	12	14	12	13	13	14	14	13	13	12	14	12	13	13	14	30.7	30.7	30.7	50.118	437	437	1	133	0	188.01	By MS/MS
P27105	P27105	7	7	7	Erythrocyte band 7 integral membrane protein	STOM	sp|P27105|STOM_HUMAN Stomatin OS=Homo sapiens OX=9606 GN=STOM PE=1 SV=3	1	7	7	7	3	5	5	5	7	6	6	7	7	3	5	5	5	7	6	6	7	7	3	5	5	5	7	6	6	7	7	36.5	36.5	36.5	31.73	288	288	1	51	0	26.104	By MS/MS
P27348	P27348	14	10	10	14-3-3 protein theta	YWHAQ	sp|P27348|1433T_HUMAN 14-3-3 protein theta OS=Homo sapiens OX=9606 GN=YWHAQ PE=1 SV=1	1	14	10	10	10	11	11	11	14	14	12	14	13	9	9	10	9	10	10	9	10	9	9	9	10	9	10	10	9	10	9	50.2	39.6	39.6	27.764	245	245	1	94	0	55.986	By MS/MS
P27635;Q96L21	P27635	8;3	8;3	8;3	60S ribosomal protein L10	RPL10	sp|P27635|RL10_HUMAN 60S ribosomal protein L10 OS=Homo sapiens OX=9606 GN=RPL10 PE=1 SV=4	2	8	8	8	5	7	6	7	8	8	8	8	8	5	7	6	7	8	8	8	8	8	5	7	6	7	8	8	8	8	8	38.8	38.8	38.8	24.604	214	214;214	1	65	0	57.441	By MS/MS
P27694	P27694	6	6	6	Replication protein A 70 kDa DNA-binding subunit;Replication protein A 70 kDa DNA-binding subunit, N-terminally processed	RPA1	sp|P27694|RFA1_HUMAN Replication protein A 70 kDa DNA-binding subunit OS=Homo sapiens OX=9606 GN=RPA1 PE=1 SV=2	1	6	6	6	4	3	1	4	5	5	4	5	3	4	3	1	4	5	5	4	5	3	4	3	1	4	5	5	4	5	3	14.6	14.6	14.6	68.137	616	616	1	35	0	9.5522	By MS/MS
P27695	P27695	9	9	9	DNA-(apurinic or apyrimidinic site) lyase;DNA-(apurinic or apyrimidinic site) lyase, mitochondrial	APEX1	sp|P27695|APEX1_HUMAN DNA-(apurinic or apyrimidinic site) endonuclease OS=Homo sapiens OX=9606 GN=APEX1 PE=1 SV=2	1	9	9	9	6	3	4	8	9	8	7	8	7	6	3	4	8	9	8	7	8	7	6	3	4	8	9	8	7	8	7	43.4	43.4	43.4	35.554	318	318	1	60	0	22.875	By matching
P27701	P27701	5	5	5	CD82 antigen	CD82	sp|P27701|CD82_HUMAN CD82 antigen OS=Homo sapiens OX=9606 GN=CD82 PE=1 SV=1	1	5	5	5	1	1	0	5	4	4	3	2	1	1	1	0	5	4	4	3	2	1	1	1	0	5	4	4	3	2	1	22.5	22.5	22.5	29.625	267	267	1	21	0	9.0684	By matching
P27708	P27708	28	28	28	CAD protein;Glutamine-dependent carbamoyl-phosphate synthase;Aspartate carbamoyltransferase;Dihydroorotase	CAD	sp|P27708|PYR1_HUMAN CAD protein OS=Homo sapiens OX=9606 GN=CAD PE=1 SV=3	1	28	28	28	19	18	19	21	21	23	24	23	24	19	18	19	21	21	23	24	23	24	19	18	19	21	21	23	24	23	24	18.9	18.9	18.9	242.98	2225	2225	1	194	0	62.884	By MS/MS
P27797	P27797	9	9	9	Calreticulin	CALR	sp|P27797|CALR_HUMAN Calreticulin OS=Homo sapiens OX=9606 GN=CALR PE=1 SV=1	1	9	9	9	8	9	6	9	6	8	7	7	8	8	9	6	9	6	8	7	7	8	8	9	6	9	6	8	7	7	8	38.8	38.8	38.8	48.141	417	417	1	85	0	58.869	By MS/MS
P27824	P27824	14	14	14	Calnexin	CANX	sp|P27824|CALX_HUMAN Calnexin OS=Homo sapiens OX=9606 GN=CANX PE=1 SV=2	1	14	14	14	14	13	13	11	9	10	8	7	9	14	13	13	11	9	10	8	7	9	14	13	13	11	9	10	8	7	9	27.7	27.7	27.7	67.567	592	592	1	94	0	22.443	By MS/MS
P28039	P28039	1	1	1	Acyloxyacyl hydrolase;Acyloxyacyl hydrolase small subunit;Acyloxyacyl hydrolase large subunit	AOAH	sp|P28039|AOAH_HUMAN Acyloxyacyl hydrolase OS=Homo sapiens OX=9606 GN=AOAH PE=1 SV=1	1	1	1	1	0	0	0	0	0	0	0	1	0	0	0	0	0	0	0	0	1	0	0	0	0	0	0	0	0	1	0	1.9	1.9	1.9	65.104	575	575	1	1	1	-2
P28062	P28062	1	1	1	Proteasome subunit beta type-8	PSMB8	sp|P28062|PSB8_HUMAN Proteasome subunit beta type-8 OS=Homo sapiens OX=9606 GN=PSMB8 PE=1 SV=3	1	1	1	1	0	0	0	1	1	1	1	1	1	0	0	0	1	1	1	1	1	1	0	0	0	1	1	1	1	1	1	5.1	5.1	5.1	30.354	276	276	1	6	0	3.7689
P28066	P28066	7	7	7	Proteasome subunit alpha type-5	PSMA5	sp|P28066|PSA5_HUMAN Proteasome subunit alpha type-5 OS=Homo sapiens OX=9606 GN=PSMA5 PE=1 SV=3	1	7	7	7	4	7	6	7	6	5	6	6	7	4	7	6	7	6	5	6	6	7	4	7	6	7	6	5	6	6	7	34.4	34.4	34.4	26.411	241	241	1	57	0	63.627	By MS/MS
P28070	P28070	3	3	3	Proteasome subunit beta type-4	PSMB4	sp|P28070|PSB4_HUMAN Proteasome subunit beta type-4 OS=Homo sapiens OX=9606 GN=PSMB4 PE=1 SV=4	1	3	3	3	1	1	2	3	3	3	2	2	3	1	1	2	3	3	3	2	2	3	1	1	2	3	3	3	2	2	3	17.8	17.8	17.8	29.204	264	264	1	20	0	4.2297	By matching
P28072	P28072	3	3	3	Proteasome subunit beta type-6	PSMB6	sp|P28072|PSB6_HUMAN Proteasome subunit beta type-6 OS=Homo sapiens OX=9606 GN=PSMB6 PE=1 SV=4	1	3	3	3	3	3	3	3	3	3	3	3	3	3	3	3	3	3	3	3	3	3	3	3	3	3	3	3	3	3	3	13	13	13	25.357	239	239	1	27	0	4.8274	By MS/MS
P28074	P28074	1	1	1	Proteasome subunit beta type-5	PSMB5	sp|P28074|PSB5_HUMAN Proteasome subunit beta type-5 OS=Homo sapiens OX=9606 GN=PSMB5 PE=1 SV=3	1	1	1	1	0	1	1	0	0	0	0	1	0	0	1	1	0	0	0	0	1	0	0	1	1	0	0	0	0	1	0	4.9	4.9	4.9	28.48	263	263	1	3	0.0033944	1.5362
P28482;P27361	P28482	6;2	6;2	6;2	Mitogen-activated protein kinase 1	MAPK1	sp|P28482|MK01_HUMAN Mitogen-activated protein kinase 1 OS=Homo sapiens OX=9606 GN=MAPK1 PE=1 SV=3	2	6	6	6	6	5	5	5	5	4	4	4	4	6	5	5	5	5	4	4	4	4	6	5	5	5	5	4	4	4	4	22.5	22.5	22.5	41.389	360	360;379	1	42	0	9.8671	By MS/MS
P28838	P28838	6	6	6	Cytosol aminopeptidase	LAP3	sp|P28838|AMPL_HUMAN Cytosol aminopeptidase OS=Homo sapiens OX=9606 GN=LAP3 PE=1 SV=3	1	6	6	6	4	4	5	5	5	6	3	5	4	4	4	5	5	5	6	3	5	4	4	4	5	5	5	6	3	5	4	15.4	15.4	15.4	56.166	519	519	1	41	0	12.028	By MS/MS
P28907	P28907	6	6	6	ADP-ribosyl cyclase/cyclic ADP-ribose hydrolase 1	CD38	sp|P28907|CD38_HUMAN ADP-ribosyl cyclase/cyclic ADP-ribose hydrolase 1 OS=Homo sapiens OX=9606 GN=CD38 PE=1 SV=2	1	6	6	6	0	0	0	5	6	6	6	6	6	0	0	0	5	6	6	6	6	6	0	0	0	5	6	6	6	6	6	22	22	22	34.328	300	300	1	35	0	8.7179
P28908	P28908	1	1	1	Tumor necrosis factor receptor superfamily member 8	TNFRSF8	sp|P28908|TNR8_HUMAN Tumor necrosis factor receptor superfamily member 8 OS=Homo sapiens OX=9606 GN=TNFRSF8 PE=1 SV=1	1	1	1	1	1	1	1	0	0	0	0	0	0	1	1	1	0	0	0	0	0	0	1	1	1	0	0	0	0	0	0	2.2	2.2	2.2	63.747	595	595	1	3	0.0070694	1.3216	By MS/MS
P29144	P29144	14	14	14	Tripeptidyl-peptidase 2	TPP2	sp|P29144|TPP2_HUMAN Tripeptidyl-peptidase 2 OS=Homo sapiens OX=9606 GN=TPP2 PE=1 SV=4	1	14	14	14	7	3	6	12	14	13	12	13	13	7	3	6	12	14	13	12	13	13	7	3	6	12	14	13	12	13	13	13.9	13.9	13.9	138.35	1249	1249	1	93	0	17.193	By matching
P29218	P29218	2	2	2	Inositol monophosphatase 1	IMPA1	sp|P29218|IMPA1_HUMAN Inositol monophosphatase 1 OS=Homo sapiens OX=9606 GN=IMPA1 PE=1 SV=1	1	2	2	2	0	1	0	2	1	1	1	1	1	0	1	0	2	1	1	1	1	1	0	1	0	2	1	1	1	1	1	7.2	7.2	7.2	30.188	277	277	1	8	0	4.6415
P29350	P29350	20	20	20	Tyrosine-protein phosphatase non-receptor type 6	PTPN6	sp|P29350|PTN6_HUMAN Tyrosine-protein phosphatase non-receptor type 6 OS=Homo sapiens OX=9606 GN=PTPN6 PE=1 SV=1	1	20	20	20	0	1	0	18	19	18	18	19	19	0	1	0	18	19	18	18	19	19	0	1	0	18	19	18	18	19	19	46.1	46.1	46.1	67.56	595	595	1	119	0	52.355
P29401	P29401	16	16	16	Transketolase	TKT	sp|P29401|TKT_HUMAN Transketolase OS=Homo sapiens OX=9606 GN=TKT PE=1 SV=3	1	16	16	16	4	5	7	13	13	14	10	11	12	4	5	7	13	13	14	10	11	12	4	5	7	13	13	14	10	11	12	33.7	33.7	33.7	67.877	623	623	1	95	0	25.693	By matching
P29466	P29466	2	2	2	Caspase-1;Caspase-1 subunit p20;Caspase-1 subunit p10	CASP1	sp|P29466|CASP1_HUMAN Caspase-1 OS=Homo sapiens OX=9606 GN=CASP1 PE=1 SV=1	1	2	2	2	0	0	0	2	1	2	2	2	2	0	0	0	2	1	2	2	2	2	0	0	0	2	1	2	2	2	2	4.7	4.7	4.7	45.158	404	404	1	11	0.00079936	2.4907
P29597	P29597	6	6	6	Non-receptor tyrosine-protein kinase TYK2	TYK2	sp|P29597|TYK2_HUMAN Non-receptor tyrosine-protein kinase TYK2 OS=Homo sapiens OX=9606 GN=TYK2 PE=1 SV=3	1	6	6	6	1	0	0	4	2	1	5	6	6	1	0	0	4	2	1	5	6	6	1	0	0	4	2	1	5	6	6	8.7	8.7	8.7	133.65	1187	1187	1	25	0	7.8698	By matching
P29692	P29692	9	9	9	Elongation factor 1-delta	EEF1D	sp|P29692|EF1D_HUMAN Elongation factor 1-delta OS=Homo sapiens OX=9606 GN=EEF1D PE=1 SV=5	1	9	9	9	8	7	6	6	8	8	8	8	8	8	7	6	6	8	8	8	8	8	8	7	6	6	8	8	8	8	8	54.4	54.4	54.4	31.121	281	281	1	70	0	43.262	By MS/MS
P29966	P29966	5	5	5	Myristoylated alanine-rich C-kinase substrate	MARCKS	sp|P29966|MARCS_HUMAN Myristoylated alanine-rich C-kinase substrate OS=Homo sapiens OX=9606 GN=MARCKS PE=1 SV=4	1	5	5	5	2	1	1	5	4	3	5	5	5	2	1	1	5	4	3	5	5	5	2	1	1	5	4	3	5	5	5	30.4	30.4	30.4	31.554	332	332	1	31	0	25.218	By matching
P29992	P29992	6	5	5	Guanine nucleotide-binding protein subunit alpha-11	GNA11	sp|P29992|GNA11_HUMAN Guanine nucleotide-binding protein subunit alpha-11 OS=Homo sapiens OX=9606 GN=GNA11 PE=1 SV=2	1	6	5	5	2	3	3	0	1	0	5	5	5	2	3	3	0	0	0	5	5	5	2	3	3	0	0	0	5	5	5	23.7	20.3	20.3	42.123	359	359	1	23	0	7.0703	By matching
P30040	P30040	4	4	4	Endoplasmic reticulum resident protein 29	ERP29	sp|P30040|ERP29_HUMAN Endoplasmic reticulum resident protein 29 OS=Homo sapiens OX=9606 GN=ERP29 PE=1 SV=4	1	4	4	4	4	4	4	2	1	1	0	0	0	4	4	4	2	1	1	0	0	0	4	4	4	2	1	1	0	0	0	19.9	19.9	19.9	28.993	261	261	1	16	0	3.7405	By MS/MS
P30041	P30041	10	10	10	Peroxiredoxin-6	PRDX6	sp|P30041|PRDX6_HUMAN Peroxiredoxin-6 OS=Homo sapiens OX=9606 GN=PRDX6 PE=1 SV=3	1	10	10	10	5	6	7	9	10	9	9	7	8	5	6	7	9	10	9	9	7	8	5	6	7	9	10	9	9	7	8	58.9	58.9	58.9	25.035	224	224	1	70	0	43.232	By MS/MS
P30043	P30043	4	4	4	Flavin reductase (NADPH)	BLVRB	sp|P30043|BLVRB_HUMAN Flavin reductase (NADPH) OS=Homo sapiens OX=9606 GN=BLVRB PE=1 SV=3	1	4	4	4	3	4	4	2	1	1	2	3	3	3	4	4	2	1	1	2	3	3	3	4	4	2	1	1	2	3	3	30.6	30.6	30.6	22.119	206	206	1	23	0	6.7136	By MS/MS
P30044	P30044	3	3	3	Peroxiredoxin-5, mitochondrial	PRDX5	sp|P30044|PRDX5_HUMAN Peroxiredoxin-5, mitochondrial OS=Homo sapiens OX=9606 GN=PRDX5 PE=1 SV=4	1	3	3	3	1	3	2	3	3	3	3	3	3	1	3	2	3	3	3	3	3	3	1	3	2	3	3	3	3	3	3	16.8	16.8	16.8	22.086	214	214	1	24	0	6.2013	By MS/MS
P30048	P30048	1	1	1	Thioredoxin-dependent peroxide reductase, mitochondrial	PRDX3	sp|P30048|PRDX3_HUMAN Thioredoxin-dependent peroxide reductase, mitochondrial OS=Homo sapiens OX=9606 GN=PRDX3 PE=1 SV=3	1	1	1	1	1	1	1	1	1	1	0	1	1	1	1	1	1	1	1	0	1	1	1	1	1	1	1	1	0	1	1	5.5	5.5	5.5	27.692	256	256	1	8	0	2.9819	By MS/MS
P30050	P30050	5	5	5	60S ribosomal protein L12	RPL12	sp|P30050|RL12_HUMAN 60S ribosomal protein L12 OS=Homo sapiens OX=9606 GN=RPL12 PE=1 SV=1	1	5	5	5	4	5	5	5	5	5	4	4	4	4	5	5	5	5	5	4	4	4	4	5	5	5	5	5	4	4	4	49.1	49.1	49.1	17.818	165	165	1	50	0	23.204	By MS/MS
P30085	P30085	1	1	1	UMP-CMP kinase	CMPK1	sp|P30085|KCY_HUMAN UMP-CMP kinase OS=Homo sapiens OX=9606 GN=CMPK1 PE=1 SV=3	1	1	1	1	1	0	1	0	1	1	1	1	1	1	0	1	0	1	1	1	1	1	1	0	1	0	1	1	1	1	1	6.6	6.6	6.6	22.222	196	196	1	7	0	3.2331	By MS/MS
P30086	P30086	4	4	4	Phosphatidylethanolamine-binding protein 1;Hippocampal cholinergic neurostimulating peptide	PEBP1	sp|P30086|PEBP1_HUMAN Phosphatidylethanolamine-binding protein 1 OS=Homo sapiens OX=9606 GN=PEBP1 PE=1 SV=3	1	4	4	4	3	4	4	4	4	4	4	4	4	3	4	4	4	4	4	4	4	4	3	4	4	4	4	4	4	4	4	30.5	30.5	30.5	21.057	187	187	1	35	0	9.9319	By matching
P30101	P30101	21	21	21	Protein disulfide-isomerase A3	PDIA3	sp|P30101|PDIA3_HUMAN Protein disulfide-isomerase A3 OS=Homo sapiens OX=9606 GN=PDIA3 PE=1 SV=4	1	21	21	21	18	17	19	15	18	17	17	15	14	18	17	19	15	18	17	17	15	14	18	17	19	15	18	17	17	15	14	42.8	42.8	42.8	56.782	505	505	1	151	0	33.825	By MS/MS
P30153	P30153	15	15	13	Serine/threonine-protein phosphatase 2A 65 kDa regulatory subunit A alpha isoform	PPP2R1A	sp|P30153|2AAA_HUMAN Serine/threonine-protein phosphatase 2A 65 kDa regulatory subunit A alpha isoform OS=Homo sapiens OX=9606 GN=PPP2R1A PE=1 SV=4	1	15	15	13	12	11	10	11	12	14	13	14	15	12	11	10	11	12	14	13	14	15	11	10	10	9	11	12	12	13	13	35.7	35.7	29.7	65.308	589	589	1	131	0	68.115	By MS/MS
P30154	P30154	3	1	1	Serine/threonine-protein phosphatase 2A 65 kDa regulatory subunit A beta isoform	PPP2R1B	sp|P30154|2AAB_HUMAN Serine/threonine-protein phosphatase 2A 65 kDa regulatory subunit A beta isoform OS=Homo sapiens OX=9606 GN=PPP2R1B PE=1 SV=3	1	3	1	1	1	1	1	3	2	3	2	2	3	0	0	1	1	1	1	1	1	1	0	0	1	1	1	1	1	1	1	9.2	3.3	3.3	66.213	601	601	1	7	0.0046327	1.4382	By matching
P30273	P30273	1	1	1	High affinity immunoglobulin epsilon receptor subunit gamma	FCER1G	sp|P30273|FCERG_HUMAN High affinity immunoglobulin epsilon receptor subunit gamma OS=Homo sapiens OX=9606 GN=FCER1G PE=1 SV=1	1	1	1	1	0	0	0	1	0	1	1	1	1	0	0	0	1	0	1	1	1	1	0	0	0	1	0	1	1	1	1	12.8	12.8	12.8	9.6674	86	86	1	6	0.0027211	1.5375
P30419;O60551	P30419	3;1	3;1	3;1	Glycylpeptide N-tetradecanoyltransferase 1	NMT1	sp|P30419|NMT1_HUMAN Glycylpeptide N-tetradecanoyltransferase 1 OS=Homo sapiens OX=9606 GN=NMT1 PE=1 SV=2	2	3	3	3	3	2	3	2	3	3	3	3	1	3	2	3	2	3	3	3	3	1	3	2	3	2	3	3	3	3	1	9.1	9.1	9.1	56.806	496	496;498	1	23	0	4.9302	By MS/MS
P30520	P30520	8	8	8	Adenylosuccinate synthetase isozyme 2	ADSS	sp|P30520|PURA2_HUMAN Adenylosuccinate synthetase isozyme 2 OS=Homo sapiens OX=9606 GN=ADSS2 PE=1 SV=3	1	8	8	8	5	5	5	7	8	7	6	7	7	5	5	5	7	8	7	6	7	7	5	5	5	7	8	7	6	7	7	23.5	23.5	23.5	50.097	456	456	1	57	0	16.979	By MS/MS
P30566	P30566	3	3	3	Adenylosuccinate lyase	ADSL	sp|P30566|PUR8_HUMAN Adenylosuccinate lyase OS=Homo sapiens OX=9606 GN=ADSL PE=1 SV=2	1	3	3	3	3	3	2	3	3	3	2	2	3	3	3	2	3	3	3	2	2	3	3	3	2	3	3	3	2	2	3	9.7	9.7	9.7	54.889	484	484	1	24	0.0007837	2.3472	By matching
P30613	P30613	4	3	3	Pyruvate kinase PKLR	PKLR	sp|P30613|KPYR_HUMAN Pyruvate kinase PKLR OS=Homo sapiens OX=9606 GN=PKLR PE=1 SV=2	1	4	3	3	4	3	3	1	1	1	1	1	1	3	2	2	0	0	0	0	0	0	3	2	2	0	0	0	0	0	0	9.2	7.3	7.3	61.829	574	574	1	7	0	3.8909	By MS/MS
P30740	P30740	7	7	7	Leukocyte elastase inhibitor	SERPINB1	sp|P30740|ILEU_HUMAN Leukocyte elastase inhibitor OS=Homo sapiens OX=9606 GN=SERPINB1 PE=1 SV=1	1	7	7	7	2	2	3	5	6	6	6	7	7	2	2	3	5	6	6	6	7	7	2	2	3	5	6	6	6	7	7	21.9	21.9	21.9	42.741	379	379	1	45	0	13.175	By matching
P30825;P52569	P30825	3;1	3;1	3;1	High affinity cationic amino acid transporter 1	SLC7A1	sp|P30825|SL7A1_HUMAN High affinity cationic amino acid transporter 1 OS=Homo sapiens OX=9606 GN=SLC7A1 PE=1 SV=1	2	3	3	3	1	2	1	3	3	3	3	3	3	1	2	1	3	3	3	3	3	3	1	2	1	3	3	3	3	3	3	5.4	5.4	5.4	67.638	629	629;658	1	22	0	2.7737	By matching
P31146	P31146	18	18	18	Coronin-1A	CORO1A	sp|P31146|COR1A_HUMAN Coronin-1A OS=Homo sapiens OX=9606 GN=CORO1A PE=1 SV=4	1	18	18	18	8	12	8	14	16	16	15	17	15	8	12	8	14	16	16	15	17	15	8	12	8	14	16	16	15	17	15	36.2	36.2	36.2	51.026	461	461	1	135	0	164.61	By matching
P31150	P31150	10	3	3	Rab GDP dissociation inhibitor alpha	GDI1	sp|P31150|GDIA_HUMAN Rab GDP dissociation inhibitor alpha OS=Homo sapiens OX=9606 GN=GDI1 PE=1 SV=2	1	10	3	3	6	8	7	9	10	10	10	10	10	2	2	1	3	3	3	3	3	3	2	2	1	3	3	3	3	3	3	26	8.9	8.9	50.582	447	447	1	23	0	4.8635	By matching
P31153	P31153	3	3	3	S-adenosylmethionine synthase isoform type-2	MAT2A	sp|P31153|METK2_HUMAN S-adenosylmethionine synthase isoform type-2 OS=Homo sapiens OX=9606 GN=MAT2A PE=1 SV=1	1	3	3	3	2	3	3	3	2	1	3	2	2	2	3	3	3	2	1	3	2	2	2	3	3	3	2	1	3	2	2	10.4	10.4	10.4	43.66	395	395	1	21	0	6.6997	By MS/MS
P31350	P31350	2	2	2	Ribonucleoside-diphosphate reductase subunit M2	RRM2	sp|P31350|RIR2_HUMAN Ribonucleoside-diphosphate reductase subunit M2 OS=Homo sapiens OX=9606 GN=RRM2 PE=1 SV=1	1	2	2	2	1	1	1	2	2	2	0	1	1	1	1	1	2	2	2	0	1	1	1	1	1	2	2	2	0	1	1	6.7	6.7	6.7	44.877	389	389	1	11	0.00079051	2.4199	By matching
P31689	P31689	4	4	4	DnaJ homolog subfamily A member 1	DNAJA1	sp|P31689|DNJA1_HUMAN DnaJ homolog subfamily A member 1 OS=Homo sapiens OX=9606 GN=DNAJA1 PE=1 SV=2	1	4	4	4	1	3	3	4	2	2	4	3	3	1	3	3	4	2	2	4	3	3	1	3	3	4	2	2	4	3	3	15.4	15.4	15.4	44.868	397	397	1	25	0	11.036	By MS/MS
P31939	P31939	18	18	18	Bifunctional purine biosynthesis protein PURH;Phosphoribosylaminoimidazolecarboxamide formyltransferase;IMP cyclohydrolase	ATIC	sp|P31939|PUR9_HUMAN Bifunctional purine biosynthesis protein ATIC OS=Homo sapiens OX=9606 GN=ATIC PE=1 SV=3	1	18	18	18	14	15	14	15	17	17	16	16	17	14	15	14	15	17	17	16	16	17	14	15	14	15	17	17	16	16	17	49	49	49	64.615	592	592	1	150	0	48.161	By MS/MS
P31943	P31943	9	9	4	Heterogeneous nuclear ribonucleoprotein H;Heterogeneous nuclear ribonucleoprotein H, N-terminally processed	HNRNPH1	sp|P31943|HNRH1_HUMAN Heterogeneous nuclear ribonucleoprotein H OS=Homo sapiens OX=9606 GN=HNRNPH1 PE=1 SV=4	1	9	9	4	4	5	4	6	8	8	7	8	8	4	5	4	6	8	8	7	8	8	2	2	1	3	3	3	3	3	4	29.6	29.6	13.4	49.229	449	449	1	58	0	23.957	By MS/MS
P31946	P31946	13	9	8	14-3-3 protein beta/alpha;14-3-3 protein beta/alpha, N-terminally processed	YWHAB	sp|P31946|1433B_HUMAN 14-3-3 protein beta/alpha OS=Homo sapiens OX=9606 GN=YWHAB PE=1 SV=3	1	13	9	8	6	8	6	11	13	13	10	11	12	5	6	5	9	9	9	7	7	8	5	5	5	8	8	8	6	6	7	62.2	51.2	47.6	28.082	246	246	1	73	0	91.268	By MS/MS
P31948	P31948	12	12	12	Stress-induced-phosphoprotein 1	STIP1	sp|P31948|STIP1_HUMAN Stress-induced-phosphoprotein 1 OS=Homo sapiens OX=9606 GN=STIP1 PE=1 SV=1	1	12	12	12	6	7	6	10	11	12	12	10	12	6	7	6	10	11	12	12	10	12	6	7	6	10	11	12	12	10	12	27.1	27.1	27.1	62.639	543	543	1	86	0	23.998	By MS/MS
P31949	P31949	3	3	3	Protein S100-A11;Protein S100-A11, N-terminally processed	S100A11	sp|P31949|S10AB_HUMAN Protein S100-A11 OS=Homo sapiens OX=9606 GN=S100A11 PE=1 SV=2	1	3	3	3	2	2	1	3	3	3	3	3	3	2	2	1	3	3	3	3	3	3	2	2	1	3	3	3	3	3	3	32.4	32.4	32.4	11.74	105	105	1	23	0	8.638	By matching
P31994	P31994	4	4	2	Low affinity immunoglobulin gamma Fc region receptor II-b	FCGR2B	sp|P31994|FCG2B_HUMAN Low affinity immunoglobulin gamma Fc region receptor II-b OS=Homo sapiens OX=9606 GN=FCGR2B PE=1 SV=2	1	4	4	2	1	2	1	0	0	0	4	4	3	1	2	1	0	0	0	4	4	3	0	1	1	0	0	0	2	2	2	25.5	25.5	10.3	34.043	310	310	1	21	0	24.657	By matching
P32119	P32119	7	7	6	Peroxiredoxin-2	PRDX2	sp|P32119|PRDX2_HUMAN Peroxiredoxin-2 OS=Homo sapiens OX=9606 GN=PRDX2 PE=1 SV=5	1	7	7	6	6	7	7	5	7	7	5	7	7	6	7	7	5	7	7	5	7	7	5	6	6	4	6	6	4	6	6	49	49	43.4	21.892	198	198	1	63	0	18.297	By MS/MS
P32246	P32246	2	2	2	C-C chemokine receptor type 1	CCR1	sp|P32246|CCR1_HUMAN C-C chemokine receptor type 1 OS=Homo sapiens OX=9606 GN=CCR1 PE=1 SV=1	1	2	2	2	0	0	0	0	2	2	2	2	2	0	0	0	0	2	2	2	2	2	0	0	0	0	2	2	2	2	2	10.4	10.4	10.4	41.172	355	355	1	10	0	4.357
P32322;Q96C36	P32322;Q96C36	2;1	2;1	2;1	Pyrroline-5-carboxylate reductase 1, mitochondrial;Pyrroline-5-carboxylate reductase 2	PYCR1;PYCR2	sp|P32322|P5CR1_HUMAN Pyrroline-5-carboxylate reductase 1, mitochondrial OS=Homo sapiens OX=9606 GN=PYCR1 PE=1 SV=2;sp|Q96C36|P5CR2_HUMAN Pyrroline-5-carboxylate reductase 2 OS=Homo sapiens OX=9606 GN=PYCR2 PE=1 SV=1	2	2	2	2	2	1	1	0	0	0	0	0	0	2	1	1	0	0	0	0	0	0	2	1	1	0	0	0	0	0	0	9.7	9.7	9.7	33.36	319	319;320	1	4	0.0027992	1.6733	By MS/MS
P32969	P32969	7	7	7	60S ribosomal protein L9	RPL9	sp|P32969|RL9_HUMAN 60S ribosomal protein L9 OS=Homo sapiens OX=9606 GN=RPL9P9 PE=1 SV=1	1	7	7	7	1	5	3	7	6	6	6	6	5	1	5	3	7	6	6	6	6	5	1	5	3	7	6	6	6	6	5	50	50	50	21.863	192	192	1	56	0	16.13	By matching
P32970	P32970	7	7	7	CD70 antigen	CD70	sp|P32970|CD70_HUMAN CD70 antigen OS=Homo sapiens OX=9606 GN=CD70 PE=1 SV=2	1	7	7	7	0	0	0	6	6	7	7	5	6	0	0	0	6	6	7	7	5	6	0	0	0	6	6	7	7	5	6	40.4	40.4	40.4	21.118	193	193	1	39	0	17.151
P33176;O60282;Q12840	P33176	18;7;6	18;7;6	18;7;6	Kinesin-1 heavy chain	KIF5B	sp|P33176|KINH_HUMAN Kinesin-1 heavy chain OS=Homo sapiens OX=9606 GN=KIF5B PE=1 SV=1	3	18	18	18	6	5	6	13	12	12	15	15	15	6	5	6	13	12	12	15	15	15	6	5	6	13	12	12	15	15	15	24.1	24.1	24.1	109.68	963	963;957;1032	1	99	0	36.561	By MS/MS
P33241	P33241	3	3	3	Lymphocyte-specific protein 1	LSP1	sp|P33241|LSP1_HUMAN Lymphocyte-specific protein 1 OS=Homo sapiens OX=9606 GN=LSP1 PE=1 SV=1	1	3	3	3	0	0	0	0	0	0	3	3	3	0	0	0	0	0	0	3	3	3	0	0	0	0	0	0	3	3	3	16.8	16.8	16.8	37.191	339	339	1	9	0	5.8565
P33316	P33316	2	2	2	Deoxyuridine 5-triphosphate nucleotidohydrolase, mitochondrial	DUT	sp|P33316|DUT_HUMAN Deoxyuridine 5-triphosphate nucleotidohydrolase, mitochondrial OS=Homo sapiens OX=9606 GN=DUT PE=1 SV=4	1	2	2	2	2	1	1	2	2	2	2	1	2	2	1	1	2	2	2	2	1	2	2	1	1	2	2	2	2	1	2	12.3	12.3	12.3	26.563	252	252	1	15	0	3.2971	By matching
P33527	P33527	3	3	3	Multidrug resistance-associated protein 1	ABCC1	sp|P33527|MRP1_HUMAN Multidrug resistance-associated protein 1 OS=Homo sapiens OX=9606 GN=ABCC1 PE=1 SV=3	1	3	3	3	1	2	2	2	2	2	1	2	2	1	2	2	2	2	2	1	2	2	1	2	2	2	2	2	1	2	2	2.2	2.2	2.2	171.59	1531	1531	1	16	0.00080451	2.5265	By matching
P33991	P33991	14	14	14	DNA replication licensing factor MCM4	MCM4	sp|P33991|MCM4_HUMAN DNA replication licensing factor MCM4 OS=Homo sapiens OX=9606 GN=MCM4 PE=1 SV=5	1	14	14	14	7	7	9	13	10	10	4	4	5	7	7	9	13	10	10	4	4	5	7	7	9	13	10	10	4	4	5	23.8	23.8	23.8	96.557	863	863	1	69	0	20.102	By matching
P33992	P33992	10	10	10	DNA replication licensing factor MCM5	MCM5	sp|P33992|MCM5_HUMAN DNA replication licensing factor MCM5 OS=Homo sapiens OX=9606 GN=MCM5 PE=1 SV=5	1	10	10	10	7	5	4	10	10	10	6	3	6	7	5	4	10	10	10	6	3	6	7	5	4	10	10	10	6	3	6	20.3	20.3	20.3	82.285	734	734	1	61	0	16.44	By MS/MS
P33993	P33993	15	15	15	DNA replication licensing factor MCM7	MCM7	sp|P33993|MCM7_HUMAN DNA replication licensing factor MCM7 OS=Homo sapiens OX=9606 GN=MCM7 PE=1 SV=4	1	15	15	15	10	12	12	11	12	13	6	6	6	10	12	12	11	12	13	6	6	6	10	12	12	11	12	13	6	6	6	29.2	29.2	29.2	81.307	719	719	1	88	0	31.634	By MS/MS
P34741	P34741	1	1	1	Syndecan-2	SDC2	sp|P34741|SDC2_HUMAN Syndecan-2 OS=Homo sapiens OX=9606 GN=SDC2 PE=1 SV=2	1	1	1	1	0	0	0	1	1	1	1	1	0	0	0	0	1	1	1	1	1	0	0	0	0	1	1	1	1	1	0	7.5	7.5	7.5	22.16	201	201	1	5	0.0022124	1.9629
P34896	P34896	3	3	3	Serine hydroxymethyltransferase, cytosolic	SHMT1	sp|P34896|GLYC_HUMAN Serine hydroxymethyltransferase, cytosolic OS=Homo sapiens OX=9606 GN=SHMT1 PE=1 SV=1	1	3	3	3	2	2	1	2	3	3	3	3	3	2	2	1	2	3	3	3	3	3	2	2	1	2	3	3	3	3	3	6.6	6.6	6.6	53.082	483	483	1	22	0	4.1537	By matching
P34897	P34897	2	2	2	Serine hydroxymethyltransferase, mitochondrial	SHMT2	sp|P34897|GLYM_HUMAN Serine hydroxymethyltransferase, mitochondrial OS=Homo sapiens OX=9606 GN=SHMT2 PE=1 SV=3	1	2	2	2	1	1	2	1	2	2	0	1	0	1	1	2	1	2	2	0	1	0	1	1	2	1	2	2	0	1	0	5	5	5	55.992	504	504	1	10	0.0021962	1.9014	By MS/MS
P34910	P34910	3	3	3	Protein EVI2B	EVI2B	sp|P34910|EVI2B_HUMAN Protein EVI2B OS=Homo sapiens OX=9606 GN=EVI2B PE=1 SV=2	1	3	3	3	0	0	0	3	3	3	3	2	2	0	0	0	3	3	3	3	2	2	0	0	0	3	3	3	3	2	2	10	10	10	48.666	448	448	1	16	0	5.3709
P34913	P34913	1	1	1	Bifunctional epoxide hydrolase 2;Cytosolic epoxide hydrolase 2;Lipid-phosphate phosphatase	EPHX2	sp|P34913|HYES_HUMAN Bifunctional epoxide hydrolase 2 OS=Homo sapiens OX=9606 GN=EPHX2 PE=1 SV=2	1	1	1	1	1	1	1	0	0	0	0	0	0	1	1	1	0	0	0	0	0	0	1	1	1	0	0	0	0	0	0	3.6	3.6	3.6	62.615	555	555	1	3	0.0070831	1.3261	By MS/MS
P34932	P34932	20	20	18	Heat shock 70 kDa protein 4	HSPA4	sp|P34932|HSP74_HUMAN Heat shock 70 kDa protein 4 OS=Homo sapiens OX=9606 GN=HSPA4 PE=1 SV=4	1	20	20	18	13	11	14	15	16	16	17	18	16	13	11	14	15	16	16	17	18	16	11	10	12	13	14	14	15	16	14	33.8	33.8	30.2	94.33	840	840	1	136	0	86.643	By MS/MS
P34949	P34949	2	2	2	Mannose-6-phosphate isomerase	MPI	sp|P34949|MPI_HUMAN Mannose-6-phosphate isomerase OS=Homo sapiens OX=9606 GN=MPI PE=1 SV=2	1	2	2	2	0	0	0	2	1	2	2	2	1	0	0	0	2	1	2	2	2	1	0	0	0	2	1	2	2	2	1	7.3	7.3	7.3	46.655	423	423	1	10	0.00075758	2.1084
P35232	P35232	2	2	2	Prohibitin	PHB	sp|P35232|PHB_HUMAN Prohibitin OS=Homo sapiens OX=9606 GN=PHB PE=1 SV=1	1	2	2	2	1	1	2	1	0	0	0	0	0	1	1	2	1	0	0	0	0	0	1	1	2	1	0	0	0	0	0	7.7	7.7	7.7	29.804	272	272	1	5	0.0028329	1.7238	By MS/MS
P35236;REV__O75330	P35236	6;1	6;1	6;1	Tyrosine-protein phosphatase non-receptor type 7	PTPN7	sp|P35236|PTN7_HUMAN Tyrosine-protein phosphatase non-receptor type 7 OS=Homo sapiens OX=9606 GN=PTPN7 PE=1 SV=3	2	6	6	6	0	0	0	4	5	4	6	6	6	0	0	0	4	5	4	6	6	6	0	0	0	4	5	4	6	6	6	26.7	26.7	26.7	40.529	360	360;724	1	31	0	12.26
P35237	P35237	5	4	4	Serpin B6	SERPINB6	sp|P35237|SPB6_HUMAN Serpin B6 OS=Homo sapiens OX=9606 GN=SERPINB6 PE=1 SV=3	1	5	4	4	3	3	3	4	3	4	5	5	4	3	3	3	4	2	3	4	4	3	3	3	3	4	2	3	4	4	3	19.4	17.3	17.3	42.621	376	376	1	29	0	8.0615	By MS/MS
P35241	P35241	15	5	5	Radixin	RDX	sp|P35241|RADI_HUMAN Radixin OS=Homo sapiens OX=9606 GN=RDX PE=1 SV=1	1	15	5	5	9	9	10	11	13	13	11	14	14	1	2	4	3	3	3	1	4	4	1	2	4	3	3	3	1	4	4	26.9	11.7	11.7	68.563	583	583	1	25	0	8.1322	By matching
P35268	P35268	4	4	4	60S ribosomal protein L22	RPL22	sp|P35268|RL22_HUMAN 60S ribosomal protein L22 OS=Homo sapiens OX=9606 GN=RPL22 PE=1 SV=2	1	4	4	4	3	4	3	4	3	4	3	3	4	3	4	3	4	3	4	3	3	4	3	4	3	4	3	4	3	3	4	50.8	50.8	50.8	14.787	128	128	1	31	0	14.705	By MS/MS
P35527;CON__P35527	P35527;CON__P35527	25;24	24;23	24;23	Keratin, type I cytoskeletal 9	KRT9	sp|P35527|K1C9_HUMAN Keratin, type I cytoskeletal 9 OS=Homo sapiens OX=9606 GN=KRT9 PE=1 SV=3;	2	25	24	24	21	21	21	22	20	21	17	20	19	20	20	20	21	19	20	16	19	18	20	20	20	21	19	20	16	19	18	56.8	55.7	55.7	62.064	623	623;623	1	223	0	125.45	By MS/MS
P35568	P35568	1	1	1	Insulin receptor substrate 1	IRS1	sp|P35568|IRS1_HUMAN Insulin receptor substrate 1 OS=Homo sapiens OX=9606 GN=IRS1 PE=1 SV=1	1	1	1	1	0	1	0	0	0	0	0	0	0	0	1	0	0	0	0	0	0	0	0	1	0	0	0	0	0	0	0	1	1	1	131.59	1242	1242	1	1	1	-2
P35579	P35579	104	104	87	Myosin-9	MYH9	sp|P35579|MYH9_HUMAN Myosin-9 OS=Homo sapiens OX=9606 GN=MYH9 PE=1 SV=4	1	104	104	87	64	53	64	86	90	90	102	99	102	64	53	64	86	90	90	102	99	102	53	42	53	70	76	76	86	83	86	52.3	52.3	43.7	226.53	1960	1960	1	886	0	323.31	By MS/MS
P35580	P35580	25	13	12	Myosin-10	MYH10	sp|P35580|MYH10_HUMAN Myosin-10 OS=Homo sapiens OX=9606 GN=MYH10 PE=1 SV=3	1	25	13	12	18	20	20	11	10	10	11	11	11	12	12	12	0	0	0	0	0	0	11	11	11	0	0	0	0	0	0	16.1	9.3	8.9	229	1976	1976	1	36	0	14.481	By MS/MS
P35606	P35606	17	17	17	Coatomer subunit beta	COPB2	sp|P35606|COPB2_HUMAN Coatomer subunit beta OS=Homo sapiens OX=9606 GN=COPB2 PE=1 SV=2	1	17	17	17	11	11	10	11	15	14	15	13	16	11	11	10	11	15	14	15	13	16	11	11	10	11	15	14	15	13	16	29.5	29.5	29.5	102.49	906	906	1	117	0	50.375	By MS/MS
P35613	P35613	10	10	10	Basigin	BSG	sp|P35613|BASI_HUMAN Basigin OS=Homo sapiens OX=9606 GN=BSG PE=1 SV=2	1	10	10	10	6	8	8	8	9	9	9	9	9	6	8	8	8	9	9	9	9	9	6	8	8	8	9	9	9	9	9	33.8	33.8	33.8	42.2	385	385	1	105	0	65.626	By MS/MS
P35625	P35625	3	3	3	Metalloproteinase inhibitor 3	TIMP3	sp|P35625|TIMP3_HUMAN Metalloproteinase inhibitor 3 OS=Homo sapiens OX=9606 GN=TIMP3 PE=1 SV=2	1	3	3	3	0	0	0	0	0	0	3	0	3	0	0	0	0	0	0	3	0	3	0	0	0	0	0	0	3	0	3	13.7	13.7	13.7	24.145	211	211	1	6	0	3.3177
P35659	P35659	2	2	2	Protein DEK	DEK	sp|P35659|DEK_HUMAN Protein DEK OS=Homo sapiens OX=9606 GN=DEK PE=1 SV=1	1	2	2	2	0	0	0	2	2	1	0	0	0	0	0	0	2	2	1	0	0	0	0	0	0	2	2	1	0	0	0	5.9	5.9	5.9	42.674	375	375	1	5	0.0021307	1.7457
P35998	P35998	10	10	10	26S protease regulatory subunit 7	PSMC2	sp|P35998|PRS7_HUMAN 26S proteasome regulatory subunit 7 OS=Homo sapiens OX=9606 GN=PSMC2 PE=1 SV=3	1	10	10	10	7	7	6	8	9	7	6	6	8	7	7	6	8	9	7	6	6	8	7	7	6	8	9	7	6	6	8	28.6	28.6	28.6	48.633	433	433	1	64	0	20.519	By MS/MS
P36406	P36406	1	1	1	E3 ubiquitin-protein ligase TRIM23	TRIM23	sp|P36406|TRI23_HUMAN E3 ubiquitin-protein ligase TRIM23 OS=Homo sapiens OX=9606 GN=TRIM23 PE=1 SV=1	1	1	1	1	1	1	1	1	1	1	1	1	1	1	1	1	1	1	1	1	1	1	1	1	1	1	1	1	1	1	1	1.7	1.7	1.7	64.066	574	574	1	9	0.0021802	1.8515	By matching
P36507	P36507	3	3	3	Dual specificity mitogen-activated protein kinase kinase 2	MAP2K2	sp|P36507|MP2K2_HUMAN Dual specificity mitogen-activated protein kinase kinase 2 OS=Homo sapiens OX=9606 GN=MAP2K2 PE=1 SV=1	1	3	3	3	0	2	1	2	1	0	3	3	3	0	2	1	2	1	0	3	3	3	0	2	1	2	1	0	3	3	3	18	18	18	44.424	400	400	1	15	0	3.0637
P36551	P36551	4	4	4	Oxygen-dependent coproporphyrinogen-III oxidase, mitochondrial	CPOX	sp|P36551|HEM6_HUMAN Oxygen-dependent coproporphyrinogen-III oxidase, mitochondrial OS=Homo sapiens OX=9606 GN=CPOX PE=1 SV=3	1	4	4	4	4	4	3	2	2	1	0	0	0	4	4	3	2	2	1	0	0	0	4	4	3	2	2	1	0	0	0	11	11	11	50.151	454	454	1	16	0	5.3718	By MS/MS
P36578	P36578	16	16	16	60S ribosomal protein L4	RPL4	sp|P36578|RL4_HUMAN 60S ribosomal protein L4 OS=Homo sapiens OX=9606 GN=RPL4 PE=1 SV=5	1	16	16	16	8	10	10	16	16	16	15	16	15	8	10	10	16	16	16	15	16	15	8	10	10	16	16	16	15	16	15	36.5	36.5	36.5	47.697	427	427	1	134	0	57.406	By MS/MS
P36639	P36639	3	3	3	7,8-dihydro-8-oxoguanine triphosphatase	NUDT1	sp|P36639|8ODP_HUMAN 7,8-dihydro-8-oxoguanine triphosphatase OS=Homo sapiens OX=9606 GN=NUDT1 PE=1 SV=3	1	3	3	3	1	1	0	3	2	3	2	0	1	1	1	0	3	2	3	2	0	1	1	1	0	3	2	3	2	0	1	20.3	20.3	20.3	22.519	197	197	1	13	0	3.1074	By matching
P36871	P36871	8	8	8	Phosphoglucomutase-1	PGM1	sp|P36871|PGM1_HUMAN Phosphoglucomutase-1 OS=Homo sapiens OX=9606 GN=PGM1 PE=1 SV=3	1	8	8	8	0	0	0	7	8	8	8	7	8	0	0	0	7	8	8	8	7	8	0	0	0	7	8	8	8	7	8	18.1	18.1	18.1	61.448	562	562	1	46	0	19.351
P36873	P36873	10	2	2	Serine/threonine-protein phosphatase PP1-gamma catalytic subunit	PPP1CC	sp|P36873|PP1G_HUMAN Serine/threonine-protein phosphatase PP1-gamma catalytic subunit OS=Homo sapiens OX=9606 GN=PPP1CC PE=1 SV=1	1	10	2	2	6	6	6	7	10	10	9	10	10	1	1	1	1	2	2	2	2	2	1	1	1	1	2	2	2	2	2	41.2	5.9	5.9	36.983	323	323	1	14	0	4.294	By MS/MS
P36897	P36897	4	4	4	TGF-beta receptor type-1	TGFBR1	sp|P36897|TGFR1_HUMAN TGF-beta receptor type-1 OS=Homo sapiens OX=9606 GN=TGFBR1 PE=1 SV=1	1	4	4	4	1	0	0	3	3	2	4	4	4	1	0	0	3	3	2	4	4	4	1	0	0	3	3	2	4	4	4	13.7	13.7	13.7	55.959	503	503	1	21	0	9.8602	By matching
P36915	P36915	2	2	2	Guanine nucleotide-binding protein-like 1	GNL1	sp|P36915|GNL1_HUMAN Guanine nucleotide-binding protein-like 1 OS=Homo sapiens OX=9606 GN=GNL1 PE=1 SV=2	1	2	2	2	0	0	1	2	1	2	1	1	1	0	0	1	2	1	2	1	1	1	0	0	1	2	1	2	1	1	1	3.8	3.8	3.8	68.66	607	607	1	9	0.0027548	1.6021
P37108	P37108	1	1	1	Signal recognition particle 14 kDa protein	SRP14	sp|P37108|SRP14_HUMAN Signal recognition particle 14 kDa protein OS=Homo sapiens OX=9606 GN=SRP14 PE=1 SV=2	1	1	1	1	1	1	0	1	0	1	1	1	1	1	1	0	1	0	1	1	1	1	1	1	0	1	0	1	1	1	1	10.3	10.3	10.3	14.57	136	136	1	7	0.00080775	2.5616	By matching
P37802;Q9UI15	P37802	12;1	12;1	12;1	Transgelin-2	TAGLN2	sp|P37802|TAGL2_HUMAN Transgelin-2 OS=Homo sapiens OX=9606 GN=TAGLN2 PE=1 SV=3	2	12	12	12	9	11	10	9	9	9	10	11	12	9	11	10	9	9	9	10	11	12	9	11	10	9	9	9	10	11	12	71.4	71.4	71.4	22.391	199	199;199	1	100	0	91.804	By MS/MS
P37837	P37837	8	8	8	Transaldolase	TALDO1	sp|P37837|TALDO_HUMAN Transaldolase OS=Homo sapiens OX=9606 GN=TALDO1 PE=1 SV=2	1	8	8	8	8	8	8	6	6	6	6	6	5	8	8	8	6	6	6	6	6	5	8	8	8	6	6	6	6	6	5	26.4	26.4	26.4	37.54	337	337	1	59	0	14.344	By MS/MS
P38117	P38117	2	2	2	Electron transfer flavoprotein subunit beta	ETFB	sp|P38117|ETFB_HUMAN Electron transfer flavoprotein subunit beta OS=Homo sapiens OX=9606 GN=ETFB PE=1 SV=3	1	2	2	2	2	1	2	1	0	2	0	0	0	2	1	2	1	0	2	0	0	0	2	1	2	1	0	2	0	0	0	7.8	7.8	7.8	27.843	255	255	1	8	0	2.5803	By matching
P38606	P38606	11	11	11	V-type proton ATPase catalytic subunit A	ATP6V1A	sp|P38606|VATA_HUMAN V-type proton ATPase catalytic subunit A OS=Homo sapiens OX=9606 GN=ATP6V1A PE=1 SV=2	1	11	11	11	9	9	11	11	11	11	10	9	11	9	9	11	11	11	11	10	9	11	9	9	11	11	11	11	10	9	11	25.8	25.8	25.8	68.303	617	617	1	92	0	18.889	By MS/MS
P38646	P38646	8	8	8	Stress-70 protein, mitochondrial	HSPA9	sp|P38646|GRP75_HUMAN Stress-70 protein, mitochondrial OS=Homo sapiens OX=9606 GN=HSPA9 PE=1 SV=2	1	8	8	8	7	8	7	8	7	7	3	2	2	7	8	7	8	7	7	3	2	2	7	8	7	8	7	7	3	2	2	16.9	16.9	16.9	73.68	679	679	1	51	0	16.481	By MS/MS
P38919	P38919	11	8	8	Eukaryotic initiation factor 4A-III;Eukaryotic initiation factor 4A-III, N-terminally processed	EIF4A3	sp|P38919|IF4A3_HUMAN Eukaryotic initiation factor 4A-III OS=Homo sapiens OX=9606 GN=EIF4A3 PE=1 SV=4	1	11	8	8	7	9	7	8	11	11	11	8	11	5	7	5	6	8	8	8	6	8	5	7	5	6	8	8	8	6	8	25.1	19.2	19.2	46.871	411	411	1	61	0	17.852	By MS/MS
P39019	P39019	6	6	6	40S ribosomal protein S19	RPS19	sp|P39019|RS19_HUMAN 40S ribosomal protein S19 OS=Homo sapiens OX=9606 GN=RPS19 PE=1 SV=2	1	6	6	6	4	4	4	5	4	4	5	5	5	4	4	4	5	4	4	5	5	5	4	4	4	5	4	4	5	5	5	36.6	36.6	36.6	16.06	145	145	1	40	0	7.2273	By matching
P39023;Q92901	P39023	15;2	15;2	15;2	60S ribosomal protein L3	RPL3	sp|P39023|RL3_HUMAN 60S ribosomal protein L3 OS=Homo sapiens OX=9606 GN=RPL3 PE=1 SV=2	2	15	15	15	10	11	7	12	15	14	15	13	14	10	11	7	12	15	14	15	13	14	10	11	7	12	15	14	15	13	14	37	37	37	46.108	403	403;407	1	135	0	27.569	By MS/MS
P39656	P39656	3	3	3	Dolichyl-diphosphooligosaccharide--protein glycosyltransferase 48 kDa subunit	DDOST	sp|P39656|OST48_HUMAN Dolichyl-diphosphooligosaccharide--protein glycosyltransferase 48 kDa subunit OS=Homo sapiens OX=9606 GN=DDOST PE=1 SV=4	1	3	3	3	3	3	3	3	3	3	2	1	1	3	3	3	3	3	3	2	1	1	3	3	3	3	3	3	2	1	1	6.8	6.8	6.8	50.8	456	456	1	22	0	3.4236	By MS/MS
P39687;O43423	P39687	6;1	6;1	4;1	Acidic leucine-rich nuclear phosphoprotein 32 family member A	ANP32A	sp|P39687|AN32A_HUMAN Acidic leucine-rich nuclear phosphoprotein 32 family member A OS=Homo sapiens OX=9606 GN=ANP32A PE=1 SV=1	2	6	6	4	2	1	1	5	6	6	2	2	5	2	1	1	5	6	6	2	2	5	1	0	0	3	4	4	1	1	4	25.7	25.7	19.3	28.585	249	249;234	1	30	0	10.021	By matching
P39748	P39748	4	4	4	Flap endonuclease 1	FEN1	sp|P39748|FEN1_HUMAN Flap endonuclease 1 OS=Homo sapiens OX=9606 GN=FEN1 PE=1 SV=1	1	4	4	4	4	4	4	4	4	4	3	3	3	4	4	4	4	4	4	3	3	3	4	4	4	4	4	4	3	3	3	15.3	15.3	15.3	42.592	380	380	1	33	0	8.4431	By MS/MS
P40121	P40121	6	6	6	Macrophage-capping protein	CAPG	sp|P40121|CAPG_HUMAN Macrophage-capping protein OS=Homo sapiens OX=9606 GN=CAPG PE=1 SV=2	1	6	6	6	2	2	1	5	4	4	6	5	5	2	2	1	5	4	4	6	5	5	2	2	1	5	4	4	6	5	5	26.1	26.1	26.1	38.498	348	348	1	34	0	51.615	By matching
P40227;Q92526	P40227	17;5	17;5	17;5	T-complex protein 1 subunit zeta	CCT6A	sp|P40227|TCPZ_HUMAN T-complex protein 1 subunit zeta OS=Homo sapiens OX=9606 GN=CCT6A PE=1 SV=3	2	17	17	17	12	11	14	15	15	17	15	15	14	12	11	14	15	15	17	15	15	14	12	11	14	15	15	17	15	15	14	41.4	41.4	41.4	58.024	531	531;530	1	141	0	33.188	By MS/MS
P40429;Q6NVV1	P40429;Q6NVV1	5;3	5;3	5;3	60S ribosomal protein L13a;Putative 60S ribosomal protein L13a protein RPL13AP3	RPL13A;RPL13AP3	sp|P40429|RL13A_HUMAN 60S ribosomal protein L13a OS=Homo sapiens OX=9606 GN=RPL13A PE=1 SV=2;sp|Q6NVV1|R13P3_HUMAN Putative 60S ribosomal protein L13a protein RPL13AP3 OS=Homo sapiens OX=9606 GN=RPL13AP3 PE=5 SV=1	2	5	5	5	1	2	1	5	4	4	3	4	3	1	2	1	5	4	4	3	4	3	1	2	1	5	4	4	3	4	3	20.7	20.7	20.7	23.577	203	203;102	1	27	0	11.367	By MS/MS
P40616	P40616	1	1	1	ADP-ribosylation factor-like protein 1	ARL1	sp|P40616|ARL1_HUMAN ADP-ribosylation factor-like protein 1 OS=Homo sapiens OX=9606 GN=ARL1 PE=1 SV=1	1	1	1	1	0	0	0	0	1	1	1	1	1	0	0	0	0	1	1	1	1	1	0	0	0	0	1	1	1	1	1	7.7	7.7	7.7	20.417	181	181	1	5	0.0021322	1.7486
P40925	P40925	9	9	9	Malate dehydrogenase, cytoplasmic	MDH1	sp|P40925|MDHC_HUMAN Malate dehydrogenase, cytoplasmic OS=Homo sapiens OX=9606 GN=MDH1 PE=1 SV=4	1	9	9	9	7	7	7	8	9	9	8	8	9	7	7	7	8	9	9	8	8	9	7	7	7	8	9	9	8	8	9	35.6	35.6	35.6	36.426	334	334	1	79	0	41.292	By MS/MS
P40926	P40926	8	8	8	Malate dehydrogenase, mitochondrial	MDH2	sp|P40926|MDHM_HUMAN Malate dehydrogenase, mitochondrial OS=Homo sapiens OX=9606 GN=MDH2 PE=1 SV=3	1	8	8	8	8	7	7	7	7	6	4	3	5	8	7	7	7	7	6	4	3	5	8	7	7	7	7	6	4	3	5	32	32	32	35.503	338	338	1	55	0	11.657	By MS/MS
P41091;Q2VIR3	P41091;Q2VIR3	8;5	8;5	8;5	Eukaryotic translation initiation factor 2 subunit 3;Putative eukaryotic translation initiation factor 2 subunit 3-like protein	EIF2S3;EIF2S3L	sp|P41091|IF2G_HUMAN Eukaryotic translation initiation factor 2 subunit 3 OS=Homo sapiens OX=9606 GN=EIF2S3 PE=1 SV=3;sp|Q2VIR3|IF2GL_HUMAN Eukaryotic translation initiation factor 2 subunit 3B OS=Homo sapiens OX=9606 GN=EIF2S3B PE=2 SV=2	2	8	8	8	6	7	7	8	8	8	8	7	6	6	7	7	8	8	8	8	7	6	6	7	7	8	8	8	8	7	6	21.8	21.8	21.8	51.109	472	472;472	1	65	0	15.803	By MS/MS
P41218	P41218	3	3	3	Myeloid cell nuclear differentiation antigen	MNDA	sp|P41218|MNDA_HUMAN Myeloid cell nuclear differentiation antigen OS=Homo sapiens OX=9606 GN=MNDA PE=1 SV=1	1	3	3	3	0	0	0	3	3	3	3	2	3	0	0	0	3	3	3	3	2	3	0	0	0	3	3	3	3	2	3	9.8	9.8	9.8	45.836	407	407	1	17	0	4.5125
P41227;Q9BSU3	P41227;Q9BSU3	2;1	2;1	2;1	N-alpha-acetyltransferase 10;N-alpha-acetyltransferase 11	NAA10;NAA11	sp|P41227|NAA10_HUMAN N-alpha-acetyltransferase 10 OS=Homo sapiens OX=9606 GN=NAA10 PE=1 SV=1;sp|Q9BSU3|NAA11_HUMAN N-alpha-acetyltransferase 11 OS=Homo sapiens OX=9606 GN=NAA11 PE=1 SV=3	2	2	2	2	2	2	2	2	1	2	2	1	1	2	2	2	2	1	2	2	1	1	2	2	2	2	1	2	2	1	1	9.4	9.4	9.4	26.458	235	235;229	1	15	0	3.0102	By MS/MS
P41231	P41231	2	2	2	P2Y purinoceptor 2	P2RY2	sp|P41231|P2RY2_HUMAN P2Y purinoceptor 2 OS=Homo sapiens OX=9606 GN=P2RY2 PE=1 SV=4	1	2	2	2	0	0	0	1	0	1	1	1	1	0	0	0	1	0	1	1	1	1	0	0	0	1	0	1	1	1	1	7.2	7.2	7.2	42.273	377	377	1	5	0.00080257	2.5051
P41240	P41240	7	7	7	Tyrosine-protein kinase CSK	CSK	sp|P41240|CSK_HUMAN Tyrosine-protein kinase CSK OS=Homo sapiens OX=9606 GN=CSK PE=1 SV=1	1	7	7	7	0	3	2	6	7	7	7	6	7	0	3	2	6	7	7	7	6	7	0	3	2	6	7	7	7	6	7	21.3	21.3	21.3	50.704	450	450	1	46	0	16.323
P41250	P41250	10	10	10	Glycine--tRNA ligase	GARS	sp|P41250|GARS_HUMAN Glycine--tRNA ligase OS=Homo sapiens OX=9606 GN=GARS1 PE=1 SV=3	1	10	10	10	9	7	10	10	7	8	10	8	9	9	7	10	10	7	8	10	8	9	9	7	10	10	7	8	10	8	9	16.6	16.6	16.6	83.165	739	739	1	83	0	50.124	By MS/MS
P41252	P41252	22	22	22	Isoleucine--tRNA ligase, cytoplasmic	IARS	sp|P41252|SYIC_HUMAN Isoleucine--tRNA ligase, cytoplasmic OS=Homo sapiens OX=9606 GN=IARS1 PE=1 SV=2	1	22	22	22	13	10	13	18	19	20	19	21	19	13	10	13	18	19	20	19	21	19	13	10	13	18	19	20	19	21	19	24.6	24.6	24.6	144.5	1262	1262	1	152	0	49.617	By MS/MS
P41440	P41440	2	2	2	Folate transporter 1	SLC19A1	sp|P41440|S19A1_HUMAN Reduced folate transporter OS=Homo sapiens OX=9606 GN=SLC19A1 PE=1 SV=3	1	2	2	2	1	2	1	1	0	1	1	1	2	1	2	1	1	0	1	1	1	2	1	2	1	1	0	1	1	1	2	6.8	6.8	6.8	64.868	591	591	1	10	0	7.048	By matching
P41743	P41743	1	1	1	Protein kinase C iota type	PRKCI	sp|P41743|KPCI_HUMAN Protein kinase C iota type OS=Homo sapiens OX=9606 GN=PRKCI PE=1 SV=2	1	1	1	1	0	1	1	0	1	1	1	1	1	0	1	1	0	1	1	1	1	1	0	1	1	0	1	1	1	1	1	2.3	2.3	2.3	68.262	596	596	1	7	0.002193	1.8828
P42025	P42025	5	5	2	Beta-centractin	ACTR1B	sp|P42025|ACTY_HUMAN Beta-centractin OS=Homo sapiens OX=9606 GN=ACTR1B PE=1 SV=1	1	5	5	2	3	3	2	4	2	2	4	3	3	3	3	2	4	2	2	4	3	3	1	1	1	2	2	2	2	2	2	15.2	15.2	10.1	42.293	376	376	1	26	0	8.6298	By matching
P42081	P42081	1	1	1	T-lymphocyte activation antigen CD86	CD86	sp|P42081|CD86_HUMAN T-lymphocyte activation antigen CD86 OS=Homo sapiens OX=9606 GN=CD86 PE=1 SV=2	1	1	1	1	0	0	0	1	1	1	1	1	1	0	0	0	1	1	1	1	1	1	0	0	0	1	1	1	1	1	1	3.3	3.3	3.3	37.682	329	329	1	6	0.00078493	2.3583
P42224	P42224	5	5	5	Signal transducer and activator of transcription 1-alpha/beta	STAT1	sp|P42224|STAT1_HUMAN Signal transducer and activator of transcription 1-alpha/beta OS=Homo sapiens OX=9606 GN=STAT1 PE=1 SV=2	1	5	5	5	0	3	2	5	4	4	4	4	5	0	3	2	5	4	4	4	4	5	0	3	2	5	4	4	4	4	5	8.5	8.5	8.5	87.334	750	750	1	31	0	8.5133
P42338	P42338	1	1	1	Phosphatidylinositol 4,5-bisphosphate 3-kinase catalytic subunit beta isoform	PIK3CB	sp|P42338|PK3CB_HUMAN Phosphatidylinositol 4,5-bisphosphate 3-kinase catalytic subunit beta isoform OS=Homo sapiens OX=9606 GN=PIK3CB PE=1 SV=1	1	1	1	1	1	0	1	1	0	1	1	1	1	1	0	1	1	0	1	1	1	1	1	0	1	1	0	1	1	1	1	1.5	1.5	1.5	122.76	1070	1070	1	7	1	-2	By matching
P42356;A4QPH2	P42356	10;1	10;1	10;1	Phosphatidylinositol 4-kinase alpha	PI4KA	sp|P42356|PI4KA_HUMAN Phosphatidylinositol 4-kinase alpha OS=Homo sapiens OX=9606 GN=PI4KA PE=1 SV=4	2	10	10	10	5	4	2	5	5	5	8	9	9	5	4	2	5	5	5	8	9	9	5	4	2	5	5	5	8	9	9	5.9	5.9	5.9	236.83	2102	2102;592	1	52	0	12.302	By matching
P42677	P42677	4	4	2	40S ribosomal protein S27	RPS27	sp|P42677|RS27_HUMAN 40S ribosomal protein S27 OS=Homo sapiens OX=9606 GN=RPS27 PE=1 SV=3	1	4	4	2	3	3	3	3	4	4	4	4	4	3	3	3	3	4	4	4	4	4	1	1	1	1	2	2	2	2	2	39.3	39.3	14.3	9.461	84	84	1	41	0	7.7821	By MS/MS
P42766	P42766	2	2	2	60S ribosomal protein L35	RPL35	sp|P42766|RL35_HUMAN 60S ribosomal protein L35 OS=Homo sapiens OX=9606 GN=RPL35 PE=1 SV=2	1	2	2	2	2	2	2	2	2	2	2	2	2	2	2	2	2	2	2	2	2	2	2	2	2	2	2	2	2	2	2	18.7	18.7	18.7	14.551	123	123	1	18	0	41.141	By MS/MS
P43007	P43007	10	10	10	Neutral amino acid transporter A	SLC1A4	sp|P43007|SATT_HUMAN Neutral amino acid transporter A OS=Homo sapiens OX=9606 GN=SLC1A4 PE=1 SV=1	1	10	10	10	5	6	3	7	9	10	10	10	10	5	6	3	7	9	10	10	10	10	5	6	3	7	9	10	10	10	10	30.6	30.6	30.6	55.722	532	532	1	81	0	67.696	By MS/MS
P43034	P43034	8	8	8	Platelet-activating factor acetylhydrolase IB subunit alpha	PAFAH1B1	sp|P43034|LIS1_HUMAN Platelet-activating factor acetylhydrolase IB subunit beta OS=Homo sapiens OX=9606 GN=PAFAH1B1 PE=1 SV=2	1	8	8	8	6	6	5	6	6	4	6	7	7	6	6	5	6	6	4	6	7	7	6	6	5	6	6	4	6	7	7	27.1	27.1	27.1	46.637	410	410	1	53	0	21.3	By matching
P43121	P43121	1	1	1	Cell surface glycoprotein MUC18	MCAM	sp|P43121|MUC18_HUMAN Cell surface glycoprotein MUC18 OS=Homo sapiens OX=9606 GN=MCAM PE=1 SV=2	1	1	1	1	1	1	1	0	0	0	0	0	0	1	1	1	0	0	0	0	0	0	1	1	1	0	0	0	0	0	0	2.3	2.3	2.3	71.607	646	646	1	3	0	3.4631	By MS/MS
P43243	P43243	2	2	2	Matrin-3	MATR3	sp|P43243|MATR3_HUMAN Matrin-3 OS=Homo sapiens OX=9606 GN=MATR3 PE=1 SV=2	1	2	2	2	2	2	2	1	1	2	0	1	2	2	2	2	1	1	2	0	1	2	2	2	2	1	1	2	0	1	2	3.4	3.4	3.4	94.622	847	847	1	13	0.0008071	2.5513	By MS/MS
P43353;P48448	P43353	4;1	4;1	4;1	Aldehyde dehydrogenase family 3 member B1	ALDH3B1	sp|P43353|AL3B1_HUMAN Aldehyde dehydrogenase family 3 member B1 OS=Homo sapiens OX=9606 GN=ALDH3B1 PE=1 SV=1	2	4	4	4	0	0	0	3	4	3	3	3	2	0	0	0	3	4	3	3	3	2	0	0	0	3	4	3	3	3	2	9.8	9.8	9.8	51.839	468	468;385	1	18	0	4.17
P43405;P43403;Q8NFD2	P43405	15;1;1	15;1;1	15;1;1	Tyrosine-protein kinase SYK	SYK	sp|P43405|KSYK_HUMAN Tyrosine-protein kinase SYK OS=Homo sapiens OX=9606 GN=SYK PE=1 SV=1	3	15	15	15	1	0	0	13	13	14	14	14	12	1	0	0	13	13	14	14	14	12	1	0	0	13	13	14	14	14	12	32	32	32	72.065	635	635;619;765	1	82	0	22.055	By matching
P43487	P43487	5	5	5	Ran-specific GTPase-activating protein	RANBP1	sp|P43487|RANG_HUMAN Ran-specific GTPase-activating protein OS=Homo sapiens OX=9606 GN=RANBP1 PE=1 SV=1	1	5	5	5	4	4	3	3	5	5	4	4	5	4	4	3	3	5	5	4	4	5	4	4	3	3	5	5	4	4	5	42.8	42.8	42.8	23.31	201	201	1	38	0	13.914	By MS/MS
P43490	P43490	2	2	2	Nicotinamide phosphoribosyltransferase	NAMPT	sp|P43490|NAMPT_HUMAN Nicotinamide phosphoribosyltransferase OS=Homo sapiens OX=9606 GN=NAMPT PE=1 SV=1	1	2	2	2	1	1	2	2	2	2	1	2	2	1	1	2	2	2	2	1	2	2	1	1	2	2	2	2	1	2	2	7.3	7.3	7.3	55.52	491	491	1	15	0.00076511	2.1642	By matching
P43686	P43686	3	3	3	26S protease regulatory subunit 6B	PSMC4	sp|P43686|PRS6B_HUMAN 26S proteasome regulatory subunit 6B OS=Homo sapiens OX=9606 GN=PSMC4 PE=1 SV=2	1	3	3	3	1	3	3	2	2	3	3	3	3	1	3	3	2	2	3	3	3	3	1	3	3	2	2	3	3	3	3	12.4	12.4	12.4	47.366	418	418	1	23	0	5.6629	By MS/MS
P45880	P45880	6	6	6	Voltage-dependent anion-selective channel protein 2	VDAC2	sp|P45880|VDAC2_HUMAN Voltage-dependent anion-selective channel protein 2 OS=Homo sapiens OX=9606 GN=VDAC2 PE=1 SV=2	1	6	6	6	6	6	5	0	0	1	0	0	0	6	6	5	0	0	1	0	0	0	6	6	5	0	0	1	0	0	0	25.9	25.9	25.9	31.566	294	294	1	19	0	9.049	By MS/MS
P45974	P45974	8	8	8	Ubiquitin carboxyl-terminal hydrolase 5	USP5	sp|P45974|UBP5_HUMAN Ubiquitin carboxyl-terminal hydrolase 5 OS=Homo sapiens OX=9606 GN=USP5 PE=1 SV=2	1	8	8	8	2	2	3	4	6	6	7	6	7	2	2	3	4	6	6	7	6	7	2	2	3	4	6	6	7	6	7	11.2	11.2	11.2	95.785	858	858	1	43	0	11.509	By matching
P46060	P46060	7	7	7	Ran GTPase-activating protein 1	RANGAP1	sp|P46060|RAGP1_HUMAN Ran GTPase-activating protein 1 OS=Homo sapiens OX=9606 GN=RANGAP1 PE=1 SV=1	1	7	7	7	2	3	2	6	7	7	7	7	7	2	3	2	6	7	7	7	7	7	2	3	2	6	7	7	7	7	7	14.8	14.8	14.8	63.541	587	587	1	48	0	19.387	By MS/MS
P46087	P46087	3	3	3	Probable 28S rRNA (cytosine(4447)-C(5))-methyltransferase	NOP2	sp|P46087|NOP2_HUMAN Probable 28S rRNA (cytosine(4447)-C(5))-methyltransferase OS=Homo sapiens OX=9606 GN=NOP2 PE=1 SV=2	1	3	3	3	2	3	1	3	3	3	1	1	0	2	3	1	3	3	3	1	1	0	2	3	1	3	3	3	1	1	0	5.4	5.4	5.4	89.301	812	812	1	17	0	3.3152	By matching
P46109	P46109	2	2	2	Crk-like protein	CRKL	sp|P46109|CRKL_HUMAN Crk-like protein OS=Homo sapiens OX=9606 GN=CRKL PE=1 SV=1	1	2	2	2	2	0	1	1	1	1	1	1	1	2	0	1	1	1	1	1	1	1	2	0	1	1	1	1	1	1	1	10.6	10.6	10.6	33.777	303	303	1	9	0.0046296	1.4358	By MS/MS
P46379	P46379	1	1	1	Large proline-rich protein BAG6	BAG6	sp|P46379|BAG6_HUMAN Large proline-rich protein BAG6 OS=Homo sapiens OX=9606 GN=BAG6 PE=1 SV=2	1	1	1	1	1	0	1	1	1	1	1	1	1	1	0	1	1	1	1	1	1	1	1	0	1	1	1	1	1	1	1	1.4	1.4	1.4	119.41	1132	1132	1	8	0.0021429	1.7686	By matching
P46459	P46459	17	17	17	Vesicle-fusing ATPase	NSF	sp|P46459|NSF_HUMAN Vesicle-fusing ATPase OS=Homo sapiens OX=9606 GN=NSF PE=1 SV=3	1	17	17	17	6	4	6	11	9	9	16	17	16	6	4	6	11	9	9	16	17	16	6	4	6	11	9	9	16	17	16	27	27	27	82.593	744	744	1	94	0	47.764	By matching
P46776	P46776	5	5	5	60S ribosomal protein L27a	RPL27A	sp|P46776|RL27A_HUMAN 60S ribosomal protein L27a OS=Homo sapiens OX=9606 GN=RPL27A PE=1 SV=2	1	5	5	5	3	3	3	5	5	5	5	5	5	3	3	3	5	5	5	5	5	5	3	3	3	5	5	5	5	5	5	28.4	28.4	28.4	16.561	148	148	1	39	0	40.751	By MS/MS
P46777	P46777	13	13	13	60S ribosomal protein L5	RPL5	sp|P46777|RL5_HUMAN 60S ribosomal protein L5 OS=Homo sapiens OX=9606 GN=RPL5 PE=1 SV=3	1	13	13	13	10	9	10	11	12	11	13	13	13	10	9	10	11	12	11	13	13	13	10	9	10	11	12	11	13	13	13	52.9	52.9	52.9	34.362	297	297	1	116	0	23.988	By MS/MS
P46778	P46778	2	2	2	60S ribosomal protein L21	RPL21	sp|P46778|RL21_HUMAN 60S ribosomal protein L21 OS=Homo sapiens OX=9606 GN=RPL21 PE=1 SV=2	1	2	2	2	2	2	2	2	2	2	2	2	2	2	2	2	2	2	2	2	2	2	2	2	2	2	2	2	2	2	2	16.2	16.2	16.2	18.565	160	160	1	18	0	6.6231	By MS/MS
P46779	P46779	3	3	3	60S ribosomal protein L28	RPL28	sp|P46779|RL28_HUMAN 60S ribosomal protein L28 OS=Homo sapiens OX=9606 GN=RPL28 PE=1 SV=3	1	3	3	3	2	3	2	3	3	3	3	3	3	2	3	2	3	3	3	3	3	3	2	3	2	3	3	3	3	3	3	17.5	17.5	17.5	15.747	137	137	1	38	0	24.626	By MS/MS
P46781	P46781	7	7	7	40S ribosomal protein S9	RPS9	sp|P46781|RS9_HUMAN 40S ribosomal protein S9 OS=Homo sapiens OX=9606 GN=RPS9 PE=1 SV=3	1	7	7	7	4	4	5	7	7	7	6	7	6	4	4	5	7	7	7	6	7	6	4	4	5	7	7	7	6	7	6	30.4	30.4	30.4	22.591	194	194	1	53	0	56.105	By MS/MS
P46782	P46782	6	6	6	40S ribosomal protein S5;40S ribosomal protein S5, N-terminally processed	RPS5	sp|P46782|RS5_HUMAN 40S ribosomal protein S5 OS=Homo sapiens OX=9606 GN=RPS5 PE=1 SV=4	1	6	6	6	5	5	6	5	6	5	6	6	5	5	5	6	5	6	5	6	6	5	5	5	6	5	6	5	6	6	5	36.8	36.8	36.8	22.876	204	204	1	50	0	12.426	By MS/MS
P46783;Q9NQ39	P46783	3;1	3;1	3;1	40S ribosomal protein S10	RPS10	sp|P46783|RS10_HUMAN 40S ribosomal protein S10 OS=Homo sapiens OX=9606 GN=RPS10 PE=1 SV=1	2	3	3	3	3	3	3	2	3	3	3	3	3	3	3	3	2	3	3	3	3	3	3	3	3	2	3	3	3	3	3	23	23	23	18.898	165	165;176	1	26	0	5.1426	By matching
Q8TDQ7;P46926	Q8TDQ7;P46926	1;1	1;1	1;1	Glucosamine-6-phosphate isomerase 2;Glucosamine-6-phosphate isomerase 1	GNPDA2;GNPDA1	sp|Q8TDQ7|GNPI2_HUMAN Glucosamine-6-phosphate isomerase 2 OS=Homo sapiens OX=9606 GN=GNPDA2 PE=1 SV=1;sp|P46926|GNPI1_HUMAN Glucosamine-6-phosphate isomerase 1 OS=Homo sapiens OX=9606 GN=GNPDA1 PE=1 SV=1	2	1	1	1	0	1	1	0	1	1	0	1	1	0	1	1	0	1	1	0	1	1	0	1	1	0	1	1	0	1	1	6.2	6.2	6.2	31.084	276	276;289	1	6	0.0022388	2.0038
P46939	P46939	22	22	22	Utrophin	UTRN	sp|P46939|UTRO_HUMAN Utrophin OS=Homo sapiens OX=9606 GN=UTRN PE=1 SV=2	1	22	22	22	0	0	0	9	9	11	20	20	20	0	0	0	9	9	11	20	20	20	0	0	0	9	9	11	20	20	20	8.6	8.6	8.6	394.46	3433	3433	1	89	0	35.539
P46940;Q86VI3	P46940	68;2	68;2	67;1	Ras GTPase-activating-like protein IQGAP1	IQGAP1	sp|P46940|IQGA1_HUMAN Ras GTPase-activating-like protein IQGAP1 OS=Homo sapiens OX=9606 GN=IQGAP1 PE=1 SV=1	2	68	68	67	27	36	38	58	61	58	66	67	66	27	36	38	58	61	58	66	67	66	27	36	38	57	60	57	65	66	65	46.3	46.3	45.8	189.25	1657	1657;1631	1	510	0	300.05	By MS/MS
P46977	P46977	2	2	2	Dolichyl-diphosphooligosaccharide--protein glycosyltransferase subunit STT3A	STT3A	sp|P46977|STT3A_HUMAN Dolichyl-diphosphooligosaccharide--protein glycosyltransferase subunit STT3A OS=Homo sapiens OX=9606 GN=STT3A PE=1 SV=2	1	2	2	2	2	2	1	2	0	1	2	1	0	2	2	1	2	0	1	2	1	0	2	2	1	2	0	1	2	1	0	3.3	3.3	3.3	80.529	705	705	1	11	0	3.3592	By MS/MS
P47755	P47755	8	6	6	F-actin-capping protein subunit alpha-2	CAPZA2	sp|P47755|CAZA2_HUMAN F-actin-capping protein subunit alpha-2 OS=Homo sapiens OX=9606 GN=CAPZA2 PE=1 SV=3	1	8	6	6	3	6	5	6	7	7	6	7	8	3	4	3	5	5	5	5	5	6	3	4	3	5	5	5	5	5	6	45.1	35.7	35.7	32.949	286	286	1	41	0	13.502	By matching
P47756	P47756	9	9	9	F-actin-capping protein subunit beta	CAPZB	sp|P47756|CAPZB_HUMAN F-actin-capping protein subunit beta OS=Homo sapiens OX=9606 GN=CAPZB PE=1 SV=4	1	9	9	9	6	7	7	8	8	8	9	9	9	6	7	7	8	8	8	9	9	9	6	7	7	8	8	8	9	9	9	39.4	39.4	39.4	31.35	277	277	1	71	0	24.469	By MS/MS
P47897	P47897	13	13	13	Glutamine--tRNA ligase	QARS	sp|P47897|SYQ_HUMAN Glutamine--tRNA ligase OS=Homo sapiens OX=9606 GN=QARS1 PE=1 SV=1	1	13	13	13	6	7	7	6	10	8	11	12	12	6	7	7	6	10	8	11	12	12	6	7	7	6	10	8	11	12	12	22.3	22.3	22.3	87.798	775	775	1	79	0	27.377	By matching
P47914	P47914	1	1	1	60S ribosomal protein L29	RPL29	sp|P47914|RL29_HUMAN 60S ribosomal protein L29 OS=Homo sapiens OX=9606 GN=RPL29 PE=1 SV=2	1	1	1	1	1	1	1	0	1	1	1	0	1	1	1	1	0	1	1	1	0	1	1	1	1	0	1	1	1	0	1	9.4	9.4	9.4	17.752	159	159	1	7	0	4.0514	By MS/MS
P48029	P48029	1	1	1	Sodium- and chloride-dependent creatine transporter 1	SLC6A8	sp|P48029|SC6A8_HUMAN Sodium- and chloride-dependent creatine transporter 1 OS=Homo sapiens OX=9606 GN=SLC6A8 PE=1 SV=1	1	1	1	1	1	1	1	0	0	0	1	1	1	1	1	1	0	0	0	1	1	1	1	1	1	0	0	0	1	1	1	2	2	2	70.522	635	635	1	6	0.0027972	1.6556	By MS/MS
P48059;Q7Z4I7	P48059;Q7Z4I7	2;1	2;1	2;1	LIM and senescent cell antigen-like-containing domain protein 1;LIM and senescent cell antigen-like-containing domain protein 2	LIMS1;LIMS2	sp|P48059|LIMS1_HUMAN LIM and senescent cell antigen-like-containing domain protein 1 OS=Homo sapiens OX=9606 GN=LIMS1 PE=1 SV=4;sp|Q7Z4I7|LIMS2_HUMAN LIM and senescent cell antigen-like-containing domain protein 2 OS=Homo sapiens OX=9606 GN=LIMS2 PE=1 SV=	2	2	2	2	1	0	2	2	2	1	2	2	2	1	0	2	2	2	1	2	2	2	1	0	2	2	2	1	2	2	2	6.8	6.8	6.8	37.251	325	325;341	1	14	0	2.9286	By MS/MS
P48147	P48147	12	12	12	Prolyl endopeptidase	PREP	sp|P48147|PPCE_HUMAN Prolyl endopeptidase OS=Homo sapiens OX=9606 GN=PREP PE=1 SV=2	1	12	12	12	4	5	4	11	10	12	10	10	11	4	5	4	11	10	12	10	10	11	4	5	4	11	10	12	10	10	11	26.6	26.6	26.6	80.699	710	710	1	78	0	26.49	By matching
P48426	P48426	2	2	2	Phosphatidylinositol 5-phosphate 4-kinase type-2 alpha	PIP4K2A	sp|P48426|PI42A_HUMAN Phosphatidylinositol 5-phosphate 4-kinase type-2 alpha OS=Homo sapiens OX=9606 GN=PIP4K2A PE=1 SV=2	1	2	2	2	2	2	2	2	2	2	2	2	2	2	2	2	2	2	2	2	2	2	2	2	2	2	2	2	2	2	2	7.1	7.1	7.1	46.224	406	406	1	18	0	3.6256	By matching
P48444	P48444	7	7	7	Coatomer subunit delta	ARCN1	sp|P48444|COPD_HUMAN Coatomer subunit delta OS=Homo sapiens OX=9606 GN=ARCN1 PE=1 SV=1	1	7	7	7	5	4	5	6	6	6	6	6	5	5	4	5	6	6	6	6	6	5	5	4	5	6	6	6	6	6	5	15.9	15.9	15.9	57.21	511	511	1	50	0	7.5175	By matching
P48509	P48509	1	1	1	CD151 antigen	CD151	sp|P48509|CD151_HUMAN CD151 antigen OS=Homo sapiens OX=9606 GN=CD151 PE=1 SV=3	1	1	1	1	0	1	1	0	1	1	1	1	1	0	1	1	0	1	1	1	1	1	0	1	1	0	1	1	1	1	1	3.6	3.6	3.6	28.295	253	253	1	7	0.0064809	1.3501
P48595	P48595	1	1	1	Serpin B10	SERPINB10	sp|P48595|SPB10_HUMAN Serpin B10 OS=Homo sapiens OX=9606 GN=SERPINB10 PE=1 SV=1	1	1	1	1	0	0	0	0	0	0	0	1	1	0	0	0	0	0	0	0	1	1	0	0	0	0	0	0	0	1	1	3.8	3.8	3.8	45.402	397	397	1	2	0.0021866	1.8655
P48643	P48643	27	27	27	T-complex protein 1 subunit epsilon	CCT5	sp|P48643|TCPE_HUMAN T-complex protein 1 subunit epsilon OS=Homo sapiens OX=9606 GN=CCT5 PE=1 SV=1	1	27	27	27	17	17	19	21	23	22	17	21	18	17	17	19	21	23	22	17	21	18	17	17	19	21	23	22	17	21	18	64.7	64.7	64.7	59.67	541	541	1	191	0	98.773	By MS/MS
P48735	P48735	9	8	8	Isocitrate dehydrogenase [NADP], mitochondrial	IDH2	sp|P48735|IDHP_HUMAN Isocitrate dehydrogenase [NADP], mitochondrial OS=Homo sapiens OX=9606 GN=IDH2 PE=1 SV=2	1	9	8	8	5	5	5	8	9	9	1	2	2	4	4	4	7	8	8	0	1	1	4	4	4	7	8	8	0	1	1	24.1	22.1	22.1	50.909	452	452	1	37	0	13.663	By matching
P48739	P48739	2	2	2	Phosphatidylinositol transfer protein beta isoform	PITPNB	sp|P48739|PIPNB_HUMAN Phosphatidylinositol transfer protein beta isoform OS=Homo sapiens OX=9606 GN=PITPNB PE=1 SV=2	1	2	2	2	0	1	0	2	1	2	1	2	2	0	1	0	2	1	2	1	2	2	0	1	0	2	1	2	1	2	2	9.2	9.2	9.2	31.54	271	271	1	11	0.00078678	2.3891
P48960	P48960	3	3	3	CD97 antigen;CD97 antigen subunit alpha;CD97 antigen subunit beta	CD97	sp|P48960|AGRE5_HUMAN Adhesion G protein-coupled receptor E5 OS=Homo sapiens OX=9606 GN=ADGRE5 PE=1 SV=4	1	3	3	3	1	1	1	3	3	3	2	2	2	1	1	1	3	3	3	2	2	2	1	1	1	3	3	3	2	2	2	5.6	5.6	5.6	91.868	835	835	1	19	0	10.323	By matching
P49006	P49006	5	5	5	MARCKS-related protein	MARCKSL1	sp|P49006|MRP_HUMAN MARCKS-related protein OS=Homo sapiens OX=9606 GN=MARCKSL1 PE=1 SV=2	1	5	5	5	4	4	4	3	5	3	4	4	4	4	4	4	3	5	3	4	4	4	4	4	4	3	5	3	4	4	4	68.7	68.7	68.7	19.529	195	195	1	35	0	44.928	By MS/MS
P49116	P49116	1	1	1	Nuclear receptor subfamily 2 group C member 2	NR2C2	sp|P49116|NR2C2_HUMAN Nuclear receptor subfamily 2 group C member 2 OS=Homo sapiens OX=9606 GN=NR2C2 PE=1 SV=1	1	1	1	1	0	0	0	0	0	0	0	1	0	0	0	0	0	0	0	0	1	0	0	0	0	0	0	0	0	1	0	1.7	1.7	1.7	65.414	596	596	1	1	1	-2
P49189	P49189	9	9	9	4-trimethylaminobutyraldehyde dehydrogenase	ALDH9A1	sp|P49189|AL9A1_HUMAN 4-trimethylaminobutyraldehyde dehydrogenase OS=Homo sapiens OX=9606 GN=ALDH9A1 PE=1 SV=3	1	9	9	9	4	5	5	8	7	7	9	7	9	4	5	5	8	7	7	9	7	9	4	5	5	8	7	7	9	7	9	21.7	21.7	21.7	53.801	494	494	1	61	0	15.876	By matching
P49207	P49207	4	4	4	60S ribosomal protein L34	RPL34	sp|P49207|RL34_HUMAN 60S ribosomal protein L34 OS=Homo sapiens OX=9606 GN=RPL34 PE=1 SV=3	1	4	4	4	1	1	2	3	4	3	3	4	4	1	1	2	3	4	3	3	4	4	1	1	2	3	4	3	3	4	4	28.2	28.2	28.2	13.293	117	117	1	25	0	5.1263	By matching
P49321	P49321	2	2	2	Nuclear autoantigenic sperm protein	NASP	sp|P49321|NASP_HUMAN Nuclear autoantigenic sperm protein OS=Homo sapiens OX=9606 GN=NASP PE=1 SV=2	1	2	2	2	1	0	1	2	2	2	0	0	0	1	0	1	2	2	2	0	0	0	1	0	1	2	2	2	0	0	0	2.7	2.7	2.7	85.237	788	788	1	8	0.0033875	1.523	By matching
P49327	P49327	69	69	69	Fatty acid synthase;[Acyl-carrier-protein] S-acetyltransferase;[Acyl-carrier-protein] S-malonyltransferase;3-oxoacyl-[acyl-carrier-protein] synthase;3-oxoacyl-[acyl-carrier-protein] reductase;3-hydroxyacyl-[acyl-carrier-protein] dehydratase;Enoyl-[acyl-carrier-protein] reductase;Oleoyl-[acyl-carrier-protein] hydrolase	FASN	sp|P49327|FAS_HUMAN Fatty acid synthase OS=Homo sapiens OX=9606 GN=FASN PE=1 SV=3	1	69	69	69	48	50	52	62	62	61	67	64	67	48	50	52	62	62	61	67	64	67	48	50	52	62	62	61	67	64	67	37.1	37.1	37.1	273.42	2511	2511	1	558	0	282.13	By MS/MS
P49354	P49354	1	1	1	Protein farnesyltransferase/geranylgeranyltransferase type-1 subunit alpha	FNTA	sp|P49354|FNTA_HUMAN Protein farnesyltransferase/geranylgeranyltransferase type-1 subunit alpha OS=Homo sapiens OX=9606 GN=FNTA PE=1 SV=1	1	1	1	1	0	0	1	1	1	0	0	0	1	0	0	1	1	1	0	0	0	1	0	0	1	1	1	0	0	0	1	4.7	4.7	4.7	44.408	379	379	1	4	0.0008058	2.541
P49368	P49368	26	26	26	T-complex protein 1 subunit gamma	CCT3	sp|P49368|TCPG_HUMAN T-complex protein 1 subunit gamma OS=Homo sapiens OX=9606 GN=CCT3 PE=1 SV=4	1	26	26	26	25	22	23	25	20	24	24	23	23	25	22	23	25	20	24	24	23	23	25	22	23	25	20	24	24	23	23	54.3	54.3	54.3	60.533	545	545	1	225	0	68.789	By MS/MS
P49411	P49411	5	5	5	Elongation factor Tu, mitochondrial	TUFM	sp|P49411|EFTU_HUMAN Elongation factor Tu, mitochondrial OS=Homo sapiens OX=9606 GN=TUFM PE=1 SV=2	1	5	5	5	4	4	4	5	5	5	3	1	3	4	4	4	5	5	5	3	1	3	4	4	4	5	5	5	3	1	3	17	17	17	49.541	452	452	1	34	0	8.1367	By MS/MS
P49588	P49588	25	25	25	Alanine--tRNA ligase, cytoplasmic	AARS	sp|P49588|SYAC_HUMAN Alanine--tRNA ligase, cytoplasmic OS=Homo sapiens OX=9606 GN=AARS1 PE=1 SV=2	1	25	25	25	15	20	20	21	19	20	21	21	20	15	20	20	21	19	20	21	21	20	15	20	20	21	19	20	21	21	20	34.7	34.7	34.7	106.81	968	968	1	184	0	60.341	By MS/MS
P49589	P49589	4	4	4	Cysteine--tRNA ligase, cytoplasmic	CARS	sp|P49589|SYCC_HUMAN Cysteine--tRNA ligase, cytoplasmic OS=Homo sapiens OX=9606 GN=CARS1 PE=1 SV=3	1	4	4	4	4	3	2	3	4	3	3	2	3	4	3	2	3	4	3	3	2	3	4	3	2	3	4	3	3	2	3	6.4	6.4	6.4	85.472	748	748	1	27	0	4.6485	By matching
P49591	P49591	8	8	8	Serine--tRNA ligase, cytoplasmic	SARS	sp|P49591|SYSC_HUMAN Serine--tRNA ligase, cytoplasmic OS=Homo sapiens OX=9606 GN=SARS1 PE=1 SV=3	1	8	8	8	7	6	7	8	8	8	8	8	8	7	6	7	8	8	8	8	8	8	7	6	7	8	8	8	8	8	8	22.6	22.6	22.6	58.777	514	514	1	69	0	22.078	By MS/MS
P49720	P49720	3	3	3	Proteasome subunit beta type-3	PSMB3	sp|P49720|PSB3_HUMAN Proteasome subunit beta type-3 OS=Homo sapiens OX=9606 GN=PSMB3 PE=1 SV=2	1	3	3	3	1	1	1	2	2	3	3	2	2	1	1	1	2	2	3	3	2	2	1	1	1	2	2	3	3	2	2	22.9	22.9	22.9	22.949	205	205	1	17	0	3.2033	By matching
P49736	P49736	18	18	18	DNA replication licensing factor MCM2	MCM2	sp|P49736|MCM2_HUMAN DNA replication licensing factor MCM2 OS=Homo sapiens OX=9606 GN=MCM2 PE=1 SV=4	1	18	18	18	11	16	13	15	18	16	9	12	12	11	16	13	15	18	16	9	12	12	11	16	13	15	18	16	9	12	12	26.9	26.9	26.9	101.89	904	904	1	122	0	33.156	By MS/MS
P49755	P49755	1	1	1	Transmembrane emp24 domain-containing protein 10	TMED10	sp|P49755|TMEDA_HUMAN Transmembrane emp24 domain-containing protein 10 OS=Homo sapiens OX=9606 GN=TMED10 PE=1 SV=2	1	1	1	1	0	1	1	1	1	1	1	1	1	0	1	1	1	1	1	1	1	1	0	1	1	1	1	1	1	1	1	5	5	5	24.976	219	219	1	8	0.00077519	2.2617
P49768;P49810	P49768	3;1	3;1	3;1	Presenilin-1;Presenilin-1 NTF subunit;Presenilin-1 CTF subunit;Presenilin-1 CTF12	PSEN1	sp|P49768|PSN1_HUMAN Presenilin-1 OS=Homo sapiens OX=9606 GN=PSEN1 PE=1 SV=1	2	3	3	3	1	1	1	1	3	3	3	3	3	1	1	1	1	3	3	3	3	3	1	1	1	1	3	3	3	3	3	9.4	9.4	9.4	52.667	467	467;448	1	19	0	3.6877	By matching
P49795	P49795	2	2	2	Regulator of G-protein signaling 19	RGS19	sp|P49795|RGS19_HUMAN Regulator of G-protein signaling 19 OS=Homo sapiens OX=9606 GN=RGS19 PE=1 SV=1	1	2	2	2	0	0	1	2	2	2	2	2	2	0	0	1	2	2	2	2	2	2	0	0	1	2	2	2	2	2	2	12.4	12.4	12.4	24.635	217	217	1	13	0	3.9757
P49915	P49915	13	13	13	GMP synthase [glutamine-hydrolyzing]	GMPS	sp|P49915|GUAA_HUMAN GMP synthase [glutamine-hydrolyzing] OS=Homo sapiens OX=9606 GN=GMPS PE=1 SV=1	1	13	13	13	11	10	9	12	13	10	9	9	11	11	10	9	12	13	10	9	9	11	11	10	9	12	13	10	9	9	11	26	26	26	76.715	693	693	1	94	0	22.076	By MS/MS
P50135	P50135	2	2	2	Histamine N-methyltransferase	HNMT	sp|P50135|HNMT_HUMAN Histamine N-methyltransferase OS=Homo sapiens OX=9606 GN=HNMT PE=1 SV=1	1	2	2	2	0	0	0	1	2	1	2	2	2	0	0	0	1	2	1	2	2	2	0	0	0	1	2	1	2	2	2	11.6	11.6	11.6	33.295	292	292	1	10	0.00076982	2.2033
P50148	P50148	6	6	5	Guanine nucleotide-binding protein G(q) subunit alpha	GNAQ	sp|P50148|GNAQ_HUMAN Guanine nucleotide-binding protein G(q) subunit alpha OS=Homo sapiens OX=9606 GN=GNAQ PE=1 SV=4	1	6	6	5	2	3	2	5	6	5	5	5	5	2	3	2	5	6	5	5	5	5	2	3	2	5	5	5	5	5	5	22.6	22.6	19.2	42.142	359	359	1	38	0	10.112	By matching
P50281	P50281	4	4	4	Matrix metalloproteinase-14	MMP14	sp|P50281|MMP14_HUMAN Matrix metalloproteinase-14 OS=Homo sapiens OX=9606 GN=MMP14 PE=1 SV=3	1	4	4	4	0	0	0	4	3	4	4	4	4	0	0	0	4	3	4	4	4	4	0	0	0	4	3	4	4	4	4	8.6	8.6	8.6	65.893	582	582	1	23	0	9.59
P50395	P50395	21	21	14	Rab GDP dissociation inhibitor beta	GDI2	sp|P50395|GDIB_HUMAN Rab GDP dissociation inhibitor beta OS=Homo sapiens OX=9606 GN=GDI2 PE=1 SV=2	1	21	21	14	14	17	18	20	20	21	19	20	21	14	17	18	20	20	21	19	20	21	10	11	12	14	13	14	12	13	14	52.8	52.8	35.7	50.663	445	445	1	182	0	69.781	By MS/MS
P50452	P50452	9	9	8	Serpin B8	SERPINB8	sp|P50452|SPB8_HUMAN Serpin B8 OS=Homo sapiens OX=9606 GN=SERPINB8 PE=1 SV=2	1	9	9	8	0	0	0	8	8	9	8	6	8	0	0	0	8	8	9	8	6	8	0	0	0	8	7	8	7	5	7	25.9	25.9	23.8	42.766	374	374	1	47	0	29.259
P50453	P50453	8	8	8	Serpin B9	SERPINB9	sp|P50453|SPB9_HUMAN Serpin B9 OS=Homo sapiens OX=9606 GN=SERPINB9 PE=1 SV=1	1	8	8	8	2	4	3	1	1	0	6	7	8	2	4	3	1	1	0	6	7	8	2	4	3	1	1	0	6	7	8	27.7	27.7	27.7	42.403	376	376	1	32	0	13.392	By matching
P50454	P50454	6	6	6	Serpin H1	SERPINH1	sp|P50454|SERPH_HUMAN Serpin H1 OS=Homo sapiens OX=9606 GN=SERPINH1 PE=1 SV=2	1	6	6	6	6	6	4	0	1	0	0	0	1	6	6	4	0	1	0	0	0	1	6	6	4	0	1	0	0	0	1	21.5	21.5	21.5	46.44	418	418	1	18	0	10.967	By MS/MS
P50502;Q8NFI4;Q8IZP2	P50502;Q8NFI4;Q8IZP2	7;5;4	7;5;4	7;5;4	Hsc70-interacting protein;Putative protein FAM10A5;Putative protein FAM10A4	ST13;ST13P5;ST13P4	sp|P50502|F10A1_HUMAN Hsc70-interacting protein OS=Homo sapiens OX=9606 GN=ST13 PE=1 SV=2;sp|Q8NFI4|F10A5_HUMAN Putative protein FAM10A5 OS=Homo sapiens OX=9606 GN=ST13P5 PE=5 SV=1;sp|Q8IZP2|ST134_HUMAN Putative protein FAM10A4 OS=Homo sapiens OX=9606 GN=S	3	7	7	7	5	6	3	6	6	7	7	7	7	5	6	3	6	6	7	7	7	7	5	6	3	6	6	7	7	7	7	23.6	23.6	23.6	41.331	369	369;369;240	1	54	0	18.424	By MS/MS
P50552	P50552	9	9	9	Vasodilator-stimulated phosphoprotein	VASP	sp|P50552|VASP_HUMAN Vasodilator-stimulated phosphoprotein OS=Homo sapiens OX=9606 GN=VASP PE=1 SV=3	1	9	9	9	7	6	4	5	5	5	9	9	9	7	6	4	5	5	5	9	9	9	7	6	4	5	5	5	9	9	9	31.8	31.8	31.8	39.829	380	380	1	59	0	17.878	By MS/MS
P50570;Q05193;Q9UQ16	P50570	11;3;2	11;3;2	11;3;2	Dynamin-2	DNM2	sp|P50570|DYN2_HUMAN Dynamin-2 OS=Homo sapiens OX=9606 GN=DNM2 PE=1 SV=2	3	11	11	11	8	11	9	10	10	11	11	10	11	8	11	9	10	10	11	11	10	11	8	11	9	10	10	11	11	10	11	17.7	17.7	17.7	98.063	870	870;864;869	1	91	0	23.156	By MS/MS
P50579	P50579	3	3	3	Methionine aminopeptidase 2	METAP2	sp|P50579|MAP2_HUMAN Methionine aminopeptidase 2 OS=Homo sapiens OX=9606 GN=METAP2 PE=1 SV=1	1	3	3	3	0	1	0	3	3	3	2	2	3	0	1	0	3	3	3	2	2	3	0	1	0	3	3	3	2	2	3	11.7	11.7	11.7	52.891	478	478	1	17	0	5.0605
P50749;Q9H2L5	P50749;Q9H2L5	2;1	2;1	2;1	Ras association domain-containing protein 2;Ras association domain-containing protein 4	RASSF2;RASSF4	sp|P50749|RASF2_HUMAN Ras association domain-containing protein 2 OS=Homo sapiens OX=9606 GN=RASSF2 PE=1 SV=1;sp|Q9H2L5|RASF4_HUMAN Ras association domain-containing protein 4 OS=Homo sapiens OX=9606 GN=RASSF4 PE=1 SV=2	2	2	2	2	0	0	0	0	1	1	2	1	1	0	0	0	0	1	1	2	1	1	0	0	0	0	1	1	2	1	1	9.2	9.2	9.2	37.79	326	326;321	1	6	0.0022157	1.9653
P50914	P50914	4	4	4	60S ribosomal protein L14	RPL14	sp|P50914|RL14_HUMAN 60S ribosomal protein L14 OS=Homo sapiens OX=9606 GN=RPL14 PE=1 SV=4	1	4	4	4	3	4	3	3	3	3	4	4	4	3	4	3	3	3	3	4	4	4	3	4	3	3	3	3	4	4	4	21.9	21.9	21.9	23.432	215	215	1	37	0	25.533	By MS/MS
P50990	P50990	27	27	27	T-complex protein 1 subunit theta	CCT8	sp|P50990|TCPQ_HUMAN T-complex protein 1 subunit theta OS=Homo sapiens OX=9606 GN=CCT8 PE=1 SV=4	1	27	27	27	24	23	24	25	25	26	24	24	25	24	23	24	25	25	26	24	24	25	24	23	24	25	25	26	24	24	25	58.9	58.9	58.9	59.62	548	548	1	241	0	144.36	By MS/MS
P50991	P50991	21	21	21	T-complex protein 1 subunit delta	CCT4	sp|P50991|TCPD_HUMAN T-complex protein 1 subunit delta OS=Homo sapiens OX=9606 GN=CCT4 PE=1 SV=4	1	21	21	21	15	18	19	17	19	19	17	19	20	15	18	19	17	19	19	17	19	20	15	18	19	17	19	19	17	19	20	57.9	57.9	57.9	57.924	539	539	1	189	0	143.34	By MS/MS
P50995;P27216	P50995	13;1	13;1	13;1	Annexin A11	ANXA11	sp|P50995|ANX11_HUMAN Annexin A11 OS=Homo sapiens OX=9606 GN=ANXA11 PE=1 SV=1	2	13	13	13	12	11	12	8	9	8	11	10	12	12	11	12	8	9	8	11	10	12	12	11	12	8	9	8	11	10	12	29.5	29.5	29.5	54.389	505	505;316	1	114	0	34.542	By MS/MS
P51114;P51116	P51114	6;1	6;1	6;1	Fragile X mental retardation syndrome-related protein 1	FXR1	sp|P51114|FXR1_HUMAN Fragile X mental retardation syndrome-related protein 1 OS=Homo sapiens OX=9606 GN=FXR1 PE=1 SV=3	2	6	6	6	3	2	0	3	4	6	4	4	5	3	2	0	3	4	6	4	4	5	3	2	0	3	4	6	4	4	5	15.9	15.9	15.9	69.72	621	621;673	1	31	0	6.9917	By MS/MS
P51148;P20339	P51148	9;3	9;3	6;0	Ras-related protein Rab-5C	RAB5C	sp|P51148|RAB5C_HUMAN Ras-related protein Rab-5C OS=Homo sapiens OX=9606 GN=RAB5C PE=1 SV=2	2	9	9	6	8	8	7	9	8	9	8	9	9	8	8	7	9	8	9	8	9	9	5	5	4	6	5	6	5	6	6	58.8	58.8	44	23.482	216	216;215	1	84	0	31.174	By MS/MS
P51149	P51149	14	14	14	Ras-related protein Rab-7a	RAB7A	sp|P51149|RAB7A_HUMAN Ras-related protein Rab-7a OS=Homo sapiens OX=9606 GN=RAB7A PE=1 SV=1	1	14	14	14	12	10	11	14	13	14	14	14	14	12	10	11	14	13	14	14	14	14	12	10	11	14	13	14	14	14	14	71.5	71.5	71.5	23.489	207	207	1	132	0	78.991	By MS/MS
P51153	P51153	4	1	1	Ras-related protein Rab-13	RAB13	sp|P51153|RAB13_HUMAN Ras-related protein Rab-13 OS=Homo sapiens OX=9606 GN=RAB13 PE=1 SV=1	1	4	1	1	3	4	2	4	3	3	4	4	3	1	1	0	1	1	0	1	1	0	1	1	0	1	1	0	1	1	0	19.7	6.9	6.9	22.774	203	203	1	6	0.0064893	1.3524	By matching
P51159	P51159	2	2	2	Ras-related protein Rab-27A	RAB27A	sp|P51159|RB27A_HUMAN Ras-related protein Rab-27A OS=Homo sapiens OX=9606 GN=RAB27A PE=1 SV=3	1	2	2	2	0	1	0	1	2	2	1	2	2	0	1	0	1	2	2	1	2	2	0	1	0	1	2	2	1	2	2	10.9	10.9	10.9	24.868	221	221	1	11	0	2.9657
P51570	P51570	8	8	8	Galactokinase	GALK1	sp|P51570|GALK1_HUMAN Galactokinase OS=Homo sapiens OX=9606 GN=GALK1 PE=1 SV=1	1	8	8	8	6	5	4	7	4	4	5	7	8	6	5	4	7	4	4	5	7	8	6	5	4	7	4	4	5	7	8	24	24	24	42.272	392	392	1	50	0	22.079	By MS/MS
P51571	P51571	1	1	1	Translocon-associated protein subunit delta	SSR4	sp|P51571|SSRD_HUMAN Translocon-associated protein subunit delta OS=Homo sapiens OX=9606 GN=SSR4 PE=1 SV=1	1	1	1	1	1	1	1	1	1	1	1	1	0	1	1	1	1	1	1	1	1	0	1	1	1	1	1	1	1	1	0	6.4	6.4	6.4	18.998	173	173	1	8	0.0027473	1.5914	By MS/MS
P51572	P51572	3	3	3	B-cell receptor-associated protein 31	BCAP31	sp|P51572|BAP31_HUMAN B-cell receptor-associated protein 31 OS=Homo sapiens OX=9606 GN=BCAP31 PE=1 SV=3	1	3	3	3	2	2	2	0	2	2	1	2	2	2	2	2	0	2	2	1	2	2	2	2	2	0	2	2	1	2	2	17.5	17.5	17.5	27.991	246	246	1	18	0	3.584	By MS/MS
P51659	P51659	5	5	5	Peroxisomal multifunctional enzyme type 2;(3R)-hydroxyacyl-CoA dehydrogenase;Enoyl-CoA hydratase 2	HSD17B4	sp|P51659|DHB4_HUMAN Peroxisomal multifunctional enzyme type 2 OS=Homo sapiens OX=9606 GN=HSD17B4 PE=1 SV=3	1	5	5	5	5	5	5	3	2	4	5	2	5	5	5	5	3	2	4	5	2	5	5	5	5	3	2	4	5	2	5	9	9	9	79.685	736	736	1	36	0	7.4975	By MS/MS
P51665	P51665	3	3	3	26S proteasome non-ATPase regulatory subunit 7	PSMD7	sp|P51665|PSMD7_HUMAN 26S proteasome non-ATPase regulatory subunit 7 OS=Homo sapiens OX=9606 GN=PSMD7 PE=1 SV=2	1	3	3	3	2	2	3	1	1	2	1	2	1	2	2	3	1	1	2	1	2	1	2	2	3	1	1	2	1	2	1	17.9	17.9	17.9	37.025	324	324	1	15	0	9.6167	By MS/MS
P51809	P51809	1	1	1	Vesicle-associated membrane protein 7	VAMP7	sp|P51809|VAMP7_HUMAN Vesicle-associated membrane protein 7 OS=Homo sapiens OX=9606 GN=VAMP7 PE=1 SV=3	1	1	1	1	1	1	1	1	1	1	1	1	1	1	1	1	1	1	1	1	1	1	1	1	1	1	1	1	1	1	1	5.5	5.5	5.5	24.935	220	220	1	9	0.0027682	1.618	By MS/MS
P51812;Q9UK32;Q96GX5;O60307;Q9Y2H9;Q6P0Q8;O15021	P51812;Q9UK32	3;2;1;1;1;1;1	1;0;0;0;0;0;0	1;0;0;0;0;0;0	Ribosomal protein S6 kinase alpha-3;Ribosomal protein S6 kinase alpha-6	RPS6KA3;RPS6KA6	sp|P51812|KS6A3_HUMAN Ribosomal protein S6 kinase alpha-3 OS=Homo sapiens OX=9606 GN=RPS6KA3 PE=1 SV=1;sp|Q9UK32|KS6A6_HUMAN Ribosomal protein S6 kinase alpha-6 OS=Homo sapiens OX=9606 GN=RPS6KA6 PE=1 SV=1	7	3	1	1	2	2	2	2	3	3	3	3	3	1	1	0	1	1	1	1	1	1	1	1	0	1	1	1	1	1	1	5.3	2.7	2.7	83.735	740	740;745;879;1309;1570;1798;2623	1	8	0	4.1311	By matching
P51825	P51825	1	1	1	AF4/FMR2 family member 1	AFF1	sp|P51825|AFF1_HUMAN AF4/FMR2 family member 1 OS=Homo sapiens OX=9606 GN=AFF1 PE=1 SV=1	1	1	1	1	0	1	1	0	1	1	1	1	1	0	1	1	0	1	1	1	1	1	0	1	1	0	1	1	1	1	1	1.2	1.2	1.2	131.42	1210	1210	1	7	0.0065189	1.3731
P51991	P51991	9	9	9	Heterogeneous nuclear ribonucleoprotein A3	HNRNPA3	sp|P51991|ROA3_HUMAN Heterogeneous nuclear ribonucleoprotein A3 OS=Homo sapiens OX=9606 GN=HNRNPA3 PE=1 SV=2	1	9	9	9	6	6	7	7	8	8	6	7	6	6	6	7	7	8	8	6	7	6	6	6	7	7	8	8	6	7	6	31.2	31.2	31.2	39.594	378	378	1	65	0	17.756	By MS/MS
P52209	P52209	10	10	10	6-phosphogluconate dehydrogenase, decarboxylating	PGD	sp|P52209|6PGD_HUMAN 6-phosphogluconate dehydrogenase, decarboxylating OS=Homo sapiens OX=9606 GN=PGD PE=1 SV=3	1	10	10	10	7	9	7	8	10	8	8	7	8	7	9	7	8	10	8	8	7	8	7	9	7	8	10	8	8	7	8	30.6	30.6	30.6	53.139	483	483	1	72	0	61.609	By MS/MS
P52272	P52272	9	9	9	Heterogeneous nuclear ribonucleoprotein M	HNRNPM	sp|P52272|HNRPM_HUMAN Heterogeneous nuclear ribonucleoprotein M OS=Homo sapiens OX=9606 GN=HNRNPM PE=1 SV=3	1	9	9	9	8	8	7	7	8	7	8	7	6	8	8	7	7	8	7	8	7	6	8	8	7	7	8	7	8	7	6	18.9	18.9	18.9	77.515	730	730	1	66	0	12.535	By MS/MS
P52292	P52292	4	4	4	Importin subunit alpha-1	KPNA2	sp|P52292|IMA1_HUMAN Importin subunit alpha-1 OS=Homo sapiens OX=9606 GN=KPNA2 PE=1 SV=1	1	4	4	4	4	3	3	3	4	3	4	4	4	4	3	3	3	4	3	4	4	4	4	3	3	3	4	3	4	4	4	12.5	12.5	12.5	57.861	529	529	1	32	0	7.5799	By MS/MS
P52306	P52306	4	4	4	Rap1 GTPase-GDP dissociation stimulator 1	RAP1GDS1	sp|P52306|GDS1_HUMAN Rap1 GTPase-GDP dissociation stimulator 1 OS=Homo sapiens OX=9606 GN=RAP1GDS1 PE=1 SV=3	1	4	4	4	0	0	0	4	2	2	3	2	2	0	0	0	4	2	2	3	2	2	0	0	0	4	2	2	3	2	2	10	10	10	66.316	607	607	1	16	0	8.4223
P52434	P52434	3	3	3	DNA-directed RNA polymerases I, II, and III subunit RPABC3	POLR2H	sp|P52434|RPAB3_HUMAN DNA-directed RNA polymerases I, II, and III subunit RPABC3 OS=Homo sapiens OX=9606 GN=POLR2H PE=1 SV=4	1	3	3	3	2	2	2	3	2	3	3	2	2	2	2	2	3	2	3	3	2	2	2	2	2	3	2	3	3	2	2	26.7	26.7	26.7	17.143	150	150	1	21	0	4.3377	By matching
P52565	P52565	5	5	5	Rho GDP-dissociation inhibitor 1	ARHGDIA	sp|P52565|GDIR1_HUMAN Rho GDP-dissociation inhibitor 1 OS=Homo sapiens OX=9606 GN=ARHGDIA PE=1 SV=3	1	5	5	5	5	5	5	4	5	4	5	5	5	5	5	5	4	5	4	5	5	5	5	5	5	4	5	4	5	5	5	22.5	22.5	22.5	23.207	204	204	1	48	0	17.569	By MS/MS
P52566	P52566	7	7	7	Rho GDP-dissociation inhibitor 2	ARHGDIB	sp|P52566|GDIR2_HUMAN Rho GDP-dissociation inhibitor 2 OS=Homo sapiens OX=9606 GN=ARHGDIB PE=1 SV=3	1	7	7	7	3	2	2	7	7	7	6	7	7	3	2	2	7	7	7	6	7	7	3	2	2	7	7	7	6	7	7	51.7	51.7	51.7	22.988	201	201	1	48	0	23.338	By MS/MS
P52597	P52597	5	3	3	Heterogeneous nuclear ribonucleoprotein F;Heterogeneous nuclear ribonucleoprotein F, N-terminally processed	HNRNPF	sp|P52597|HNRPF_HUMAN Heterogeneous nuclear ribonucleoprotein F OS=Homo sapiens OX=9606 GN=HNRNPF PE=1 SV=3	1	5	3	3	4	4	4	3	5	5	5	5	5	3	3	3	3	3	3	3	3	3	3	3	3	3	3	3	3	3	3	18.3	11.8	11.8	45.671	415	415	1	27	0	8.7043	By MS/MS
P52630	P52630	1	1	1	Signal transducer and activator of transcription 2	STAT2	sp|P52630|STAT2_HUMAN Signal transducer and activator of transcription 2 OS=Homo sapiens OX=9606 GN=STAT2 PE=1 SV=1	1	1	1	1	0	0	0	0	0	0	1	1	1	0	0	0	0	0	0	1	1	1	0	0	0	0	0	0	1	1	1	1.5	1.5	1.5	97.915	851	851	1	3	0.0094103	1.2443
P52789;P52790	P52789	3;1	3;1	3;1	Hexokinase-2	HK2	sp|P52789|HXK2_HUMAN Hexokinase-2 OS=Homo sapiens OX=9606 GN=HK2 PE=1 SV=2	2	3	3	3	2	1	1	2	1	2	2	3	3	2	1	1	2	1	2	2	3	3	2	1	1	2	1	2	2	3	3	4.7	4.7	4.7	102.38	917	917;923	1	17	0	4.2943	By matching
P52888	P52888	2	2	2	Thimet oligopeptidase	THOP1	sp|P52888|THOP1_HUMAN Thimet oligopeptidase OS=Homo sapiens OX=9606 GN=THOP1 PE=1 SV=2	1	2	2	2	1	1	2	2	2	2	1	2	0	1	1	2	2	2	2	1	2	0	1	1	2	2	2	2	1	2	0	4.4	4.4	4.4	78.839	689	689	1	13	0.00078989	2.4187	By matching
P52907	P52907	11	11	9	F-actin-capping protein subunit alpha-1	CAPZA1	sp|P52907|CAZA1_HUMAN F-actin-capping protein subunit alpha-1 OS=Homo sapiens OX=9606 GN=CAPZA1 PE=1 SV=3	1	11	11	9	5	9	9	9	10	10	10	10	11	5	9	9	9	10	10	10	10	11	5	7	7	8	8	8	9	8	9	61.9	61.9	52.4	32.922	286	286	1	83	0	78.848	By MS/MS
P53004	P53004	3	3	3	Biliverdin reductase A	BLVRA	sp|P53004|BIEA_HUMAN Biliverdin reductase A OS=Homo sapiens OX=9606 GN=BLVRA PE=1 SV=2	1	3	3	3	2	2	3	2	2	2	2	2	1	2	2	3	2	2	2	2	2	1	2	2	3	2	2	2	2	2	1	11.8	11.8	11.8	33.428	296	296	1	18	0	4.4969	By MS/MS
P53041	P53041	2	2	2	Serine/threonine-protein phosphatase 5	PPP5C	sp|P53041|PPP5_HUMAN Serine/threonine-protein phosphatase 5 OS=Homo sapiens OX=9606 GN=PPP5C PE=1 SV=1	1	2	2	2	0	0	0	1	2	2	1	1	0	0	0	0	1	2	2	1	1	0	0	0	0	1	2	2	1	1	0	5.2	5.2	5.2	56.878	499	499	1	7	0	3.2348
P53350	P53350	2	2	2	Serine/threonine-protein kinase PLK1	PLK1	sp|P53350|PLK1_HUMAN Serine/threonine-protein kinase PLK1 OS=Homo sapiens OX=9606 GN=PLK1 PE=1 SV=1	1	2	2	2	1	1	1	1	1	0	2	1	2	1	1	1	1	1	0	2	1	2	1	1	1	1	1	0	2	1	2	5.6	5.6	5.6	68.254	603	603	1	10	0.00077942	2.3109	By matching
P53396	P53396	30	30	30	ATP-citrate synthase	ACLY	sp|P53396|ACLY_HUMAN ATP-citrate synthase OS=Homo sapiens OX=9606 GN=ACLY PE=1 SV=3	1	30	30	30	22	18	22	24	28	29	28	27	27	22	18	22	24	28	29	28	27	27	22	18	22	24	28	29	28	27	27	37.1	37.1	37.1	120.84	1101	1101	1	235	0	74.722	By MS/MS
P53582	P53582	1	1	1	Methionine aminopeptidase 1	METAP1	sp|P53582|MAP11_HUMAN Methionine aminopeptidase 1 OS=Homo sapiens OX=9606 GN=METAP1 PE=1 SV=2	1	1	1	1	0	0	1	1	1	1	1	1	1	0	0	1	1	1	1	1	1	1	0	0	1	1	1	1	1	1	1	2.8	2.8	2.8	43.215	386	386	1	7	0	2.9888
P53602	P53602	1	1	1	Diphosphomevalonate decarboxylase	MVD	sp|P53602|MVD1_HUMAN Diphosphomevalonate decarboxylase OS=Homo sapiens OX=9606 GN=MVD PE=1 SV=1	1	1	1	1	1	1	1	0	1	1	1	1	1	1	1	1	0	1	1	1	1	1	1	1	1	0	1	1	1	1	1	3.2	3.2	3.2	43.404	400	400	1	8	0.0022239	1.9799	By MS/MS
P53618	P53618	12	12	12	Coatomer subunit beta	COPB1	sp|P53618|COPB_HUMAN Coatomer subunit beta OS=Homo sapiens OX=9606 GN=COPB1 PE=1 SV=3	1	12	12	12	6	6	4	10	12	12	10	10	10	6	6	4	10	12	12	10	10	10	6	6	4	10	12	12	10	10	10	16.9	16.9	16.9	107.14	953	953	1	80	0	32.529	By MS/MS
P53621	P53621	23	23	23	Coatomer subunit alpha;Xenin;Proxenin	COPA	sp|P53621|COPA_HUMAN Coatomer subunit alpha OS=Homo sapiens OX=9606 GN=COPA PE=1 SV=2	1	23	23	23	16	15	16	18	21	22	20	21	22	16	15	16	18	21	22	20	21	22	16	15	16	18	21	22	20	21	22	25.6	25.6	25.6	138.34	1224	1224	1	171	0	41.94	By MS/MS
P53985	P53985	6	6	6	Monocarboxylate transporter 1	SLC16A1	sp|P53985|MOT1_HUMAN Monocarboxylate transporter 1 OS=Homo sapiens OX=9606 GN=SLC16A1 PE=1 SV=3	1	6	6	6	5	6	6	4	3	5	3	4	4	5	6	6	4	3	5	3	4	4	5	6	6	4	3	5	3	4	4	11	11	11	53.944	500	500	1	48	0	26.149	By MS/MS
P53990	P53990	3	3	3	IST1 homolog	IST1	sp|P53990|IST1_HUMAN IST1 homolog OS=Homo sapiens OX=9606 GN=IST1 PE=1 SV=1	1	3	3	3	3	2	2	3	3	3	3	1	2	3	2	2	3	3	3	3	1	2	3	2	2	3	3	3	3	1	2	10.4	10.4	10.4	39.75	364	364	1	22	0	3.3079	By MS/MS
P53992	P53992	4	4	4	Protein transport protein Sec24C	SEC24C	sp|P53992|SC24C_HUMAN Protein transport protein Sec24C OS=Homo sapiens OX=9606 GN=SEC24C PE=1 SV=3	1	4	4	4	4	4	3	3	2	3	4	4	3	4	4	3	3	2	3	4	4	3	4	4	3	3	2	3	4	4	3	4.6	4.6	4.6	118.32	1094	1094	1	31	0	4.2741	By MS/MS
P53999	P53999	2	2	2	Activated RNA polymerase II transcriptional coactivator p15	SUB1	sp|P53999|TCP4_HUMAN Activated RNA polymerase II transcriptional coactivator p15 OS=Homo sapiens OX=9606 GN=SUB1 PE=1 SV=3	1	2	2	2	1	1	2	2	2	2	2	2	2	1	1	2	2	2	2	2	2	2	1	1	2	2	2	2	2	2	2	18.9	18.9	18.9	14.395	127	127	1	16	0	4.5871	By matching
P54105	P54105	1	1	1	Methylosome subunit pICln	CLNS1A	sp|P54105|ICLN_HUMAN Methylosome subunit pICln OS=Homo sapiens OX=9606 GN=CLNS1A PE=1 SV=1	1	1	1	1	1	1	1	1	1	1	1	0	1	1	1	1	1	1	1	1	0	1	1	1	1	1	1	1	1	0	1	11.8	11.8	11.8	26.215	237	237	1	8	0	4.2946	By matching
P54136	P54136	17	17	17	Arginine--tRNA ligase, cytoplasmic	RARS	sp|P54136|SYRC_HUMAN Arginine--tRNA ligase, cytoplasmic OS=Homo sapiens OX=9606 GN=RARS1 PE=1 SV=2	1	17	17	17	10	12	13	16	14	13	16	14	15	10	12	13	16	14	13	16	14	15	10	12	13	16	14	13	16	14	15	33.2	33.2	33.2	75.378	660	660	1	129	0	30.386	By MS/MS
P54577	P54577	10	10	10	Tyrosine--tRNA ligase, cytoplasmic;Tyrosine--tRNA ligase, cytoplasmic, N-terminally processed	YARS	sp|P54577|SYYC_HUMAN Tyrosine--tRNA ligase, cytoplasmic OS=Homo sapiens OX=9606 GN=YARS1 PE=1 SV=4	1	10	10	10	8	7	8	6	9	7	9	8	9	8	7	8	6	9	7	9	8	9	8	7	8	6	9	7	9	8	9	22.3	22.3	22.3	59.143	528	528	1	71	0	19.642	By MS/MS
P54578	P54578	4	4	4	Ubiquitin carboxyl-terminal hydrolase 14	USP14	sp|P54578|UBP14_HUMAN Ubiquitin carboxyl-terminal hydrolase 14 OS=Homo sapiens OX=9606 GN=USP14 PE=1 SV=3	1	4	4	4	3	2	3	3	3	2	3	2	4	3	2	3	3	3	2	3	2	4	3	2	3	3	3	2	3	2	4	13	13	13	56.068	494	494	1	25	0	16.848	By MS/MS
P54619;Q9UGJ0	P54619;Q9UGJ0	1;1	1;1	1;1	5-AMP-activated protein kinase subunit gamma-1;5-AMP-activated protein kinase subunit gamma-2	PRKAG1;PRKAG2	sp|P54619|AAKG1_HUMAN 5-AMP-activated protein kinase subunit gamma-1 OS=Homo sapiens OX=9606 GN=PRKAG1 PE=1 SV=1;sp|Q9UGJ0|AAKG2_HUMAN 5-AMP-activated protein kinase subunit gamma-2 OS=Homo sapiens OX=9606 GN=PRKAG2 PE=1 SV=1	2	1	1	1	1	1	1	0	1	0	1	1	1	1	1	1	0	1	0	1	1	1	1	1	1	0	1	0	1	1	1	3	3	3	37.579	331	331;569	1	7	0.0076775	1.3099	By matching
P54709	P54709	5	5	5	Sodium/potassium-transporting ATPase subunit beta-3	ATP1B3	sp|P54709|AT1B3_HUMAN Sodium/potassium-transporting ATPase subunit beta-3 OS=Homo sapiens OX=9606 GN=ATP1B3 PE=1 SV=1	1	5	5	5	5	5	5	2	2	2	4	2	2	5	5	5	2	2	2	4	2	2	5	5	5	2	2	2	4	2	2	21.9	21.9	21.9	31.512	279	279	1	29	0	9.1114	By MS/MS
P54760;P54753	P54760;P54753	1;1	1;1	1;1	Ephrin type-B receptor 4;Ephrin type-B receptor 3	EPHB4;EPHB3	sp|P54760|EPHB4_HUMAN Ephrin type-B receptor 4 OS=Homo sapiens OX=9606 GN=EPHB4 PE=1 SV=2;sp|P54753|EPHB3_HUMAN Ephrin type-B receptor 3 OS=Homo sapiens OX=9606 GN=EPHB3 PE=1 SV=2	2	1	1	1	1	1	0	0	1	0	1	1	1	1	1	0	0	1	0	1	1	1	1	1	0	0	1	0	1	1	1	1.6	1.6	1.6	108.27	987	987;998	1	6	0.005284	1.4307	By matching
P54819	P54819	5	5	5	Adenylate kinase 2, mitochondrial;Adenylate kinase 2, mitochondrial, N-terminally processed	AK2	sp|P54819|KAD2_HUMAN Adenylate kinase 2, mitochondrial OS=Homo sapiens OX=9606 GN=AK2 PE=1 SV=2	1	5	5	5	5	5	5	1	1	0	0	0	0	5	5	5	1	1	0	0	0	0	5	5	5	1	1	0	0	0	0	31	31	31	26.477	239	239	1	17	0	6.3442	By MS/MS
P54920;Q9H115	P54920	7;2	7;2	7;2	Alpha-soluble NSF attachment protein	NAPA	sp|P54920|SNAA_HUMAN Alpha-soluble NSF attachment protein OS=Homo sapiens OX=9606 GN=NAPA PE=1 SV=3	2	7	7	7	6	6	7	5	6	6	5	5	5	6	6	7	5	6	6	5	5	5	6	6	7	5	6	6	5	5	5	34.6	34.6	34.6	33.232	295	295;298	1	51	0	9.3311	By MS/MS
P55011	P55011	1	1	1	Solute carrier family 12 member 2	SLC12A2	sp|P55011|S12A2_HUMAN Solute carrier family 12 member 2 OS=Homo sapiens OX=9606 GN=SLC12A2 PE=1 SV=1	1	1	1	1	0	0	0	1	1	1	0	0	0	0	0	0	1	1	1	0	0	0	0	0	0	1	1	1	0	0	0	1.2	1.2	1.2	131.45	1212	1212	1	3	0.0027567	1.6032
P55060	P55060	9	9	9	Exportin-2	CSE1L	sp|P55060|XPO2_HUMAN Exportin-2 OS=Homo sapiens OX=9606 GN=CSE1L PE=1 SV=3	1	9	9	9	6	7	6	7	7	9	8	9	9	6	7	6	7	7	9	8	9	9	6	7	6	7	7	9	8	9	9	10.6	10.6	10.6	110.42	971	971	1	68	0	13.937	By MS/MS
P55072	P55072	24	24	24	Transitional endoplasmic reticulum ATPase	VCP	sp|P55072|TERA_HUMAN Transitional endoplasmic reticulum ATPase OS=Homo sapiens OX=9606 GN=VCP PE=1 SV=4	1	24	24	24	19	21	18	22	23	23	18	21	22	19	21	18	22	23	23	18	21	22	19	21	18	22	23	23	18	21	22	44	44	44	89.321	806	806	1	187	0	75.483	By MS/MS
P55160	P55160	6	6	6	Nck-associated protein 1-like	NCKAP1L	sp|P55160|NCKPL_HUMAN Nck-associated protein 1-like OS=Homo sapiens OX=9606 GN=NCKAP1L PE=1 SV=3	1	6	6	6	0	0	0	5	4	4	6	6	4	0	0	0	5	4	4	6	6	4	0	0	0	5	4	4	6	6	4	7.1	7.1	7.1	128.15	1127	1127	1	29	0	10.765
P55196	P55196	3	3	3	Afadin	MLLT4	sp|P55196|AFAD_HUMAN Afadin OS=Homo sapiens OX=9606 GN=AFDN PE=1 SV=3	1	3	3	3	2	1	0	0	0	0	1	2	2	2	1	0	0	0	0	1	2	2	2	1	0	0	0	0	1	2	2	2.9	2.9	2.9	206.8	1824	1824	1	8	0	3.4942	By MS/MS
P55209	P55209	5	5	4	Nucleosome assembly protein 1-like 1	NAP1L1	sp|P55209|NP1L1_HUMAN Nucleosome assembly protein 1-like 1 OS=Homo sapiens OX=9606 GN=NAP1L1 PE=1 SV=1	1	5	5	4	3	5	4	5	5	4	5	5	5	3	5	4	5	5	4	5	5	5	3	4	4	4	4	3	4	4	4	14.6	14.6	12	45.374	391	391	1	41	0	18.442	By MS/MS
P55263	P55263	4	4	4	Adenosine kinase	ADK	sp|P55263|ADK_HUMAN Adenosine kinase OS=Homo sapiens OX=9606 GN=ADK PE=1 SV=2	1	4	4	4	0	2	3	4	4	3	3	4	4	0	2	3	4	4	3	3	4	4	0	2	3	4	4	3	3	4	4	15.2	15.2	15.2	40.545	362	362	1	27	0	7.5058
P55786;A6NEC2	P55786	10;3	10;3	10;3	Puromycin-sensitive aminopeptidase	NPEPPS	sp|P55786|PSA_HUMAN Puromycin-sensitive aminopeptidase OS=Homo sapiens OX=9606 GN=NPEPPS PE=1 SV=2	2	10	10	10	7	5	6	8	9	8	9	10	10	7	5	6	8	9	8	9	10	10	7	5	6	8	9	8	9	10	10	13.8	13.8	13.8	103.28	919	919;478	1	72	0	12.954	By MS/MS
Q6EEV6;P61956;P55854	Q6EEV6;P61956;P55854	1;1;1	1;1;1	1;1;1	Small ubiquitin-related modifier 4;Small ubiquitin-related modifier 2;Small ubiquitin-related modifier 3	SUMO4;SUMO2;SUMO3	sp|Q6EEV6|SUMO4_HUMAN Small ubiquitin-related modifier 4 OS=Homo sapiens OX=9606 GN=SUMO4 PE=1 SV=2;sp|P61956|SUMO2_HUMAN Small ubiquitin-related modifier 2 OS=Homo sapiens OX=9606 GN=SUMO2 PE=1 SV=3;sp|P55854|SUMO3_HUMAN Small ubiquitin-related modifier 3	3	1	1	1	0	0	0	1	1	1	1	1	1	0	0	0	1	1	1	1	1	1	0	0	0	1	1	1	1	1	1	12.6	12.6	12.6	10.685	95	95;95;103	1	6	0	3.0144
P55884	P55884	14	14	14	Eukaryotic translation initiation factor 3 subunit B	EIF3B	sp|P55884|EIF3B_HUMAN Eukaryotic translation initiation factor 3 subunit B OS=Homo sapiens OX=9606 GN=EIF3B PE=1 SV=3	1	14	14	14	11	11	10	11	11	12	11	11	12	11	11	10	11	11	12	11	11	12	11	11	10	11	11	12	11	11	12	21.7	21.7	21.7	92.48	814	814	1	100	0	22.698	By MS/MS
P55957	P55957	1	1	1	BH3-interacting domain death agonist;BH3-interacting domain death agonist p15;BH3-interacting domain death agonist p13;BH3-interacting domain death agonist p11	BID	sp|P55957|BID_HUMAN BH3-interacting domain death agonist OS=Homo sapiens OX=9606 GN=BID PE=1 SV=1	1	1	1	1	1	1	1	1	0	0	1	1	1	1	1	1	1	0	0	1	1	1	1	1	1	1	0	0	1	1	1	6.7	6.7	6.7	21.994	195	195	1	7	0.0052597	1.4134	By matching
P56192	P56192	10	10	10	Methionine--tRNA ligase, cytoplasmic	MARS	sp|P56192|SYMC_HUMAN Methionine--tRNA ligase, cytoplasmic OS=Homo sapiens OX=9606 GN=MARS1 PE=1 SV=2	1	10	10	10	7	9	8	9	7	8	9	7	9	7	9	8	9	7	8	9	7	9	7	9	8	9	7	8	9	7	9	16.2	16.2	16.2	101.11	900	900	1	73	0	32.535	By MS/MS
P56199	P56199	1	1	1	Integrin alpha-1	ITGA1	sp|P56199|ITA1_HUMAN Integrin alpha-1 OS=Homo sapiens OX=9606 GN=ITGA1 PE=1 SV=2	1	1	1	1	0	0	0	0	0	0	1	1	1	0	0	0	0	0	0	1	1	1	0	0	0	0	0	0	1	1	1	1.1	1.1	1.1	130.85	1179	1179	1	3	0.0027797	1.6286
P56537	P56537	6	6	6	Eukaryotic translation initiation factor 6	EIF6	sp|P56537|IF6_HUMAN Eukaryotic translation initiation factor 6 OS=Homo sapiens OX=9606 GN=EIF6 PE=1 SV=1	1	6	6	6	3	3	4	4	6	6	6	5	6	3	3	4	4	6	6	6	5	6	3	3	4	4	6	6	6	5	6	42.4	42.4	42.4	26.599	245	245	1	49	0	8.4342	By matching
P57737	P57737	3	3	3	Coronin-7	CORO7	sp|P57737|CORO7_HUMAN Coronin-7 OS=Homo sapiens OX=9606 GN=CORO7 PE=1 SV=2	1	3	3	3	2	3	3	2	3	2	3	3	3	2	3	3	2	3	2	3	3	3	2	3	3	2	3	2	3	3	3	6.8	6.8	6.8	100.6	925	925	1	24	0	14.859	By matching
P58335	P58335	1	1	1	Anthrax toxin receptor 2	ANTXR2	sp|P58335|ANTR2_HUMAN Anthrax toxin receptor 2 OS=Homo sapiens OX=9606 GN=ANTXR2 PE=1 SV=5	1	1	1	1	0	1	1	0	0	1	1	1	1	0	1	1	0	0	1	1	1	1	0	1	1	0	0	1	1	1	1	2.9	2.9	2.9	53.666	489	489	1	8	0.0046358	1.4404
P58546	P58546	2	2	2	Myotrophin	MTPN	sp|P58546|MTPN_HUMAN Myotrophin OS=Homo sapiens OX=9606 GN=MTPN PE=1 SV=2	1	2	2	2	1	1	0	1	1	1	2	2	2	1	1	0	1	1	1	2	2	2	1	1	0	1	1	1	2	2	2	25.4	25.4	25.4	12.895	118	118	1	11	0	6.2573	By matching
P59998	P59998	5	5	5	Actin-related protein 2/3 complex subunit 4	ARPC4	sp|P59998|ARPC4_HUMAN Actin-related protein 2/3 complex subunit 4 OS=Homo sapiens OX=9606 GN=ARPC4 PE=1 SV=3	1	5	5	5	2	3	4	5	5	5	5	5	5	2	3	4	5	5	5	5	5	5	2	3	4	5	5	5	5	5	5	33.9	33.9	33.9	19.667	168	168	1	39	0	26.694	By MS/MS
P60033	P60033	3	3	3	CD81 antigen	CD81	sp|P60033|CD81_HUMAN CD81 antigen OS=Homo sapiens OX=9606 GN=CD81 PE=1 SV=1	1	3	3	3	3	3	3	3	3	3	3	3	2	3	3	3	3	3	3	3	3	2	3	3	3	3	3	3	3	3	2	25	25	25	25.809	236	236	1	45	0	95.064	By MS/MS
P60174	P60174	13	13	13	Triosephosphate isomerase	TPI1	sp|P60174|TPIS_HUMAN Triosephosphate isomerase OS=Homo sapiens OX=9606 GN=TPI1 PE=1 SV=4	1	13	13	13	11	11	13	12	13	12	13	13	13	11	11	13	12	13	12	13	13	13	11	11	13	12	13	12	13	13	13	65.5	65.5	65.5	26.669	249	249	1	139	0	93.826	By MS/MS
P60228	P60228	7	7	7	Eukaryotic translation initiation factor 3 subunit E	EIF3E	sp|P60228|EIF3E_HUMAN Eukaryotic translation initiation factor 3 subunit E OS=Homo sapiens OX=9606 GN=EIF3E PE=1 SV=1	1	7	7	7	5	6	7	6	7	7	7	6	7	5	6	7	6	7	7	7	6	7	5	6	7	6	7	7	7	6	7	20.2	20.2	20.2	52.22	445	445	1	58	0	19.063	By MS/MS
P60510	P60510	3	2	2	Serine/threonine-protein phosphatase 4 catalytic subunit	PPP4C	sp|P60510|PP4C_HUMAN Serine/threonine-protein phosphatase 4 catalytic subunit OS=Homo sapiens OX=9606 GN=PPP4C PE=1 SV=1	1	3	2	2	2	2	2	3	3	3	3	2	2	2	2	2	2	2	2	2	1	1	2	2	2	2	2	2	2	1	1	12.4	7.8	7.8	35.08	307	307	1	16	0.0007874	2.3933	By matching
P60660;P14649	P60660	7;2	7;2	7;2	Myosin light polypeptide 6	MYL6	sp|P60660|MYL6_HUMAN Myosin light polypeptide 6 OS=Homo sapiens OX=9606 GN=MYL6 PE=1 SV=2	2	7	7	7	4	5	6	7	7	7	7	7	7	4	5	6	7	7	7	7	7	7	4	5	6	7	7	7	7	7	7	47.7	47.7	47.7	16.93	151	151;208	1	62	0	30.415	By matching
P60709;P63261;Q9BYX7	P60709;P63261	29;29;4	29;29;4	11;11;0	Actin, cytoplasmic 1;Actin, cytoplasmic 1, N-terminally processed;Actin, cytoplasmic 2;Actin, cytoplasmic 2, N-terminally processed	ACTB;ACTG1	sp|P60709|ACTB_HUMAN Actin, cytoplasmic 1 OS=Homo sapiens OX=9606 GN=ACTB PE=1 SV=1;sp|P63261|ACTG_HUMAN Actin, cytoplasmic 2 OS=Homo sapiens OX=9606 GN=ACTG1 PE=1 SV=1	3	29	29	11	24	25	26	27	26	28	28	28	29	24	25	26	27	26	28	28	28	29	11	10	11	11	10	10	11	10	11	85.6	85.6	51.2	41.736	375	375;375;375	1	741	0	323.31	By MS/MS
P60842	P60842	24	24	14	Eukaryotic initiation factor 4A-I	EIF4A1	sp|P60842|IF4A1_HUMAN Eukaryotic initiation factor 4A-I OS=Homo sapiens OX=9606 GN=EIF4A1 PE=1 SV=1	1	24	24	14	17	17	19	21	22	24	20	21	23	17	17	19	21	22	24	20	21	23	9	9	11	12	13	14	10	12	13	70	70	44.6	46.153	406	406	1	206	0	181.57	By MS/MS
P60866	P60866	3	3	3	40S ribosomal protein S20	RPS20	sp|P60866|RS20_HUMAN 40S ribosomal protein S20 OS=Homo sapiens OX=9606 GN=RPS20 PE=1 SV=1	1	3	3	3	3	2	3	3	3	3	3	3	3	3	2	3	3	3	3	3	3	3	3	2	3	3	3	3	3	3	3	22.7	22.7	22.7	13.373	119	119	1	34	0	10.463	By MS/MS
P60891;P21108	P60891;P21108	4;3	1;1	1;1	Ribose-phosphate pyrophosphokinase 1;Ribose-phosphate pyrophosphokinase 3	PRPS1;PRPS1L1	sp|P60891|PRPS1_HUMAN Ribose-phosphate pyrophosphokinase 1 OS=Homo sapiens OX=9606 GN=PRPS1 PE=1 SV=2;sp|P21108|PRPS3_HUMAN Ribose-phosphate pyrophosphokinase 3 OS=Homo sapiens OX=9606 GN=PRPS1L1 PE=1 SV=2	2	4	1	1	4	4	4	4	3	3	3	4	4	1	1	1	1	1	1	1	1	1	1	1	1	1	1	1	1	1	1	19.8	4.1	4.1	34.834	318	318;318	1	9	0.0007734	2.2429	By matching
P60900	P60900	7	7	7	Proteasome subunit alpha type-6	PSMA6	sp|P60900|PSA6_HUMAN Proteasome subunit alpha type-6 OS=Homo sapiens OX=9606 GN=PSMA6 PE=1 SV=1	1	7	7	7	4	3	4	6	5	6	3	4	5	4	3	4	6	5	6	3	4	5	4	3	4	6	5	6	3	4	5	34.1	34.1	34.1	27.399	246	246	1	40	0	12.887	By MS/MS
P60903	P60903	2	2	2	Protein S100-A10	S100A10	sp|P60903|S10AA_HUMAN Protein S100-A10 OS=Homo sapiens OX=9606 GN=S100A10 PE=1 SV=2	1	2	2	2	0	0	0	1	1	1	2	2	2	0	0	0	1	1	1	2	2	2	0	0	0	1	1	1	2	2	2	35.1	35.1	35.1	11.203	97	97	1	9	0	10.076
P60953	P60953	6	5	5	Cell division control protein 42 homolog	CDC42	sp|P60953|CDC42_HUMAN Cell division control protein 42 homolog OS=Homo sapiens OX=9606 GN=CDC42 PE=1 SV=2	1	6	5	5	3	3	3	5	4	4	4	5	5	3	3	3	5	4	4	4	4	4	3	3	3	5	4	4	4	4	4	38.2	32.5	32.5	21.258	191	191	1	42	0	50.154	By MS/MS
P60981	P60981	1	1	1	Destrin	DSTN	sp|P60981|DEST_HUMAN Destrin OS=Homo sapiens OX=9606 GN=DSTN PE=1 SV=3	1	1	1	1	1	1	1	1	1	1	1	1	1	1	1	1	1	1	1	1	1	1	1	1	1	1	1	1	1	1	1	6.7	6.7	6.7	18.506	165	165	1	9	0.0007657	2.1791	By matching
P61006;P59190;P20337;Q96E17	P61006	7;1;1;1	4;0;0;0	4;0;0;0	Ras-related protein Rab-8A	RAB8A	sp|P61006|RAB8A_HUMAN Ras-related protein Rab-8A OS=Homo sapiens OX=9606 GN=RAB8A PE=1 SV=1	4	7	4	4	4	4	1	4	5	7	7	7	7	2	2	0	2	3	4	4	4	4	2	2	0	2	3	4	4	4	4	32.9	16.4	16.4	23.668	207	207;212;219;227	1	31	0	10.02	By matching
P61019;Q8WUD1	P61019;Q8WUD1	7;4	7;4	7;4	Ras-related protein Rab-2A;Ras-related protein Rab-2B	RAB2A;RAB2B	sp|P61019|RAB2A_HUMAN Ras-related protein Rab-2A OS=Homo sapiens OX=9606 GN=RAB2A PE=1 SV=1;sp|Q8WUD1|RAB2B_HUMAN Ras-related protein Rab-2B OS=Homo sapiens OX=9606 GN=RAB2B PE=1 SV=1	2	7	7	7	6	6	6	6	7	7	7	7	7	6	6	6	6	7	7	7	7	7	6	6	6	6	7	7	7	7	7	43.9	43.9	43.9	23.545	212	212;216	1	65	0	135.73	By MS/MS
P61020	P61020	6	3	3	Ras-related protein Rab-5B	RAB5B	sp|P61020|RAB5B_HUMAN Ras-related protein Rab-5B OS=Homo sapiens OX=9606 GN=RAB5B PE=1 SV=1	1	6	3	3	4	3	4	6	6	6	6	6	6	1	0	1	3	3	3	3	3	3	1	0	1	3	3	3	3	3	3	35.8	20.9	20.9	23.707	215	215	1	20	0	4.8987	By matching
P61026	P61026	7	6	5	Ras-related protein Rab-10	RAB10	sp|P61026|RAB10_HUMAN Ras-related protein Rab-10 OS=Homo sapiens OX=9606 GN=RAB10 PE=1 SV=1	1	7	6	5	5	7	6	7	7	7	7	7	7	4	6	5	6	6	6	6	6	6	3	5	4	5	5	5	5	5	5	36	30.5	27	22.541	200	200	1	51	0	10.84	By MS/MS
P61073	P61073	3	3	3	C-X-C chemokine receptor type 4	CXCR4	sp|P61073|CXCR4_HUMAN C-X-C chemokine receptor type 4 OS=Homo sapiens OX=9606 GN=CXCR4 PE=1 SV=1	1	3	3	3	0	0	0	3	3	3	3	3	2	0	0	0	3	3	3	3	3	2	0	0	0	3	3	3	3	3	2	8.8	8.8	8.8	39.745	352	352	1	22	0	42.302
P61081	P61081	5	5	5	NEDD8-conjugating enzyme Ubc12	UBE2M	sp|P61081|UBC12_HUMAN NEDD8-conjugating enzyme Ubc12 OS=Homo sapiens OX=9606 GN=UBE2M PE=1 SV=1	1	5	5	5	2	3	4	3	5	4	5	4	4	2	3	4	3	5	4	5	4	4	2	3	4	3	5	4	5	4	4	29.5	29.5	29.5	20.9	183	183	1	34	0	5.6004	By MS/MS
P61086	P61086	2	2	2	Ubiquitin-conjugating enzyme E2 K	UBE2K	sp|P61086|UBE2K_HUMAN Ubiquitin-conjugating enzyme E2 K OS=Homo sapiens OX=9606 GN=UBE2K PE=1 SV=3	1	2	2	2	2	2	0	1	1	2	2	2	2	2	2	0	1	1	2	2	2	2	2	2	0	1	1	2	2	2	2	13.5	13.5	13.5	22.406	200	200	1	14	0.00080645	2.5426	By MS/MS
P61106	P61106	12	12	12	Ras-related protein Rab-14	RAB14	sp|P61106|RAB14_HUMAN Ras-related protein Rab-14 OS=Homo sapiens OX=9606 GN=RAB14 PE=1 SV=4	1	12	12	12	8	7	8	10	11	12	12	12	12	8	7	8	10	11	12	12	12	12	8	7	8	10	11	12	12	12	12	73	73	73	23.897	215	215	1	93	0	45.399	By MS/MS
P61158;Q9P1U1;Q9C0K3	P61158	15;2;1	15;2;1	15;2;1	Actin-related protein 3	ACTR3	sp|P61158|ARP3_HUMAN Actin-related protein 3 OS=Homo sapiens OX=9606 GN=ACTR3 PE=1 SV=3	3	15	15	15	7	9	13	14	14	12	13	15	14	7	9	13	14	14	12	13	15	14	7	9	13	14	14	12	13	15	14	48.1	48.1	48.1	47.371	418	418;418;210	1	111	0	37.271	By MS/MS
P61160	P61160	10	10	10	Actin-related protein 2	ACTR2	sp|P61160|ARP2_HUMAN Actin-related protein 2 OS=Homo sapiens OX=9606 GN=ACTR2 PE=1 SV=1	1	10	10	10	4	8	5	9	10	10	9	8	8	4	8	5	9	10	10	9	8	8	4	8	5	9	10	10	9	8	8	36.5	36.5	36.5	44.76	394	394	1	83	0	132.14	By MS/MS
P61163	P61163	5	2	2	Alpha-centractin	ACTR1A	sp|P61163|ACTZ_HUMAN Alpha-centractin OS=Homo sapiens OX=9606 GN=ACTR1A PE=1 SV=1	1	5	2	2	2	3	2	4	1	1	4	3	3	0	1	1	2	1	1	2	2	2	0	1	1	2	1	1	2	2	2	15.4	10.4	10.4	42.613	376	376	1	12	0	3.3508	By matching
P61201	P61201	3	3	3	COP9 signalosome complex subunit 2	COPS2	sp|P61201|CSN2_HUMAN COP9 signalosome complex subunit 2 OS=Homo sapiens OX=9606 GN=COPS2 PE=1 SV=1	1	3	3	3	2	2	2	2	3	3	3	3	3	2	2	2	2	3	3	3	3	3	2	2	2	2	3	3	3	3	3	9.5	9.5	9.5	51.596	443	443	1	23	0	4.5635	By matching
P84077;P61204	P84077;P61204	6;6	6;6	3;3	ADP-ribosylation factor 1;ADP-ribosylation factor 3	ARF1;ARF3	sp|P84077|ARF1_HUMAN ADP-ribosylation factor 1 OS=Homo sapiens OX=9606 GN=ARF1 PE=1 SV=2;sp|P61204|ARF3_HUMAN ADP-ribosylation factor 3 OS=Homo sapiens OX=9606 GN=ARF3 PE=1 SV=2	2	6	6	3	4	6	6	6	6	6	6	6	6	4	6	6	6	6	6	6	6	6	2	3	3	3	3	3	3	3	3	42	42	20.4	20.697	181	181;181	1	61	0	17.5	By MS/MS
P61221	P61221	15	15	15	ATP-binding cassette sub-family E member 1	ABCE1	sp|P61221|ABCE1_HUMAN ATP-binding cassette sub-family E member 1 OS=Homo sapiens OX=9606 GN=ABCE1 PE=1 SV=1	1	15	15	15	9	13	12	12	14	14	13	12	14	9	13	12	12	14	14	13	12	14	9	13	12	12	14	14	13	12	14	34.9	34.9	34.9	67.314	599	599	1	114	0	52.743	By MS/MS
P61224;A6NIZ1	P61224;A6NIZ1	13;9	13;9	5;3	Ras-related protein Rap-1b;Ras-related protein Rap-1b-like protein	RAP1B	sp|P61224|RAP1B_HUMAN Ras-related protein Rap-1b OS=Homo sapiens OX=9606 GN=RAP1B PE=1 SV=1;sp|A6NIZ1|RP1BL_HUMAN Ras-related protein Rap-1b-like protein OS=Homo sapiens OX=9606 PE=2 SV=1	2	13	13	5	9	7	7	12	11	11	11	12	12	9	7	7	12	11	11	11	12	12	2	2	2	5	5	3	3	4	4	65.2	65.2	29.9	20.825	184	184;184	1	128	0	72.867	By MS/MS
P61225;P10114	P61225	10;4	10;4	6;0	Ras-related protein Rap-2b	RAP2B	sp|P61225|RAP2B_HUMAN Ras-related protein Rap-2b OS=Homo sapiens OX=9606 GN=RAP2B PE=1 SV=1	2	10	10	6	6	7	7	10	8	9	9	9	10	6	7	7	10	8	9	9	9	10	4	5	5	6	5	5	6	5	6	62.8	62.8	36.6	20.504	183	183;183	1	76	0	49.059	By MS/MS
P61247	P61247	13	13	13	40S ribosomal protein S3a	RPS3A	sp|P61247|RS3A_HUMAN 40S ribosomal protein S3a OS=Homo sapiens OX=9606 GN=RPS3A PE=1 SV=2	1	13	13	13	9	10	9	9	13	13	12	12	13	9	10	9	9	13	13	12	12	13	9	10	9	9	13	13	12	12	13	47	47	47	29.945	264	264	1	106	0	27.385	By MS/MS
Q9UNX3;P61254	Q9UNX3;P61254	4;4	4;4	4;4	60S ribosomal protein L26-like 1;60S ribosomal protein L26	RPL26L1;RPL26	sp|Q9UNX3|RL26L_HUMAN 60S ribosomal protein L26-like 1 OS=Homo sapiens OX=9606 GN=RPL26L1 PE=1 SV=1;sp|P61254|RL26_HUMAN 60S ribosomal protein L26 OS=Homo sapiens OX=9606 GN=RPL26 PE=1 SV=1	2	4	4	4	0	3	1	4	3	4	3	2	3	0	3	1	4	3	4	3	2	3	0	3	1	4	3	4	3	2	3	17.2	17.2	17.2	17.256	145	145;145	1	23	0	8.3082
P61313	P61313	10	10	10	60S ribosomal protein L15	RPL15	sp|P61313|RL15_HUMAN 60S ribosomal protein L15 OS=Homo sapiens OX=9606 GN=RPL15 PE=1 SV=2	1	10	10	10	4	4	3	8	9	9	7	7	6	4	4	3	8	9	9	7	7	6	4	4	3	8	9	9	7	7	6	38.7	38.7	38.7	24.146	204	204	1	73	0	19.411	By matching
P61353	P61353	4	4	4	60S ribosomal protein L27	RPL27	sp|P61353|RL27_HUMAN 60S ribosomal protein L27 OS=Homo sapiens OX=9606 GN=RPL27 PE=1 SV=2	1	4	4	4	3	4	4	4	4	4	4	3	4	3	4	4	4	4	4	4	3	4	3	4	4	4	4	4	4	3	4	36	36	36	15.798	136	136	1	47	0	6.9761	By matching
P61421	P61421	2	2	2	V-type proton ATPase subunit d 1	ATP6V0D1	sp|P61421|VA0D1_HUMAN V-type proton ATPase subunit d 1 OS=Homo sapiens OX=9606 GN=ATP6V0D1 PE=1 SV=1	1	2	2	2	2	2	1	0	2	1	1	1	2	2	2	1	0	2	1	1	1	2	2	2	1	0	2	1	1	1	2	6.8	6.8	6.8	40.329	351	351	1	13	0.0021536	1.7782	By matching
P61513;A6NKH3	P61513	3;1	3;1	3;1	60S ribosomal protein L37a	RPL37A	sp|P61513|RL37A_HUMAN 60S ribosomal protein L37a OS=Homo sapiens OX=9606 GN=RPL37A PE=1 SV=2	2	3	3	3	2	2	2	3	3	3	3	3	3	2	2	2	3	3	3	3	3	3	2	2	2	3	3	3	3	3	3	41.3	41.3	41.3	10.275	92	92;93	1	24	0	9.7204	By MS/MS
P61586;P62745	P61586	10;1	10;1	4;0	Transforming protein RhoA	RHOA	sp|P61586|RHOA_HUMAN Transforming protein RhoA OS=Homo sapiens OX=9606 GN=RHOA PE=1 SV=1	2	10	10	4	6	6	9	8	10	9	9	9	10	6	6	9	8	10	9	9	9	10	1	2	3	3	4	3	3	3	4	51.8	51.8	24.9	21.768	193	193;196	1	96	0	123.82	By MS/MS
P61604	P61604	1	1	1	10 kDa heat shock protein, mitochondrial	HSPE1	sp|P61604|CH10_HUMAN 10 kDa heat shock protein, mitochondrial OS=Homo sapiens OX=9606 GN=HSPE1 PE=1 SV=2	1	1	1	1	1	1	1	0	0	1	0	0	0	1	1	1	0	0	1	0	0	0	1	1	1	0	0	1	0	0	0	13.7	13.7	13.7	10.932	102	102	1	4	0.0027285	1.5461	By MS/MS
P61769	P61769	2	2	2	Beta-2-microglobulin;Beta-2-microglobulin form pI 5.3	B2M	sp|P61769|B2MG_HUMAN Beta-2-microglobulin OS=Homo sapiens OX=9606 GN=B2M PE=1 SV=1	1	2	2	2	0	0	0	1	2	2	1	1	1	0	0	0	1	2	2	1	1	1	0	0	0	1	2	2	1	1	1	26.9	26.9	26.9	13.714	119	119	1	8	0.0021786	1.8493
P61966	P61966	1	1	1	AP-1 complex subunit sigma-1A	AP1S1	sp|P61966|AP1S1_HUMAN AP-1 complex subunit sigma-1A OS=Homo sapiens OX=9606 GN=AP1S1 PE=1 SV=1	1	1	1	1	1	1	1	1	1	1	1	1	1	1	1	1	1	1	1	1	1	1	1	1	1	1	1	1	1	1	1	10.1	10.1	10.1	18.733	158	158	1	9	0.0008	2.4942	By matching
P61970	P61970	2	2	2	Nuclear transport factor 2	NUTF2	sp|P61970|NTF2_HUMAN Nuclear transport factor 2 OS=Homo sapiens OX=9606 GN=NUTF2 PE=1 SV=1	1	2	2	2	1	2	2	2	2	2	2	2	2	1	2	2	2	2	2	2	2	2	1	2	2	2	2	2	2	2	2	27.6	27.6	27.6	14.478	127	127	1	17	0.00078616	2.3848	By matching
P61978	P61978	9	9	9	Heterogeneous nuclear ribonucleoprotein K	HNRNPK	sp|P61978|HNRPK_HUMAN Heterogeneous nuclear ribonucleoprotein K OS=Homo sapiens OX=9606 GN=HNRNPK PE=1 SV=1	1	9	9	9	7	5	8	7	9	8	8	8	9	7	5	8	7	9	8	8	8	9	7	5	8	7	9	8	8	8	9	27.2	27.2	27.2	50.976	463	463	1	70	0	61.261	By MS/MS
P61981;P31947	P61981	11;2	8;0	8;0	14-3-3 protein gamma;14-3-3 protein gamma, N-terminally processed	YWHAG	sp|P61981|1433G_HUMAN 14-3-3 protein gamma OS=Homo sapiens OX=9606 GN=YWHAG PE=1 SV=2	2	11	8	8	7	7	8	8	10	11	10	10	10	6	5	7	6	7	8	7	7	7	6	5	7	6	7	8	7	7	7	52.2	41.7	41.7	28.302	247	247;248	1	79	0	85.095	By MS/MS
P62070	P62070	3	3	2	Ras-related protein R-Ras2	RRAS2	sp|P62070|RRAS2_HUMAN Ras-related protein R-Ras2 OS=Homo sapiens OX=9606 GN=RRAS2 PE=1 SV=1	1	3	3	2	3	3	3	1	1	0	3	3	3	3	3	3	1	1	0	3	3	3	2	2	2	0	0	0	2	2	2	19.6	19.6	11.8	23.399	204	204	1	20	0	9.5322	By MS/MS
P62081	P62081	5	5	5	40S ribosomal protein S7	RPS7	sp|P62081|RS7_HUMAN 40S ribosomal protein S7 OS=Homo sapiens OX=9606 GN=RPS7 PE=1 SV=1	1	5	5	5	3	3	3	5	5	5	5	4	4	3	3	3	5	5	5	5	4	4	3	3	3	5	5	5	5	4	4	41.2	41.2	41.2	22.127	194	194	1	43	0	23.896	By MS/MS
P62136	P62136	14	14	6	Serine/threonine-protein phosphatase PP1-alpha catalytic subunit	PPP1CA	sp|P62136|PP1A_HUMAN Serine/threonine-protein phosphatase PP1-alpha catalytic subunit OS=Homo sapiens OX=9606 GN=PPP1CA PE=1 SV=1	1	14	14	6	8	8	10	11	14	14	12	14	14	8	8	10	11	14	14	12	14	14	3	3	5	5	6	6	5	6	6	59.1	59.1	24.5	37.512	330	330	1	106	0	40.288	By MS/MS
P62140	P62140	10	4	4	Serine/threonine-protein phosphatase PP1-beta catalytic subunit	PPP1CB	sp|P62140|PP1B_HUMAN Serine/threonine-protein phosphatase PP1-beta catalytic subunit OS=Homo sapiens OX=9606 GN=PPP1CB PE=1 SV=3	1	10	4	4	6	6	6	8	9	10	9	10	10	2	2	2	4	3	4	4	4	4	2	2	2	4	3	4	4	4	4	46.2	22.3	22.3	37.186	327	327	1	30	0	14.418	By MS/MS
P62191	P62191	8	8	8	26S protease regulatory subunit 4	PSMC1	sp|P62191|PRS4_HUMAN 26S proteasome regulatory subunit 4 OS=Homo sapiens OX=9606 GN=PSMC1 PE=1 SV=1	1	8	8	8	7	7	7	7	8	7	5	6	7	7	7	7	7	8	7	5	6	7	7	7	7	7	8	7	5	6	7	28.9	28.9	28.9	49.184	440	440	1	61	0	15.41	By MS/MS
P62195	P62195	6	6	6	26S protease regulatory subunit 8	PSMC5	sp|P62195|PRS8_HUMAN 26S proteasome regulatory subunit 8 OS=Homo sapiens OX=9606 GN=PSMC5 PE=1 SV=1	1	6	6	6	5	5	4	5	6	5	5	5	5	5	5	4	5	6	5	5	5	5	5	5	4	5	6	5	5	5	5	22.9	22.9	22.9	45.626	406	406	1	45	0	20.973	By MS/MS
P62241	P62241	10	10	10	40S ribosomal protein S8	RPS8	sp|P62241|RS8_HUMAN 40S ribosomal protein S8 OS=Homo sapiens OX=9606 GN=RPS8 PE=1 SV=2	1	10	10	10	7	7	8	10	10	10	9	10	9	7	7	8	10	10	10	9	10	9	7	7	8	10	10	10	9	10	9	51.4	51.4	51.4	24.205	208	208	1	109	0	70.581	By MS/MS
P62244	P62244	5	5	5	40S ribosomal protein S15a	RPS15A	sp|P62244|RS15A_HUMAN 40S ribosomal protein S15a OS=Homo sapiens OX=9606 GN=RPS15A PE=1 SV=2	1	5	5	5	4	4	5	4	5	5	4	5	5	4	4	5	4	5	5	4	5	5	4	4	5	4	5	5	4	5	5	46.2	46.2	46.2	14.839	130	130	1	54	0	14.093	By MS/MS
P62249	P62249	9	9	9	40S ribosomal protein S16	RPS16	sp|P62249|RS16_HUMAN 40S ribosomal protein S16 OS=Homo sapiens OX=9606 GN=RPS16 PE=1 SV=2	1	9	9	9	7	7	6	6	8	8	6	8	8	7	7	6	6	8	8	6	8	8	7	7	6	6	8	8	6	8	8	50.7	50.7	50.7	16.445	146	146	1	76	0	27.114	By MS/MS
P62258	P62258	15	15	13	14-3-3 protein epsilon	YWHAE	sp|P62258|1433E_HUMAN 14-3-3 protein epsilon OS=Homo sapiens OX=9606 GN=YWHAE PE=1 SV=1	1	15	15	13	12	11	12	14	12	14	15	15	15	12	11	12	14	12	14	15	15	15	11	10	11	13	10	12	13	13	13	62.4	62.4	55.7	29.174	255	255	1	137	0	43.768	By MS/MS
P62263	P62263	7	7	7	40S ribosomal protein S14	RPS14	sp|P62263|RS14_HUMAN 40S ribosomal protein S14 OS=Homo sapiens OX=9606 GN=RPS14 PE=1 SV=3	1	7	7	7	6	6	6	4	6	6	5	7	7	6	6	6	4	6	6	5	7	7	6	6	6	4	6	6	5	7	7	33.1	33.1	33.1	16.273	151	151	1	53	0	105.14	By MS/MS
P62266	P62266	5	5	5	40S ribosomal protein S23	RPS23	sp|P62266|RS23_HUMAN 40S ribosomal protein S23 OS=Homo sapiens OX=9606 GN=RPS23 PE=1 SV=3	1	5	5	5	2	3	3	5	5	5	4	4	4	2	3	3	5	5	5	4	4	4	2	3	3	5	5	5	4	4	4	43.4	43.4	43.4	15.807	143	143	1	42	0	6.1827	By MS/MS
P62269	P62269	7	7	7	40S ribosomal protein S18	RPS18	sp|P62269|RS18_HUMAN 40S ribosomal protein S18 OS=Homo sapiens OX=9606 GN=RPS18 PE=1 SV=3	1	7	7	7	5	5	5	7	7	6	7	7	7	5	5	5	7	7	6	7	7	7	5	5	5	7	7	6	7	7	7	38.8	38.8	38.8	17.718	152	152	1	79	0	288.22	By MS/MS
P62277	P62277	6	6	6	40S ribosomal protein S13	RPS13	sp|P62277|RS13_HUMAN 40S ribosomal protein S13 OS=Homo sapiens OX=9606 GN=RPS13 PE=1 SV=2	1	6	6	6	5	5	5	5	5	5	6	5	5	5	5	5	5	5	5	6	5	5	5	5	5	5	5	5	6	5	5	37.7	37.7	37.7	17.222	151	151	1	46	0	19.245	By MS/MS
P62280	P62280	9	9	9	40S ribosomal protein S11	RPS11	sp|P62280|RS11_HUMAN 40S ribosomal protein S11 OS=Homo sapiens OX=9606 GN=RPS11 PE=1 SV=3	1	9	9	9	7	7	8	9	9	8	9	9	9	7	7	8	9	9	8	9	9	9	7	7	8	9	9	8	9	9	9	46.2	46.2	46.2	18.431	158	158	1	84	0	24.581	By MS/MS
P62304	P62304	2	2	2	Small nuclear ribonucleoprotein E	SNRPE	sp|P62304|RUXE_HUMAN Small nuclear ribonucleoprotein E OS=Homo sapiens OX=9606 GN=SNRPE PE=1 SV=1	1	2	2	2	2	2	2	2	1	2	2	2	2	2	2	2	2	1	2	2	2	2	2	2	2	2	1	2	2	2	2	25	25	25	10.803	92	92	1	17	0.00079808	2.4834	By matching
P62306	P62306	1	1	1	Small nuclear ribonucleoprotein F	SNRPF	sp|P62306|RUXF_HUMAN Small nuclear ribonucleoprotein F OS=Homo sapiens OX=9606 GN=SNRPF PE=1 SV=1	1	1	1	1	1	1	1	1	1	1	1	1	1	1	1	1	1	1	1	1	1	1	1	1	1	1	1	1	1	1	1	15.1	15.1	15.1	9.7251	86	86	1	9	0	2.7544	By MS/MS
P62314	P62314	2	2	2	Small nuclear ribonucleoprotein Sm D1	SNRPD1	sp|P62314|SMD1_HUMAN Small nuclear ribonucleoprotein Sm D1 OS=Homo sapiens OX=9606 GN=SNRPD1 PE=1 SV=1	1	2	2	2	2	1	1	2	2	2	1	1	1	2	1	1	2	2	2	1	1	1	2	1	1	2	2	2	1	1	1	20.2	20.2	20.2	13.281	119	119	1	13	0	5.0897	By MS/MS
P62316	P62316	1	1	1	Small nuclear ribonucleoprotein Sm D2	SNRPD2	sp|P62316|SMD2_HUMAN Small nuclear ribonucleoprotein Sm D2 OS=Homo sapiens OX=9606 GN=SNRPD2 PE=1 SV=1	1	1	1	1	1	1	1	1	1	0	0	0	0	1	1	1	1	1	0	0	0	0	1	1	1	1	1	0	0	0	0	8.5	8.5	8.5	13.527	118	118	1	5	0.002807	1.6876	By MS/MS
P62318	P62318	3	3	3	Small nuclear ribonucleoprotein Sm D3	SNRPD3	sp|P62318|SMD3_HUMAN Small nuclear ribonucleoprotein Sm D3 OS=Homo sapiens OX=9606 GN=SNRPD3 PE=1 SV=1	1	3	3	3	2	3	2	1	3	2	3	3	2	2	3	2	1	3	2	3	3	2	2	3	2	1	3	2	3	3	2	31.7	31.7	31.7	13.916	126	126	1	21	0	4.1376	By MS/MS
P62328	P62328	1	1	1	Thymosin beta-4;Hematopoietic system regulatory peptide	TMSB4X	sp|P62328|TYB4_HUMAN Thymosin beta-4 OS=Homo sapiens OX=9606 GN=TMSB4X PE=1 SV=2	1	1	1	1	1	1	1	1	1	1	1	1	1	1	1	1	1	1	1	1	1	1	1	1	1	1	1	1	1	1	1	29.5	29.5	29.5	5.0526	44	44	1	9	0	3.818	By matching
P62330	P62330	5	5	5	ADP-ribosylation factor 6	ARF6	sp|P62330|ARF6_HUMAN ADP-ribosylation factor 6 OS=Homo sapiens OX=9606 GN=ARF6 PE=1 SV=2	1	5	5	5	2	3	3	4	4	5	5	5	5	2	3	3	4	4	5	5	5	5	2	3	3	4	4	5	5	5	5	44.6	44.6	44.6	20.082	175	175	1	36	0	11.736	By matching
P62333	P62333	8	8	8	26S protease regulatory subunit 10B	PSMC6	sp|P62333|PRS10_HUMAN 26S proteasome regulatory subunit 10B OS=Homo sapiens OX=9606 GN=PSMC6 PE=1 SV=1	1	8	8	8	6	4	5	7	7	7	5	7	8	6	4	5	7	7	7	5	7	8	6	4	5	7	7	7	5	7	8	33.4	33.4	33.4	44.172	389	389	1	56	0	11.435	By MS/MS
P62424	P62424	12	12	12	60S ribosomal protein L7a	RPL7A	sp|P62424|RL7A_HUMAN 60S ribosomal protein L7a OS=Homo sapiens OX=9606 GN=RPL7A PE=1 SV=2	1	12	12	12	9	9	9	10	11	12	10	11	11	9	9	9	10	11	12	10	11	11	9	9	9	10	11	12	10	11	11	31.2	31.2	31.2	29.995	266	266	1	101	0	69.484	By MS/MS
P62495	P62495	8	8	8	Eukaryotic peptide chain release factor subunit 1	ETF1	sp|P62495|ERF1_HUMAN Eukaryotic peptide chain release factor subunit 1 OS=Homo sapiens OX=9606 GN=ETF1 PE=1 SV=3	1	8	8	8	8	8	7	6	7	7	7	6	6	8	8	7	6	7	7	7	6	6	8	8	7	6	7	7	7	6	6	19.5	19.5	19.5	49.03	437	437	1	62	0	13.518	By MS/MS
P62633	P62633	2	2	2	Cellular nucleic acid-binding protein	CNBP	sp|P62633|CNBP_HUMAN Cellular nucleic acid-binding protein OS=Homo sapiens OX=9606 GN=CNBP PE=1 SV=1	1	2	2	2	2	2	2	1	2	2	2	1	2	2	2	2	1	2	2	2	1	2	2	2	2	1	2	2	2	1	2	16.4	16.4	16.4	19.463	177	177	1	16	0.0027778	1.6273	By matching
P62701	P62701	18	18	9	40S ribosomal protein S4, X isoform	RPS4X	sp|P62701|RS4X_HUMAN 40S ribosomal protein S4, X isoform OS=Homo sapiens OX=9606 GN=RPS4X PE=1 SV=2	1	18	18	9	14	13	13	16	15	16	16	15	17	14	13	13	16	15	16	16	15	17	6	6	7	7	8	8	7	8	8	58.2	58.2	33.1	29.597	263	263	1	152	0	139.07	By MS/MS
P62750	P62750	2	2	2	60S ribosomal protein L23a	RPL23A	sp|P62750|RL23A_HUMAN 60S ribosomal protein L23a OS=Homo sapiens OX=9606 GN=RPL23A PE=1 SV=1	1	2	2	2	1	2	1	2	2	2	2	2	2	1	2	1	2	2	2	2	2	2	1	2	1	2	2	2	2	2	2	14.7	14.7	14.7	17.695	156	156	1	16	0	3.1559	By matching
P62753	P62753	4	4	4	40S ribosomal protein S6	RPS6	sp|P62753|RS6_HUMAN 40S ribosomal protein S6 OS=Homo sapiens OX=9606 GN=RPS6 PE=1 SV=1	1	4	4	4	2	4	3	4	4	3	4	4	4	2	4	3	4	4	3	4	4	4	2	4	3	4	4	3	4	4	4	18.9	18.9	18.9	28.68	249	249	1	46	0	53.869	By MS/MS
P62805	P62805	10	10	10	Histone H4	HIST1H4A	sp|P62805|H4_HUMAN Histone H4 OS=Homo sapiens OX=9606 GN=H4-16 PE=1 SV=2	1	10	10	10	8	8	9	9	10	10	10	10	10	8	8	9	9	10	10	10	10	10	8	8	9	9	10	10	10	10	10	60.2	60.2	60.2	11.367	103	103	1	165	0	124.13	By MS/MS
P62820	P62820	7	2	2	Ras-related protein Rab-1A	RAB1A	sp|P62820|RAB1A_HUMAN Ras-related protein Rab-1A OS=Homo sapiens OX=9606 GN=RAB1A PE=1 SV=3	1	7	2	2	7	7	6	6	6	6	6	7	7	2	2	2	1	1	1	1	2	2	2	2	2	1	1	1	1	2	2	48.8	18.5	18.5	22.677	205	205	1	14	0	5.6681	By matching
P62826	P62826	6	6	6	GTP-binding nuclear protein Ran	RAN	sp|P62826|RAN_HUMAN GTP-binding nuclear protein Ran OS=Homo sapiens OX=9606 GN=RAN PE=1 SV=3	1	6	6	6	6	6	6	6	6	6	6	6	6	6	6	6	6	6	6	6	6	6	6	6	6	6	6	6	6	6	6	31	31	31	24.423	216	216	1	64	0	193.93	By MS/MS
P62829	P62829	4	4	4	60S ribosomal protein L23	RPL23	sp|P62829|RL23_HUMAN 60S ribosomal protein L23 OS=Homo sapiens OX=9606 GN=RPL23 PE=1 SV=1	1	4	4	4	3	3	3	3	3	4	4	4	4	3	3	3	3	3	4	4	4	4	3	3	3	3	3	4	4	4	4	34.3	34.3	34.3	14.865	140	140	1	31	0	11.958	By matching
P62834	P62834	13	5	5	Ras-related protein Rap-1A	RAP1A	sp|P62834|RAP1A_HUMAN Ras-related protein Rap-1A OS=Homo sapiens OX=9606 GN=RAP1A PE=1 SV=1	1	13	5	5	9	7	7	12	11	13	12	12	12	2	2	2	5	5	5	4	4	4	2	2	2	5	5	5	4	4	4	65.2	29.9	29.9	20.987	184	184	1	40	0	20.896	By MS/MS
P62841	P62841	2	2	2	40S ribosomal protein S15	RPS15	sp|P62841|RS15_HUMAN 40S ribosomal protein S15 OS=Homo sapiens OX=9606 GN=RPS15 PE=1 SV=2	1	2	2	2	1	2	2	2	2	2	2	2	2	1	2	2	2	2	2	2	2	2	1	2	2	2	2	2	2	2	2	21.4	21.4	21.4	17.04	145	145	1	23	0	8.877	By MS/MS
P62847	P62847	3	3	3	40S ribosomal protein S24	RPS24	sp|P62847|RS24_HUMAN 40S ribosomal protein S24 OS=Homo sapiens OX=9606 GN=RPS24 PE=1 SV=1	1	3	3	3	1	1	1	2	3	3	3	3	3	1	1	1	2	3	3	3	3	3	1	1	1	2	3	3	3	3	3	29.3	29.3	29.3	15.423	133	133	1	20	0	5.5924	By matching
P62851	P62851	3	3	3	40S ribosomal protein S25	RPS25	sp|P62851|RS25_HUMAN 40S ribosomal protein S25 OS=Homo sapiens OX=9606 GN=RPS25 PE=1 SV=1	1	3	3	3	3	3	3	3	3	3	3	3	3	3	3	3	3	3	3	3	3	3	3	3	3	3	3	3	3	3	3	22.4	22.4	22.4	13.742	125	125	1	27	0	3.6727	By MS/MS
P62854;Q5JNZ5	P62854;Q5JNZ5	3;2	3;2	3;2	40S ribosomal protein S26;Putative 40S ribosomal protein S26-like 1	RPS26;RPS26P11	sp|P62854|RS26_HUMAN 40S ribosomal protein S26 OS=Homo sapiens OX=9606 GN=RPS26 PE=1 SV=3;sp|Q5JNZ5|RS26L_HUMAN Putative 40S ribosomal protein S26-like 1 OS=Homo sapiens OX=9606 GN=RPS26P11 PE=5 SV=1	2	3	3	3	2	1	2	3	2	2	3	3	3	2	1	2	3	2	2	3	3	3	2	1	2	3	2	2	3	3	3	31.3	31.3	31.3	13.015	115	115;115	1	21	0	6.4782	By matching
P62857	P62857	1	1	1	40S ribosomal protein S28	RPS28	sp|P62857|RS28_HUMAN 40S ribosomal protein S28 OS=Homo sapiens OX=9606 GN=RPS28 PE=1 SV=1	1	1	1	1	1	1	1	1	1	1	1	1	1	1	1	1	1	1	1	1	1	1	1	1	1	1	1	1	1	1	1	17.4	17.4	17.4	7.8409	69	69	1	9	0	3.0303	By matching
P62873	P62873	10	10	6	Guanine nucleotide-binding protein G(I)/G(S)/G(T) subunit beta-1	GNB1	sp|P62873|GBB1_HUMAN Guanine nucleotide-binding protein G(I)/G(S)/G(T) subunit beta-1 OS=Homo sapiens OX=9606 GN=GNB1 PE=1 SV=3	1	10	10	6	10	10	10	10	10	9	10	10	10	10	10	10	10	10	9	10	10	10	6	6	6	6	6	6	6	6	6	41.8	41.8	25.6	37.377	340	340	1	120	0	119.46	By MS/MS
P62879	P62879	9	5	4	Guanine nucleotide-binding protein G(I)/G(S)/G(T) subunit beta-2	GNB2	sp|P62879|GBB2_HUMAN Guanine nucleotide-binding protein G(I)/G(S)/G(T) subunit beta-2 OS=Homo sapiens OX=9606 GN=GNB2 PE=1 SV=3	1	9	5	4	7	8	7	9	9	8	9	9	9	3	4	3	5	5	5	5	5	5	2	3	2	4	4	4	4	4	4	36.5	20.3	16.5	37.331	340	340	1	47	0	50.627	By MS/MS
P62888	P62888	7	7	7	60S ribosomal protein L30	RPL30	sp|P62888|RL30_HUMAN 60S ribosomal protein L30 OS=Homo sapiens OX=9606 GN=RPL30 PE=1 SV=2	1	7	7	7	5	5	6	6	6	6	7	6	6	5	5	6	6	6	6	7	6	6	5	5	6	6	6	6	7	6	6	66.1	66.1	66.1	12.784	115	115	1	94	0	24.721	By MS/MS
P62899	P62899	2	2	2	60S ribosomal protein L31	RPL31	sp|P62899|RL31_HUMAN 60S ribosomal protein L31 OS=Homo sapiens OX=9606 GN=RPL31 PE=1 SV=1	1	2	2	2	2	1	2	1	1	1	1	1	1	2	1	2	1	1	1	1	1	1	2	1	2	1	1	1	1	1	1	18.4	18.4	18.4	14.463	125	125	1	11	0	3.3378	By MS/MS
P62906	P62906	6	6	6	60S ribosomal protein L10a	RPL10A	sp|P62906|RL10A_HUMAN 60S ribosomal protein L10a OS=Homo sapiens OX=9606 GN=RPL10A PE=1 SV=2	1	6	6	6	5	5	5	6	6	6	5	5	5	5	5	5	6	6	6	5	5	5	5	5	5	6	6	6	5	5	5	27.2	27.2	27.2	24.831	217	217	1	48	0	9.6319	By MS/MS
P62910	P62910	6	6	6	60S ribosomal protein L32	RPL32	sp|P62910|RL32_HUMAN 60S ribosomal protein L32 OS=Homo sapiens OX=9606 GN=RPL32 PE=1 SV=2	1	6	6	6	2	2	4	5	6	6	6	6	6	2	2	4	5	6	6	6	6	6	2	2	4	5	6	6	6	6	6	35.6	35.6	35.6	15.86	135	135	1	51	0	14.782	By matching
P62913	P62913	4	4	4	60S ribosomal protein L11	RPL11	sp|P62913|RL11_HUMAN 60S ribosomal protein L11 OS=Homo sapiens OX=9606 GN=RPL11 PE=1 SV=2	1	4	4	4	2	2	3	3	1	2	4	3	3	2	2	3	3	1	2	4	3	3	2	2	3	3	1	2	4	3	3	20.8	20.8	20.8	20.252	178	178	1	23	0	5.3814	By MS/MS
P62917	P62917	4	4	4	60S ribosomal protein L8	RPL8	sp|P62917|RL8_HUMAN 60S ribosomal protein L8 OS=Homo sapiens OX=9606 GN=RPL8 PE=1 SV=2	1	4	4	4	2	2	2	4	2	2	2	3	3	2	2	2	4	2	2	2	3	3	2	2	2	4	2	2	2	3	3	32.3	32.3	32.3	28.024	257	257	1	32	0	10.324	By MS/MS
P62937;P0DN26;A0A0B4J2A2;A0A075B767;A0A075B759;Q9Y536;F5H284;P0DN37	P62937	11;2;2;2;2;2;2;1	11;2;2;2;2;2;2;1	11;2;2;2;2;2;2;1	Peptidyl-prolyl cis-trans isomerase A;Peptidyl-prolyl cis-trans isomerase A, N-terminally processed	PPIA	sp|P62937|PPIA_HUMAN Peptidyl-prolyl cis-trans isomerase A OS=Homo sapiens OX=9606 GN=PPIA PE=1 SV=2	8	11	11	11	8	7	10	9	11	10	11	11	11	8	7	10	9	11	10	11	11	11	8	7	10	9	11	10	11	11	11	70.9	70.9	70.9	18.012	165	165;164;164;164;164;164;164;164	1	93	0	113.55	By MS/MS
P62979;A0A2R8Y422;P62987;P0CG47;P0CG48	P62979;A0A2R8Y422;P62987;P0CG47;P0CG48	5;4;4;4;4	5;4;4;4;4	5;4;4;4;4	Ubiquitin-40S ribosomal protein S27a;Ubiquitin;40S ribosomal protein S27a;Ubiquitin-60S ribosomal protein L40;Ubiquitin;60S ribosomal protein L40;Polyubiquitin-B;Ubiquitin;Polyubiquitin-C;Ubiquitin	RPS27A;UBA52;UBB;UBC	sp|P62979|RS27A_HUMAN Ubiquitin-40S ribosomal protein S27a OS=Homo sapiens OX=9606 GN=RPS27A PE=1 SV=2;tr|A0A2R8Y422|A0A2R8Y422_HUMAN 40S ribosomal protein S27a OS=Homo sapiens OX=9606 GN=RPS27AP5 PE=3 SV=1;sp|P62987|RL40_HUMAN Ubiquitin-60S ribosomal prot	5	5	5	5	3	4	5	4	5	5	5	5	5	3	4	5	4	5	5	5	5	5	3	4	5	4	5	5	5	5	5	42.3	42.3	42.3	17.965	156	156;156;128;229;685	1	41	0	19.28	By matching
P62993	P62993	5	5	5	Growth factor receptor-bound protein 2	GRB2	sp|P62993|GRB2_HUMAN Growth factor receptor-bound protein 2 OS=Homo sapiens OX=9606 GN=GRB2 PE=1 SV=1	1	5	5	5	3	3	4	4	5	4	5	5	5	3	3	4	4	5	4	5	5	5	3	3	4	4	5	4	5	5	5	25.8	25.8	25.8	25.206	217	217	1	38	0	8.3969	By matching
P62995	P62995	2	2	2	Transformer-2 protein homolog beta	TRA2B	sp|P62995|TRA2B_HUMAN Transformer-2 protein homolog beta OS=Homo sapiens OX=9606 GN=TRA2B PE=1 SV=1	1	2	2	2	0	0	0	2	2	2	1	1	1	0	0	0	2	2	2	1	1	1	0	0	0	2	2	2	1	1	1	10.4	10.4	10.4	33.665	288	288	1	9	0	2.6152
P63000;P60763	P63000;P60763	8;5	8;5	4;1	Ras-related C3 botulinum toxin substrate 1;Ras-related C3 botulinum toxin substrate 3	RAC1;RAC3	sp|P63000|RAC1_HUMAN Ras-related C3 botulinum toxin substrate 1 OS=Homo sapiens OX=9606 GN=RAC1 PE=1 SV=1;sp|P60763|RAC3_HUMAN Ras-related C3 botulinum toxin substrate 3 OS=Homo sapiens OX=9606 GN=RAC3 PE=1 SV=1	2	8	8	4	6	7	6	7	7	7	7	8	8	6	7	6	7	7	7	7	8	8	3	4	4	4	4	4	4	4	4	43.8	43.8	19.8	21.45	192	192;192	1	66	0	66.537	By MS/MS
P63010	P63010	11	11	4	AP-2 complex subunit beta	AP2B1	sp|P63010|AP2B1_HUMAN AP-2 complex subunit beta OS=Homo sapiens OX=9606 GN=AP2B1 PE=1 SV=1	1	11	11	4	7	5	6	10	10	10	7	9	9	7	5	6	10	10	10	7	9	9	2	2	3	4	3	4	1	3	3	17.1	17.1	8.1	104.55	937	937	1	73	0	15.913	By MS/MS
Q15836;P63027	Q15836;P63027	1;1	1;1	1;1	Vesicle-associated membrane protein 3;Vesicle-associated membrane protein 2	VAMP3;VAMP2	sp|Q15836|VAMP3_HUMAN Vesicle-associated membrane protein 3 OS=Homo sapiens OX=9606 GN=VAMP3 PE=1 SV=3;sp|P63027|VAMP2_HUMAN Vesicle-associated membrane protein 2 OS=Homo sapiens OX=9606 GN=VAMP2 PE=1 SV=3	2	1	1	1	1	1	1	1	1	1	1	0	1	1	1	1	1	1	1	1	0	1	1	1	1	1	1	1	1	0	1	17	17	17	11.309	100	100;116	1	13	0.0015026	2.0628	By matching
P63096;P11488;P09471;P19087;A8MTJ3	P63096	9;2;2;2;2	4;0;0;0;0	4;0;0;0;0	Guanine nucleotide-binding protein G(i) subunit alpha-1	GNAI1	sp|P63096|GNAI1_HUMAN Guanine nucleotide-binding protein G(i) subunit alpha-1 OS=Homo sapiens OX=9606 GN=GNAI1 PE=1 SV=2	5	9	4	4	4	4	5	9	9	9	9	9	9	0	0	0	4	4	4	4	4	4	0	0	0	4	4	4	4	4	4	30.5	15.5	15.5	40.361	354	354;350;354;354;354	1	24	0	25.715	By matching
P63104	P63104	14	12	10	14-3-3 protein zeta/delta	YWHAZ	sp|P63104|1433Z_HUMAN 14-3-3 protein zeta/delta OS=Homo sapiens OX=9606 GN=YWHAZ PE=1 SV=1	1	14	12	10	9	11	11	12	14	14	13	13	14	8	10	10	11	12	12	11	11	12	8	9	10	10	10	10	10	9	10	59.6	52.7	48.6	27.745	245	245	1	137	0	265.68	By MS/MS
P63151;Q66LE6;Q00005;Q9Y2T4	P63151	8;3;2;1	8;3;2;1	8;3;2;1	Serine/threonine-protein phosphatase 2A 55 kDa regulatory subunit B alpha isoform	PPP2R2A	sp|P63151|2ABA_HUMAN Serine/threonine-protein phosphatase 2A 55 kDa regulatory subunit B alpha isoform OS=Homo sapiens OX=9606 GN=PPP2R2A PE=1 SV=1	4	8	8	8	6	7	6	8	7	8	8	8	8	6	7	6	8	7	8	8	8	8	6	7	6	8	7	8	8	8	8	24.8	24.8	24.8	51.691	447	447;453;443;447	1	66	0	29.055	By MS/MS
Q96FJ2;P63167	Q96FJ2;P63167	1;1	1;1	1;1	Dynein light chain 2, cytoplasmic;Dynein light chain 1, cytoplasmic	DYNLL2;DYNLL1	sp|Q96FJ2|DYL2_HUMAN Dynein light chain 2, cytoplasmic OS=Homo sapiens OX=9606 GN=DYNLL2 PE=1 SV=1;sp|P63167|DYL1_HUMAN Dynein light chain 1, cytoplasmic OS=Homo sapiens OX=9606 GN=DYNLL1 PE=1 SV=1	2	1	1	1	0	0	1	0	0	0	0	1	1	0	0	1	0	0	0	0	1	1	0	0	1	0	0	0	0	1	1	12.4	12.4	12.4	10.35	89	89;89	1	3	0.009428	1.2515
P63172	P63172	2	2	2	Dynein light chain Tctex-type 1	DYNLT1	sp|P63172|DYLT1_HUMAN Dynein light chain Tctex-type 1 OS=Homo sapiens OX=9606 GN=DYNLT1 PE=1 SV=1	1	2	2	2	2	1	0	0	2	1	2	2	1	2	1	0	0	2	1	2	2	1	2	1	0	0	2	1	2	2	1	30.1	30.1	30.1	12.452	113	113	1	11	0.0022371	2.0028	By MS/MS
P63173	P63173	4	4	4	60S ribosomal protein L38	RPL38	sp|P63173|RL38_HUMAN 60S ribosomal protein L38 OS=Homo sapiens OX=9606 GN=RPL38 PE=1 SV=2	1	4	4	4	2	3	2	3	4	4	3	3	3	2	3	2	3	4	4	3	3	3	2	3	2	3	4	4	3	3	3	35.7	35.7	35.7	8.2178	70	70	1	27	0	4.2767	By matching
P63208	P63208	3	3	3	S-phase kinase-associated protein 1	SKP1	sp|P63208|SKP1_HUMAN S-phase kinase-associated protein 1 OS=Homo sapiens OX=9606 GN=SKP1 PE=1 SV=2	1	3	3	3	2	2	3	3	3	2	3	3	3	2	2	3	3	3	2	3	3	3	2	2	3	3	3	2	3	3	3	23.3	23.3	23.3	18.658	163	163	1	24	0	4.4193	By matching
P63241;Q6IS14;Q9GZV4	P63241;Q6IS14	9;5;4	9;5;4	9;5;4	Eukaryotic translation initiation factor 5A-1;Eukaryotic translation initiation factor 5A-1-like	EIF5A;EIF5AL1	sp|P63241|IF5A1_HUMAN Eukaryotic translation initiation factor 5A-1 OS=Homo sapiens OX=9606 GN=EIF5A PE=1 SV=2;sp|Q6IS14|IF5AL_HUMAN Eukaryotic translation initiation factor 5A-1-like OS=Homo sapiens OX=9606 GN=EIF5AL1 PE=2 SV=2	3	9	9	9	5	7	6	8	9	9	7	6	8	5	7	6	8	9	9	7	6	8	5	7	6	8	9	9	7	6	8	66.9	66.9	66.9	16.832	154	154;154;153	1	73	0	31.487	By matching
P63244	P63244	17	17	17	Guanine nucleotide-binding protein subunit beta-2-like 1;Guanine nucleotide-binding protein subunit beta-2-like 1, N-terminally processed	GNB2L1	sp|P63244|RACK1_HUMAN Receptor of activated protein C kinase 1 OS=Homo sapiens OX=9606 GN=RACK1 PE=1 SV=3	1	17	17	17	15	14	16	17	16	17	17	17	17	15	14	16	17	16	17	17	17	17	15	14	16	17	16	17	17	17	17	74.1	74.1	74.1	35.076	317	317	1	167	0	144.32	By MS/MS
P67775;P62714	P67775;P62714	9;8	9;8	8;7	Serine/threonine-protein phosphatase 2A catalytic subunit alpha isoform;Serine/threonine-protein phosphatase 2A catalytic subunit beta isoform	PPP2CA;PPP2CB	sp|P67775|PP2AA_HUMAN Serine/threonine-protein phosphatase 2A catalytic subunit alpha isoform OS=Homo sapiens OX=9606 GN=PPP2CA PE=1 SV=1;sp|P62714|PP2AB_HUMAN Serine/threonine-protein phosphatase 2A catalytic subunit beta isoform OS=Homo sapiens OX=9606 G	2	9	9	8	6	6	7	7	8	8	9	9	7	6	6	7	7	8	8	9	9	7	6	6	7	6	7	7	8	8	6	44	44	39.5	35.594	309	309;309	1	67	0	49.21	By MS/MS
P67809;Q9Y2T7;P16989	P67809	9;2;2	9;2;2	9;2;2	Nuclease-sensitive element-binding protein 1	YBX1	sp|P67809|YBOX1_HUMAN Y-box-binding protein 1 OS=Homo sapiens OX=9606 GN=YBX1 PE=1 SV=3	3	9	9	9	7	8	7	8	9	8	7	6	7	7	8	7	8	9	8	7	6	7	7	8	7	8	9	8	7	6	7	47.5	47.5	47.5	35.924	324	324;364;372	1	67	0	61.687	By MS/MS
P67870	P67870	3	3	3	Casein kinase II subunit beta	CSNK2B	sp|P67870|CSK2B_HUMAN Casein kinase II subunit beta OS=Homo sapiens OX=9606 GN=CSNK2B PE=1 SV=1	1	3	3	3	3	3	3	2	3	3	3	3	3	3	3	3	2	3	3	3	3	3	3	3	3	2	3	3	3	3	3	19.1	19.1	19.1	24.942	215	215	1	26	0	6.2145	By matching
P67936;Q2TAC2	P67936	6;1	3;1	3;1	Tropomyosin alpha-4 chain	TPM4	sp|P67936|TPM4_HUMAN Tropomyosin alpha-4 chain OS=Homo sapiens OX=9606 GN=TPM4 PE=1 SV=3	2	6	3	3	4	4	4	3	4	2	6	5	6	2	2	2	1	1	1	3	3	3	2	2	2	1	1	1	3	3	3	16.5	8.9	8.9	28.521	248	248;915	1	18	0	9.2288	By matching
P68032;P63267;P62736;P68133	P68032;P63267;P62736;P68133	15;14;14;12	1;1;1;1	1;1;1;1	Actin, alpha cardiac muscle 1;Actin, gamma-enteric smooth muscle;Actin, aortic smooth muscle;Actin, alpha skeletal muscle	ACTC1;ACTG2;ACTA2;ACTA1	sp|P68032|ACTC_HUMAN Actin, alpha cardiac muscle 1 OS=Homo sapiens OX=9606 GN=ACTC1 PE=1 SV=1;sp|P63267|ACTH_HUMAN Actin, gamma-enteric smooth muscle OS=Homo sapiens OX=9606 GN=ACTG2 PE=1 SV=1;sp|P62736|ACTA_HUMAN Actin, aortic smooth muscle OS=Homo sapien	4	15	1	1	11	13	13	15	14	15	14	15	15	1	1	1	1	1	1	1	1	1	1	1	1	1	1	1	1	1	1	37.9	4.2	4.2	42.019	377	377;376;377;377	1	73	0	5.3419	By MS/MS
P68036;A0A1B0GUS4	P68036;A0A1B0GUS4	2;1	2;1	2;1	Ubiquitin-conjugating enzyme E2 L3	UBE2L3	sp|P68036|UB2L3_HUMAN Ubiquitin-conjugating enzyme E2 L3 OS=Homo sapiens OX=9606 GN=UBE2L3 PE=1 SV=1;sp|A0A1B0GUS4|UB2L5_HUMAN Ubiquitin-conjugating enzyme E2 L5 OS=Homo sapiens OX=9606 GN=UBE2L5 PE=2 SV=1	2	2	2	2	0	1	2	2	2	2	2	2	2	0	1	2	2	2	2	2	2	2	0	1	2	2	2	2	2	2	2	20.1	20.1	20.1	17.861	154	154;154	1	15	0.0052493	1.3998
P68104;Q5VTE0;Q05639	P68104;Q5VTE0	17;16;7	17;16;7	17;16;7	Elongation factor 1-alpha 1;Putative elongation factor 1-alpha-like 3	EEF1A1;EEF1A1P5	sp|P68104|EF1A1_HUMAN Elongation factor 1-alpha 1 OS=Homo sapiens OX=9606 GN=EEF1A1 PE=1 SV=1;sp|Q5VTE0|EF1A3_HUMAN Putative elongation factor 1-alpha-like 3 OS=Homo sapiens OX=9606 GN=EEF1A1P5 PE=5 SV=1	3	17	17	17	10	11	10	16	16	16	16	17	16	10	11	10	16	16	16	16	17	16	10	11	10	16	16	16	16	17	16	51.5	51.5	51.5	50.14	462	462;462;463	1	184	0	190.42	By MS/MS
P68363;Q9H853	P68363	22;1	22;1	0;0	Tubulin alpha-1B chain	TUBA1B	sp|P68363|TBA1B_HUMAN Tubulin alpha-1B chain OS=Homo sapiens OX=9606 GN=TUBA1B PE=1 SV=1	2	22	22	0	18	19	19	20	20	20	22	21	22	18	19	19	20	20	20	22	21	22	0	0	0	0	0	0	0	0	0	64.1	64.1	0	50.151	451	451;241	1	300	0	184.54	By MS/MS
P68366	P68366	19	3	3	Tubulin alpha-4A chain	TUBA4A	sp|P68366|TBA4A_HUMAN Tubulin alpha-4A chain OS=Homo sapiens OX=9606 GN=TUBA4A PE=1 SV=1	1	19	3	3	17	18	18	17	18	18	19	18	19	3	3	3	3	3	3	3	3	3	3	3	3	3	3	3	3	3	3	56	10	10	49.924	448	448	1	34	0	4.2627	By MS/MS
P68371	P68371	20	20	1	Tubulin beta-4B chain	TUBB4B	sp|P68371|TBB4B_HUMAN Tubulin beta-4B chain OS=Homo sapiens OX=9606 GN=TUBB4B PE=1 SV=1	1	20	20	1	17	18	20	19	19	20	19	20	20	17	18	20	19	19	20	19	20	20	1	1	1	1	1	1	1	1	1	57.8	57.8	2.7	49.83	445	445	1	281	0	323.31	By MS/MS
Q8NEV1;P68400	Q8NEV1;P68400	6;6	6;6	6;6	Casein kinase II subunit alpha 3;Casein kinase II subunit alpha	CSNK2A3;CSNK2A1	sp|Q8NEV1|CSK23_HUMAN Casein kinase II subunit alpha 3 OS=Homo sapiens OX=9606 GN=CSNK2A3 PE=1 SV=2;sp|P68400|CSK21_HUMAN Casein kinase II subunit alpha OS=Homo sapiens OX=9606 GN=CSNK2A1 PE=1 SV=1	2	6	6	6	5	4	3	6	5	5	5	5	3	5	4	3	6	5	5	5	5	3	5	4	3	6	5	5	5	5	3	21.5	21.5	21.5	45.219	391	391;391	1	41	0	16.678	By MS/MS
P69892	P69892	9	8	1	Hemoglobin subunit gamma-2	HBG2	sp|P69892|HBG2_HUMAN Hemoglobin subunit gamma-2 OS=Homo sapiens OX=9606 GN=HBG2 PE=1 SV=2	1	9	8	1	9	9	9	1	1	1	1	1	1	8	8	8	0	0	0	0	0	0	1	1	1	0	0	0	0	0	0	78.2	71.4	8.2	16.126	147	147	1	25	0	54.329	By MS/MS
P69905	P69905	4	1	1	Hemoglobin subunit alpha	HBA1	sp|P69905|HBA_HUMAN Hemoglobin subunit alpha OS=Homo sapiens OX=9606 GN=HBA2 PE=1 SV=2	1	4	1	1	4	3	4	4	3	3	3	3	3	1	0	1	1	0	0	0	0	0	1	0	1	1	0	0	0	0	0	33.1	10.6	10.6	15.257	142	142	1	4	0	3.2996	By MS/MS
P78324;Q9P1W8	P78324	7;1	7;1	6;1	Tyrosine-protein phosphatase non-receptor type substrate 1	SIRPA	sp|P78324|SHPS1_HUMAN Tyrosine-protein phosphatase non-receptor type substrate 1 OS=Homo sapiens OX=9606 GN=SIRPA PE=1 SV=2	2	7	7	6	0	0	0	6	7	7	4	3	1	0	0	0	6	7	7	4	3	1	0	0	0	5	6	6	3	2	0	18.1	18.1	16.1	54.966	504	504;387	1	28	0	9.0669
P78344	P78344	3	3	3	Eukaryotic translation initiation factor 4 gamma 2	EIF4G2	sp|P78344|IF4G2_HUMAN Eukaryotic translation initiation factor 4 gamma 2 OS=Homo sapiens OX=9606 GN=EIF4G2 PE=1 SV=1	1	3	3	3	1	1	1	2	2	2	2	3	3	1	1	1	2	2	2	2	3	3	1	1	1	2	2	2	2	3	3	4.5	4.5	4.5	102.36	907	907	1	17	0	3.4305	By matching
P78347	P78347	3	3	3	General transcription factor II-I	GTF2I	sp|P78347|GTF2I_HUMAN General transcription factor II-I OS=Homo sapiens OX=9606 GN=GTF2I PE=1 SV=2	1	3	3	3	0	0	1	2	1	2	2	2	3	0	0	1	2	1	2	2	2	3	0	0	1	2	1	2	2	2	3	3.9	3.9	3.9	112.42	998	998	1	13	0	3.4784
P78356	P78356	2	2	2	Phosphatidylinositol 5-phosphate 4-kinase type-2 beta	PIP4K2B	sp|P78356|PI42B_HUMAN Phosphatidylinositol 5-phosphate 4-kinase type-2 beta OS=Homo sapiens OX=9606 GN=PIP4K2B PE=1 SV=1	1	2	2	2	0	0	0	2	2	2	2	2	2	0	0	0	2	2	2	2	2	2	0	0	0	2	2	2	2	2	2	5.8	5.8	5.8	47.377	416	416	1	12	0	3.2962
P78371	P78371	26	26	26	T-complex protein 1 subunit beta	CCT2	sp|P78371|TCPB_HUMAN T-complex protein 1 subunit beta OS=Homo sapiens OX=9606 GN=CCT2 PE=1 SV=4	1	26	26	26	17	20	20	21	24	24	24	22	25	17	20	20	21	24	24	24	22	25	17	20	20	21	24	24	24	22	25	59.6	59.6	59.6	57.488	535	535	1	207	0	108.81	By MS/MS
P78417	P78417	5	5	5	Glutathione S-transferase omega-1	GSTO1	sp|P78417|GSTO1_HUMAN Glutathione S-transferase omega-1 OS=Homo sapiens OX=9606 GN=GSTO1 PE=1 SV=2	1	5	5	5	5	5	3	4	4	3	4	4	4	5	5	3	4	4	3	4	4	4	5	5	3	4	4	3	4	4	4	20.3	20.3	20.3	27.566	241	241	1	36	0	5.8647	By MS/MS
P78509	P78509	1	1	1	Reelin	RELN	sp|P78509|RELN_HUMAN Reelin OS=Homo sapiens OX=9606 GN=RELN PE=1 SV=3	1	1	1	1	0	0	0	0	1	0	0	0	0	0	0	0	0	1	0	0	0	0	0	0	0	0	1	0	0	0	0	0.3	0.3	0.3	388.38	3460	3460	1	1	1	-2
P78527	P78527	55	55	55	DNA-dependent protein kinase catalytic subunit	PRKDC	sp|P78527|PRKDC_HUMAN DNA-dependent protein kinase catalytic subunit OS=Homo sapiens OX=9606 GN=PRKDC PE=1 SV=3	1	55	55	55	40	39	41	45	47	49	46	42	41	40	39	41	45	47	49	46	42	41	40	39	41	45	47	49	46	42	41	18.5	18.5	18.5	469.08	4128	4128	1	390	0	101.71	By MS/MS
P78560	P78560	1	1	1	Death domain-containing protein CRADD	CRADD	sp|P78560|CRADD_HUMAN Death domain-containing protein CRADD OS=Homo sapiens OX=9606 GN=CRADD PE=1 SV=1	1	1	1	1	0	0	0	0	0	0	0	0	1	0	0	0	0	0	0	0	0	1	0	0	0	0	0	0	0	0	1	4	4	4	22.745	199	199	1	1	1	-2
P80723	P80723	17	17	17	Brain acid soluble protein 1	BASP1	sp|P80723|BASP1_HUMAN Brain acid soluble protein 1 OS=Homo sapiens OX=9606 GN=BASP1 PE=1 SV=2	1	17	17	17	1	1	1	10	10	11	17	17	16	1	1	1	10	10	11	17	17	16	1	1	1	10	10	11	17	17	16	92.5	92.5	92.5	22.693	227	227	1	96	0	195.01	By matching
P81605	P81605	3	3	3	Dermcidin;Survival-promoting peptide;DCD-1	DCD	sp|P81605|DCD_HUMAN Dermcidin OS=Homo sapiens OX=9606 GN=DCD PE=1 SV=2	1	3	3	3	3	3	3	3	3	3	3	3	3	3	3	3	3	3	3	3	3	3	3	3	3	3	3	3	3	3	3	22.7	22.7	22.7	11.284	110	110	1	27	0	8.2886	By MS/MS
P83731	P83731	5	5	5	60S ribosomal protein L24	RPL24	sp|P83731|RL24_HUMAN 60S ribosomal protein L24 OS=Homo sapiens OX=9606 GN=RPL24 PE=1 SV=1	1	5	5	5	4	4	5	5	4	4	5	4	4	4	4	5	5	4	4	5	4	4	4	4	5	5	4	4	5	4	4	30.6	30.6	30.6	17.779	157	157	1	39	0	8.3075	By MS/MS
Q969Q0;P83881	Q969Q0;P83881	2;2	2;2	2;2	60S ribosomal protein L36a-like;60S ribosomal protein L36a	RPL36AL;RPL36A	sp|Q969Q0|RL36L_HUMAN 60S ribosomal protein L36a-like OS=Homo sapiens OX=9606 GN=RPL36AL PE=1 SV=3;sp|P83881|RL36A_HUMAN 60S ribosomal protein L36a OS=Homo sapiens OX=9606 GN=RPL36A PE=1 SV=2	2	2	2	2	2	1	1	2	2	2	1	1	2	2	1	1	2	2	2	1	1	2	2	1	1	2	2	2	1	1	2	16	16	16	12.469	106	106;106	1	14	0.0022222	1.9744	By matching
P84085	P84085	4	1	1	ADP-ribosylation factor 5	ARF5	sp|P84085|ARF5_HUMAN ADP-ribosylation factor 5 OS=Homo sapiens OX=9606 GN=ARF5 PE=1 SV=2	1	4	1	1	2	3	4	3	4	3	3	3	3	0	0	1	0	1	0	0	0	0	0	0	1	0	1	0	0	0	0	27.2	5.6	5.6	20.529	180	180	1	2	1	-2	By matching
P84095	P84095	8	7	7	Rho-related GTP-binding protein RhoG	RHOG	sp|P84095|RHOG_HUMAN Rho-related GTP-binding protein RhoG OS=Homo sapiens OX=9606 GN=RHOG PE=1 SV=1	1	8	7	7	6	7	7	6	7	7	7	8	8	6	7	7	6	7	7	7	7	7	6	7	7	6	7	7	7	7	7	56.5	50.8	50.8	21.308	191	191	1	73	0	75.525	By matching
P84098	P84098	3	3	3	60S ribosomal protein L19	RPL19	sp|P84098|RL19_HUMAN 60S ribosomal protein L19 OS=Homo sapiens OX=9606 GN=RPL19 PE=1 SV=1	1	3	3	3	1	2	2	2	3	3	3	3	3	1	2	2	2	3	3	3	3	3	1	2	2	2	3	3	3	3	3	13.8	13.8	13.8	23.466	196	196	1	35	0	10.875	By matching
P84103	P84103	3	3	2	Serine/arginine-rich splicing factor 3	SRSF3	sp|P84103|SRSF3_HUMAN Serine/arginine-rich splicing factor 3 OS=Homo sapiens OX=9606 GN=SRSF3 PE=1 SV=1	1	3	3	2	2	1	2	2	3	2	2	3	3	2	1	2	2	3	2	2	3	3	1	1	1	2	2	2	1	2	2	18.9	18.9	10.4	19.329	164	164	1	21	0	3.3427	By matching
P98160	P98160	14	14	14	Basement membrane-specific heparan sulfate proteoglycan core protein;Endorepellin;LG3 peptide	HSPG2	sp|P98160|PGBM_HUMAN Basement membrane-specific heparan sulfate proteoglycan core protein OS=Homo sapiens OX=9606 GN=HSPG2 PE=1 SV=4	1	14	14	14	14	14	12	0	0	0	0	0	1	14	14	12	0	0	0	0	0	1	14	14	12	0	0	0	0	0	1	3.9	3.9	3.9	468.83	4391	4391	1	42	0	14.466	By MS/MS
P98171	P98171	5	5	5	Rho GTPase-activating protein 4	ARHGAP4	sp|P98171|RHG04_HUMAN Rho GTPase-activating protein 4 OS=Homo sapiens OX=9606 GN=ARHGAP4 PE=1 SV=2	1	5	5	5	0	0	0	3	2	4	3	4	3	0	0	0	3	2	4	3	4	3	0	0	0	3	2	4	3	4	3	8.9	8.9	8.9	105.02	946	946	1	19	0	6.2855
P98196	P98196	6	6	6	Probable phospholipid-transporting ATPase IH	ATP11A	sp|P98196|AT11A_HUMAN Phospholipid-transporting ATPase IH OS=Homo sapiens OX=9606 GN=ATP11A PE=1 SV=3	1	6	6	6	0	0	0	2	3	2	4	6	6	0	0	0	2	3	2	4	6	6	0	0	0	2	3	2	4	6	6	7.1	7.1	7.1	129.75	1134	1134	1	24	0	11.365
P99999;CON__P62894	P99999	4;1	4;1	4;1	Cytochrome c	CYCS	sp|P99999|CYC_HUMAN Cytochrome c OS=Homo sapiens OX=9606 GN=CYCS PE=1 SV=2	2	4	4	4	4	4	4	2	3	3	0	0	1	4	4	4	2	3	3	0	0	1	4	4	4	2	3	3	0	0	1	41.9	41.9	41.9	11.749	105	105;105	1	21	0	9.322	By MS/MS
Q00013	Q00013	10	10	10	55 kDa erythrocyte membrane protein	MPP1	sp|Q00013|EM55_HUMAN 55 kDa erythrocyte membrane protein OS=Homo sapiens OX=9606 GN=MPP1 PE=1 SV=2	1	10	10	10	10	10	9	7	6	4	5	7	6	10	10	9	7	6	4	5	7	6	10	10	9	7	6	4	5	7	6	34.1	34.1	34.1	52.296	466	466	1	64	0	40.544	By MS/MS
Q00059	Q00059	1	1	1	Transcription factor A, mitochondrial	TFAM	sp|Q00059|TFAM_HUMAN Transcription factor A, mitochondrial OS=Homo sapiens OX=9606 GN=TFAM PE=1 SV=1	1	1	1	1	0	1	1	1	1	0	1	1	1	0	1	1	1	1	0	1	1	1	0	1	1	1	1	0	1	1	1	4.5	4.5	4.5	29.096	246	246	1	7	1	-2
Q00325	Q00325	1	1	1	Phosphate carrier protein, mitochondrial	SLC25A3	sp|Q00325|MPCP_HUMAN Phosphate carrier protein, mitochondrial OS=Homo sapiens OX=9606 GN=SLC25A3 PE=1 SV=2	1	1	1	1	1	0	1	1	1	1	1	1	1	1	0	1	1	1	1	1	1	1	1	0	1	1	1	1	1	1	1	3.3	3.3	3.3	40.094	362	362	1	8	0.002736	1.5764	By matching
Q00534	Q00534	2	1	1	Cyclin-dependent kinase 6	CDK6	sp|Q00534|CDK6_HUMAN Cyclin-dependent kinase 6 OS=Homo sapiens OX=9606 GN=CDK6 PE=1 SV=1	1	2	1	1	0	1	1	2	2	2	2	2	2	0	1	1	1	1	1	1	1	1	0	1	1	1	1	1	1	1	1	7.1	4.6	4.6	36.938	326	326	1	8	0.0093691	1.2388
Q00610;P53675	Q00610	76;17	76;17	76;17	Clathrin heavy chain 1	CLTC	sp|Q00610|CLH1_HUMAN Clathrin heavy chain 1 OS=Homo sapiens OX=9606 GN=CLTC PE=1 SV=5	2	76	76	76	62	61	59	64	68	68	70	70	71	62	61	59	64	68	68	70	70	71	62	61	59	64	68	68	70	70	71	54.6	54.6	54.6	191.61	1675	1675;1640	1	747	0	323.31	By MS/MS
Q00613	Q00613	1	1	1	Heat shock factor protein 1	HSF1	sp|Q00613|HSF1_HUMAN Heat shock factor protein 1 OS=Homo sapiens OX=9606 GN=HSF1 PE=1 SV=1	1	1	1	1	0	0	0	0	0	0	0	1	0	0	0	0	0	0	0	0	1	0	0	0	0	0	0	0	0	1	0	2.1	2.1	2.1	57.26	529	529	1	1	0.00077042	2.2105
Q00839	Q00839	13	13	13	Heterogeneous nuclear ribonucleoprotein U	HNRNPU	sp|Q00839|HNRPU_HUMAN Heterogeneous nuclear ribonucleoprotein U OS=Homo sapiens OX=9606 GN=HNRNPU PE=1 SV=6	1	13	13	13	12	11	10	11	11	12	9	8	9	12	11	10	11	11	12	9	8	9	12	11	10	11	11	12	9	8	9	23	23	23	90.583	825	825	1	103	0	54.326	By MS/MS
Q00872	Q00872	1	1	1	Myosin-binding protein C, slow-type	MYBPC1	sp|Q00872|MYPC1_HUMAN Myosin-binding protein C, slow-type OS=Homo sapiens OX=9606 GN=MYBPC1 PE=1 SV=2	1	1	1	1	0	1	0	0	0	1	0	1	0	0	1	0	0	0	1	0	1	0	0	1	0	0	0	1	0	1	0	1	1	1	128.29	1141	1141	1	3	0.0007758	2.2743
Q01082	Q01082	7	7	7	Spectrin beta chain, non-erythrocytic 1	SPTBN1	sp|Q01082|SPTB2_HUMAN Spectrin beta chain, non-erythrocytic 1 OS=Homo sapiens OX=9606 GN=SPTBN1 PE=1 SV=2	1	7	7	7	1	1	1	3	2	1	5	5	6	1	1	1	3	2	1	5	5	6	1	1	1	3	2	1	5	5	6	4.2	4.2	4.2	274.61	2364	2364	1	25	0	9.5574	By matching
Q01105;P0DME0	Q01105;P0DME0	2;1	2;1	2;1	Protein SET;Protein SETSIP	SET;SETSIP	sp|Q01105|SET_HUMAN Protein SET OS=Homo sapiens OX=9606 GN=SET PE=1 SV=3;sp|P0DME0|SETLP_HUMAN Protein SETSIP OS=Homo sapiens OX=9606 GN=SETSIP PE=1 SV=1	2	2	2	2	0	1	1	2	2	2	0	0	0	0	1	1	2	2	2	0	0	0	0	1	1	2	2	2	0	0	0	10	10	10	33.488	290	290;302	1	10	0	4.9
Q01130	Q01130	1	1	1	Serine/arginine-rich splicing factor 2	SRSF2	sp|Q01130|SRSF2_HUMAN Serine/arginine-rich splicing factor 2 OS=Homo sapiens OX=9606 GN=SRSF2 PE=1 SV=4	1	1	1	1	0	0	0	1	1	1	1	1	1	0	0	0	1	1	1	1	1	1	0	0	0	1	1	1	1	1	1	7.7	7.7	7.7	25.476	221	221	1	6	0	6.0896
Q01469;A8MUU1	Q01469	7;1	7;1	7;1	Fatty acid-binding protein, epidermal	FABP5	sp|Q01469|FABP5_HUMAN Fatty acid-binding protein 5 OS=Homo sapiens OX=9606 GN=FABP5 PE=1 SV=3	2	7	7	7	1	2	1	7	6	6	6	6	6	1	2	1	7	6	6	6	6	6	1	2	1	7	6	6	6	6	6	48.1	48.1	48.1	15.164	135	135;101	1	46	0	26.742	By matching
Q01518	Q01518	19	19	19	Adenylyl cyclase-associated protein 1	CAP1	sp|Q01518|CAP1_HUMAN Adenylyl cyclase-associated protein 1 OS=Homo sapiens OX=9606 GN=CAP1 PE=1 SV=5	1	19	19	19	14	14	15	16	18	17	16	18	19	14	14	15	16	18	17	16	18	19	14	14	15	16	18	17	16	18	19	46.7	46.7	46.7	51.901	475	475	1	162	0	98.563	By MS/MS
Q01581;P54868	Q01581;P54868	2;1	2;1	2;1	Hydroxymethylglutaryl-CoA synthase, cytoplasmic;Hydroxymethylglutaryl-CoA synthase, mitochondrial	HMGCS1;HMGCS2	sp|Q01581|HMCS1_HUMAN Hydroxymethylglutaryl-CoA synthase, cytoplasmic OS=Homo sapiens OX=9606 GN=HMGCS1 PE=1 SV=2;sp|P54868|HMCS2_HUMAN Hydroxymethylglutaryl-CoA synthase, mitochondrial OS=Homo sapiens OX=9606 GN=HMGCS2 PE=1 SV=1	2	2	2	2	0	1	1	2	2	2	1	1	2	0	1	1	2	2	2	1	1	2	0	1	1	2	2	2	1	1	2	4.6	4.6	4.6	57.293	520	520;508	1	12	0	4.5935
Q01650;Q9UM01	Q01650	8;1	8;1	7;0	Large neutral amino acids transporter small subunit 1	SLC7A5	sp|Q01650|LAT1_HUMAN Large neutral amino acids transporter small subunit 1 OS=Homo sapiens OX=9606 GN=SLC7A5 PE=1 SV=2	2	8	8	7	6	3	6	6	8	8	7	8	8	6	3	6	6	8	8	7	8	8	6	3	6	6	7	7	6	7	7	21.7	21.7	20.3	55.01	507	507;511	1	66	0	38.011	By MS/MS
Q01813	Q01813	18	18	16	ATP-dependent 6-phosphofructokinase, platelet type	PFKP	sp|Q01813|PFKAP_HUMAN ATP-dependent 6-phosphofructokinase, platelet type OS=Homo sapiens OX=9606 GN=PFKP PE=1 SV=2	1	18	18	16	11	7	9	17	14	13	18	17	16	11	7	9	17	14	13	18	17	16	10	6	7	15	12	11	16	15	14	29.5	29.5	25.9	85.595	784	784	1	123	0	48.014	By MS/MS
Q01970	Q01970	2	2	2	1-phosphatidylinositol 4,5-bisphosphate phosphodiesterase beta-3	PLCB3	sp|Q01970|PLCB3_HUMAN 1-phosphatidylinositol 4,5-bisphosphate phosphodiesterase beta-3 OS=Homo sapiens OX=9606 GN=PLCB3 PE=1 SV=2	1	2	2	2	0	2	1	0	0	1	2	2	2	0	2	1	0	0	1	2	2	2	0	2	1	0	0	1	2	2	2	2.7	2.7	2.7	138.8	1234	1234	1	10	0	4.0086
Q02224	Q02224	1	1	1	Centromere-associated protein E	CENPE	sp|Q02224|CENPE_HUMAN Centromere-associated protein E OS=Homo sapiens OX=9606 GN=CENPE PE=1 SV=2	1	1	1	1	1	0	0	0	0	0	0	0	0	1	0	0	0	0	0	0	0	0	1	0	0	0	0	0	0	0	0	0.4	0.4	0.4	316.41	2701	2701	1	1	0.004645	1.4504	By MS/MS
Q02241	Q02241	15	15	15	Kinesin-like protein KIF23	KIF23	sp|Q02241|KIF23_HUMAN Kinesin-like protein KIF23 OS=Homo sapiens OX=9606 GN=KIF23 PE=1 SV=3	1	15	15	15	4	5	4	9	8	9	14	13	15	4	5	4	9	8	9	14	13	15	4	5	4	9	8	9	14	13	15	22	22	22	110.06	960	960	1	81	0	30.151	By matching
Q02386	Q02386	1	1	1	Zinc finger protein 45	ZNF45	sp|Q02386|ZNF45_HUMAN Zinc finger protein 45 OS=Homo sapiens OX=9606 GN=ZNF45 PE=1 SV=2	1	1	1	1	0	0	0	1	1	0	0	0	0	0	0	0	1	1	0	0	0	0	0	0	0	1	1	0	0	0	0	1.5	1.5	1.5	78.241	682	682	1	2	1	-2
Q02543	Q02543	6	6	6	60S ribosomal protein L18a	RPL18A	sp|Q02543|RL18A_HUMAN 60S ribosomal protein L18a OS=Homo sapiens OX=9606 GN=RPL18A PE=1 SV=2	1	6	6	6	2	4	2	5	6	6	6	5	6	2	4	2	5	6	6	6	5	6	2	4	2	5	6	6	6	5	6	30.7	30.7	30.7	20.762	176	176	1	43	0	147.42	By MS/MS
Q02750	Q02750	4	4	4	Dual specificity mitogen-activated protein kinase kinase 1	MAP2K1	sp|Q02750|MP2K1_HUMAN Dual specificity mitogen-activated protein kinase kinase 1 OS=Homo sapiens OX=9606 GN=MAP2K1 PE=1 SV=2	1	4	4	4	4	3	4	3	2	3	4	4	4	4	3	4	3	2	3	4	4	4	4	3	4	3	2	3	4	4	4	11.5	11.5	11.5	43.439	393	393	1	31	0	6.8254	By matching
Q02790	Q02790	17	17	17	Peptidyl-prolyl cis-trans isomerase FKBP4;Peptidyl-prolyl cis-trans isomerase FKBP4, N-terminally processed	FKBP4	sp|Q02790|FKBP4_HUMAN Peptidyl-prolyl cis-trans isomerase FKBP4 OS=Homo sapiens OX=9606 GN=FKBP4 PE=1 SV=3	1	17	17	17	14	13	15	12	16	14	15	16	17	14	13	15	12	16	14	15	16	17	14	13	15	12	16	14	15	16	17	53.4	53.4	53.4	51.804	459	459	1	141	0	46.228	By MS/MS
Q02809	Q02809	1	1	1	Procollagen-lysine,2-oxoglutarate 5-dioxygenase 1	PLOD1	sp|Q02809|PLOD1_HUMAN Procollagen-lysine,2-oxoglutarate 5-dioxygenase 1 OS=Homo sapiens OX=9606 GN=PLOD1 PE=1 SV=2	1	1	1	1	1	1	1	0	1	0	0	1	0	1	1	1	0	1	0	0	1	0	1	1	1	0	1	0	0	1	0	1.5	1.5	1.5	83.549	727	727	1	5	0.0028189	1.7029	By MS/MS
Q02878	Q02878	13	13	13	60S ribosomal protein L6	RPL6	sp|Q02878|RL6_HUMAN 60S ribosomal protein L6 OS=Homo sapiens OX=9606 GN=RPL6 PE=1 SV=3	1	13	13	13	11	9	11	11	13	12	13	13	13	11	9	11	11	13	12	13	13	13	11	9	11	11	13	12	13	13	13	38.5	38.5	38.5	32.728	288	288	1	121	0	92.372	By MS/MS
Q02880	Q02880	5	4	4	DNA topoisomerase 2-beta	TOP2B	sp|Q02880|TOP2B_HUMAN DNA topoisomerase 2-beta OS=Homo sapiens OX=9606 GN=TOP2B PE=1 SV=3	1	5	4	4	2	1	1	4	5	5	2	2	1	1	0	0	3	4	4	1	1	1	1	0	0	3	4	4	1	1	1	3.8	3.2	3.2	183.26	1626	1626	1	15	0	6.1991	By matching
Q03001	Q03001	2	2	2	Dystonin	DST	sp|Q03001|DYST_HUMAN Dystonin OS=Homo sapiens OX=9606 GN=DST PE=1 SV=4	1	2	2	2	0	0	1	1	2	1	1	1	1	0	0	1	1	2	1	1	1	1	0	0	1	1	2	1	1	1	1	0.3	0.3	0.3	860.65	7570	7570	1	8	0.0021914	1.8762
Q03252	Q03252	2	2	2	Lamin-B2	LMNB2	sp|Q03252|LMNB2_HUMAN Lamin-B2 OS=Homo sapiens OX=9606 GN=LMNB2 PE=1 SV=4	1	2	2	2	0	1	0	2	2	2	0	0	0	0	1	0	2	2	2	0	0	0	0	1	0	2	2	2	0	0	0	3.9	3.9	3.9	69.948	620	620	1	7	0	2.6725
Q03405	Q03405	5	5	5	Urokinase plasminogen activator surface receptor	PLAUR	sp|Q03405|UPAR_HUMAN Urokinase plasminogen activator surface receptor OS=Homo sapiens OX=9606 GN=PLAUR PE=1 SV=1	1	5	5	5	0	0	0	5	5	5	5	5	5	0	0	0	5	5	5	5	5	5	0	0	0	5	5	5	5	5	5	23	23	23	36.978	335	335	1	31	0	21.231
Q03989	Q03989	1	1	1	AT-rich interactive domain-containing protein 5A	ARID5A	sp|Q03989|ARI5A_HUMAN AT-rich interactive domain-containing protein 5A OS=Homo sapiens OX=9606 GN=ARID5A PE=1 SV=2	1	1	1	1	0	0	0	0	0	0	0	1	0	0	0	0	0	0	0	0	1	0	0	0	0	0	0	0	0	1	0	1.7	1.7	1.7	64.073	594	594	1	1	1	-2
Q04446	Q04446	5	5	5	1,4-alpha-glucan-branching enzyme	GBE1	sp|Q04446|GLGB_HUMAN 1,4-alpha-glucan-branching enzyme OS=Homo sapiens OX=9606 GN=GBE1 PE=1 SV=3	1	5	5	5	0	0	0	5	5	5	5	4	5	0	0	0	5	5	5	5	4	5	0	0	0	5	5	5	5	4	5	10.3	10.3	10.3	80.473	702	702	1	29	0	6.8197
Q04637;O43432	Q04637	15;1	15;1	15;1	Eukaryotic translation initiation factor 4 gamma 1	EIF4G1	sp|Q04637|IF4G1_HUMAN Eukaryotic translation initiation factor 4 gamma 1 OS=Homo sapiens OX=9606 GN=EIF4G1 PE=1 SV=4	2	15	15	15	12	11	8	9	12	12	12	12	14	12	11	8	9	12	12	12	12	14	12	11	8	9	12	12	12	12	14	12.6	12.6	12.6	175.49	1599	1599;1585	1	102	0	25.713	By MS/MS
Q04721	Q04721	2	2	2	Neurogenic locus notch homolog protein 2;Notch 2 extracellular truncation;Notch 2 intracellular domain	NOTCH2	sp|Q04721|NOTC2_HUMAN Neurogenic locus notch homolog protein 2 OS=Homo sapiens OX=9606 GN=NOTCH2 PE=1 SV=3	1	2	2	2	0	0	0	0	0	0	2	2	2	0	0	0	0	0	0	2	2	2	0	0	0	0	0	0	2	2	2	1.2	1.2	1.2	265.4	2471	2471	1	6	0	4.0184
Q04760	Q04760	3	3	3	Lactoylglutathione lyase	GLO1	sp|Q04760|LGUL_HUMAN Lactoylglutathione lyase OS=Homo sapiens OX=9606 GN=GLO1 PE=1 SV=4	1	3	3	3	3	3	3	2	3	3	2	3	3	3	3	3	2	3	3	2	3	3	3	3	3	2	3	3	2	3	3	18.5	18.5	18.5	20.777	184	184	1	25	0	5.0039	By matching
Q04837	Q04837	1	1	1	Single-stranded DNA-binding protein, mitochondrial	SSBP1	sp|Q04837|SSBP_HUMAN Single-stranded DNA-binding protein, mitochondrial OS=Homo sapiens OX=9606 GN=SSBP1 PE=1 SV=1	1	1	1	1	1	1	1	1	1	1	0	0	0	1	1	1	1	1	1	0	0	0	1	1	1	1	1	1	0	0	0	10.1	10.1	10.1	17.259	148	148	1	6	0	2.6927	By MS/MS
Q04917	Q04917	11	9	9	14-3-3 protein eta	YWHAH	sp|Q04917|1433F_HUMAN 14-3-3 protein eta OS=Homo sapiens OX=9606 GN=YWHAH PE=1 SV=4	1	11	9	9	6	8	7	8	10	10	9	11	10	5	7	6	7	8	8	7	9	8	5	7	6	7	8	8	7	9	8	50	43.1	43.1	28.218	246	246	1	69	0	18.099	By MS/MS
Q04941	Q04941	1	1	1	Proteolipid protein 2	PLP2	sp|Q04941|PLP2_HUMAN Proteolipid protein 2 OS=Homo sapiens OX=9606 GN=PLP2 PE=1 SV=1	1	1	1	1	1	1	1	1	0	0	1	1	0	1	1	1	1	0	0	1	1	0	1	1	1	1	0	0	1	1	0	8.6	8.6	8.6	16.691	152	152	1	6	0	14.53	By MS/MS
Q05655;Q04759	Q05655	12;1	12;1	12;1	Protein kinase C delta type;Protein kinase C delta type regulatory subunit;Protein kinase C delta type catalytic subunit	PRKCD	sp|Q05655|KPCD_HUMAN Protein kinase C delta type OS=Homo sapiens OX=9606 GN=PRKCD PE=1 SV=2	2	12	12	12	0	1	1	9	11	12	12	12	12	0	1	1	9	11	12	12	12	12	0	1	1	9	11	12	12	12	12	21.3	21.3	21.3	77.504	676	676;706	1	70	0	32.935
Q06187	Q06187	8	8	8	Tyrosine-protein kinase BTK	BTK	sp|Q06187|BTK_HUMAN Tyrosine-protein kinase BTK OS=Homo sapiens OX=9606 GN=BTK PE=1 SV=3	1	8	8	8	5	3	4	7	5	4	6	7	6	5	3	4	7	5	4	6	7	6	5	3	4	7	5	4	6	7	6	16.5	16.5	16.5	76.28	659	659	1	47	0	15.074	By matching
Q06203	Q06203	5	5	5	Amidophosphoribosyltransferase	PPAT	sp|Q06203|PUR1_HUMAN Amidophosphoribosyltransferase OS=Homo sapiens OX=9606 GN=PPAT PE=1 SV=1	1	5	5	5	5	5	5	4	4	4	4	4	4	5	5	5	4	4	4	4	4	4	5	5	5	4	4	4	4	4	4	12.8	12.8	12.8	57.398	517	517	1	40	0	7.1543	By MS/MS
Q06210;O94808	Q06210	11;2	11;2	11;2	Glutamine--fructose-6-phosphate aminotransferase [isomerizing] 1	GFPT1	sp|Q06210|GFPT1_HUMAN Glutamine--fructose-6-phosphate aminotransferase [isomerizing] 1 OS=Homo sapiens OX=9606 GN=GFPT1 PE=1 SV=3	2	11	11	11	7	10	9	9	9	9	11	11	11	7	10	9	9	9	9	11	11	11	7	10	9	9	9	9	11	11	11	22	22	22	78.806	699	699;682	1	86	0	25.43	By MS/MS
Q06323	Q06323	1	1	1	Proteasome activator complex subunit 1	PSME1	sp|Q06323|PSME1_HUMAN Proteasome activator complex subunit 1 OS=Homo sapiens OX=9606 GN=PSME1 PE=1 SV=1	1	1	1	1	0	1	0	1	1	1	1	1	1	0	1	0	1	1	1	1	1	1	0	1	0	1	1	1	1	1	1	5.6	5.6	5.6	28.723	249	249	1	7	0.0027491	1.595
Q06830	Q06830	6	5	5	Peroxiredoxin-1	PRDX1	sp|Q06830|PRDX1_HUMAN Peroxiredoxin-1 OS=Homo sapiens OX=9606 GN=PRDX1 PE=1 SV=1	1	6	5	5	4	5	6	6	6	6	6	6	6	3	4	5	5	5	5	5	5	5	3	4	5	5	5	5	5	5	5	36.2	30.7	30.7	22.11	199	199	1	45	0	16.949	By MS/MS
Q07020	Q07020	6	6	6	60S ribosomal protein L18	RPL18	sp|Q07020|RL18_HUMAN 60S ribosomal protein L18 OS=Homo sapiens OX=9606 GN=RPL18 PE=1 SV=2	1	6	6	6	5	5	5	6	6	6	6	6	6	5	5	5	6	6	6	6	6	6	5	5	5	6	6	6	6	6	6	38.3	38.3	38.3	21.634	188	188	1	65	0	84.62	By MS/MS
Q07021	Q07021	3	3	3	Complement component 1 Q subcomponent-binding protein, mitochondrial	C1QBP	sp|Q07021|C1QBP_HUMAN Complement component 1 Q subcomponent-binding protein, mitochondrial OS=Homo sapiens OX=9606 GN=C1QBP PE=1 SV=1	1	3	3	3	2	3	2	3	3	3	1	3	1	2	3	2	3	3	3	1	3	1	2	3	2	3	3	3	1	3	1	9.6	9.6	9.6	31.362	282	282	1	21	0	7.9429	By matching
Q07108	Q07108	1	1	1	Early activation antigen CD69	CD69	sp|Q07108|CD69_HUMAN Early activation antigen CD69 OS=Homo sapiens OX=9606 GN=CD69 PE=1 SV=1	1	1	1	1	0	0	0	1	1	1	0	0	0	0	0	0	1	1	1	0	0	0	0	0	0	1	1	1	0	0	0	5.5	5.5	5.5	22.559	199	199	1	3	0	4.5448
Q07666;O75525;Q5VWX1	Q07666	5;1;1	5;1;1	5;1;1	KH domain-containing, RNA-binding, signal transduction-associated protein 1	KHDRBS1	sp|Q07666|KHDR1_HUMAN KH domain-containing, RNA-binding, signal transduction-associated protein 1 OS=Homo sapiens OX=9606 GN=KHDRBS1 PE=1 SV=1	3	5	5	5	4	5	5	3	3	3	2	4	1	4	5	5	3	3	3	2	4	1	4	5	5	3	3	3	2	4	1	15.1	15.1	15.1	48.227	443	443;346;349	1	30	0	5.4124	By MS/MS
Q07866;Q9H0B6	Q07866	6;1	6;1	6;1	Kinesin light chain 1	KLC1	sp|Q07866|KLC1_HUMAN Kinesin light chain 1 OS=Homo sapiens OX=9606 GN=KLC1 PE=1 SV=2	2	6	6	6	1	1	2	3	4	3	4	6	6	1	1	2	3	4	3	4	6	6	1	1	2	3	4	3	4	6	6	11	11	11	65.309	573	573;622	1	30	0	7.9038	By matching
Q07955	Q07955	3	3	3	Serine/arginine-rich splicing factor 1	SRSF1	sp|Q07955|SRSF1_HUMAN Serine/arginine-rich splicing factor 1 OS=Homo sapiens OX=9606 GN=SRSF1 PE=1 SV=2	1	3	3	3	2	1	2	3	3	2	1	2	2	2	1	2	3	3	2	1	2	2	2	1	2	3	3	2	1	2	2	12.9	12.9	12.9	27.744	248	248	1	18	0	4.5615	By matching
Q07960	Q07960	7	7	7	Rho GTPase-activating protein 1	ARHGAP1	sp|Q07960|RHG01_HUMAN Rho GTPase-activating protein 1 OS=Homo sapiens OX=9606 GN=ARHGAP1 PE=1 SV=1	1	7	7	7	2	2	3	7	7	5	7	5	7	2	2	3	7	7	5	7	5	7	2	2	3	7	7	5	7	5	7	17.1	17.1	17.1	50.435	439	439	1	45	0	13.63	By matching
Q13243;Q13247;Q08170	Q13243;Q13247;Q08170	1;1;1	1;1;1	1;1;1	Serine/arginine-rich splicing factor 5;Serine/arginine-rich splicing factor 6;Serine/arginine-rich splicing factor 4	SRSF5;SRSF6;SRSF4	sp|Q13243|SRSF5_HUMAN Serine/arginine-rich splicing factor 5 OS=Homo sapiens OX=9606 GN=SRSF5 PE=1 SV=1;sp|Q13247|SRSF6_HUMAN Serine/arginine-rich splicing factor 6 OS=Homo sapiens OX=9606 GN=SRSF6 PE=1 SV=2;sp|Q08170|SRSF4_HUMAN Serine/arginine-rich splic	3	1	1	1	0	0	1	1	1	1	1	1	1	0	0	1	1	1	1	1	1	1	0	0	1	1	1	1	1	1	1	3.3	3.3	3.3	31.263	272	272;344;494	1	7	0.0099626	1.2318
Q08209;P16298;P48454	Q08209	9;4;2	9;4;2	9;4;2	Serine/threonine-protein phosphatase 2B catalytic subunit alpha isoform	PPP3CA	sp|Q08209|PP2BA_HUMAN Serine/threonine-protein phosphatase 2B catalytic subunit alpha isoform OS=Homo sapiens OX=9606 GN=PPP3CA PE=1 SV=1	3	9	9	9	3	3	0	6	6	8	8	9	8	3	3	0	6	6	8	8	9	8	3	3	0	6	6	8	8	9	8	21.1	21.1	21.1	58.687	521	521;524;512	1	52	0	11.706	By matching
Q08211	Q08211	26	26	26	ATP-dependent RNA helicase A	DHX9	sp|Q08211|DHX9_HUMAN ATP-dependent RNA helicase A OS=Homo sapiens OX=9606 GN=DHX9 PE=1 SV=4	1	26	26	26	16	14	17	26	24	26	20	19	23	16	14	17	26	24	26	20	19	23	16	14	17	26	24	26	20	19	23	27.8	27.8	27.8	140.96	1270	1270	1	197	0	95.124	By MS/MS
Q08257	Q08257	3	3	3	Quinone oxidoreductase	CRYZ	sp|Q08257|QOR_HUMAN Quinone oxidoreductase OS=Homo sapiens OX=9606 GN=CRYZ PE=1 SV=1	1	3	3	3	3	2	3	0	0	0	2	0	2	3	2	3	0	0	0	2	0	2	3	2	3	0	0	0	2	0	2	12.2	12.2	12.2	35.206	329	329	1	12	0	3.2443	By MS/MS
Q08378	Q08378	1	1	1	Golgin subfamily A member 3	GOLGA3	sp|Q08378|GOGA3_HUMAN Golgin subfamily A member 3 OS=Homo sapiens OX=9606 GN=GOLGA3 PE=1 SV=2	1	1	1	1	1	1	0	0	0	1	0	0	0	1	1	0	0	0	1	0	0	0	1	1	0	0	0	1	0	0	0	1.3	1.3	1.3	167.35	1498	1498	1	3	0.0027174	1.537	By matching
Q08431	Q08431	8	8	8	Lactadherin;Lactadherin short form;Medin	MFGE8	sp|Q08431|MFGM_HUMAN Lactadherin OS=Homo sapiens OX=9606 GN=MFGE8 PE=1 SV=3	1	8	8	8	8	8	7	1	1	1	0	0	1	8	8	7	1	1	1	0	0	1	8	8	7	1	1	1	0	0	1	28.4	28.4	28.4	43.104	387	387	1	27	0	16.265	By MS/MS
Q08554	Q08554	1	1	1	Desmocollin-1	DSC1	sp|Q08554|DSC1_HUMAN Desmocollin-1 OS=Homo sapiens OX=9606 GN=DSC1 PE=1 SV=2	1	1	1	1	1	1	1	0	1	1	0	1	0	1	1	1	0	1	1	0	1	0	1	1	1	0	1	1	0	1	0	1.7	1.7	1.7	99.986	894	894	1	6	0.0040513	1.5031	By matching
Q08722	Q08722	2	2	2	Leukocyte surface antigen CD47	CD47	sp|Q08722|CD47_HUMAN Leukocyte surface antigen CD47 OS=Homo sapiens OX=9606 GN=CD47 PE=1 SV=1	1	2	2	2	0	0	0	2	2	2	2	2	2	0	0	0	2	2	2	2	2	2	0	0	0	2	2	2	2	2	2	5.3	5.3	5.3	35.213	323	323	1	13	0	2.6728
Q08945	Q08945	4	4	4	FACT complex subunit SSRP1	SSRP1	sp|Q08945|SSRP1_HUMAN FACT complex subunit SSRP1 OS=Homo sapiens OX=9606 GN=SSRP1 PE=1 SV=1	1	4	4	4	2	1	3	4	4	3	4	3	3	2	1	3	4	4	3	4	3	3	2	1	3	4	4	3	4	3	3	7.3	7.3	7.3	81.074	709	709	1	27	0	7.9034	By matching
Q08AN1	Q08AN1	1	1	1	Zinc finger protein 616	ZNF616	sp|Q08AN1|ZN616_HUMAN Zinc finger protein 616 OS=Homo sapiens OX=9606 GN=ZNF616 PE=2 SV=2	1	1	1	1	0	0	0	1	1	1	1	1	1	0	0	0	1	1	1	1	1	1	0	0	0	1	1	1	1	1	1	1.7	1.7	1.7	90.272	781	781	1	6	1	-2
Q08J23	Q08J23	4	4	4	tRNA (cytosine(34)-C(5))-methyltransferase	NSUN2	sp|Q08J23|NSUN2_HUMAN RNA cytosine C(5)-methyltransferase NSUN2 OS=Homo sapiens OX=9606 GN=NSUN2 PE=1 SV=2	1	4	4	4	2	3	2	2	2	3	4	4	4	2	3	2	2	2	3	4	4	4	2	3	2	2	2	3	4	4	4	8.2	8.2	8.2	86.47	767	767	1	26	0	9.2363	By matching
Q09028	Q09028	5	5	3	Histone-binding protein RBBP4	RBBP4	sp|Q09028|RBBP4_HUMAN Histone-binding protein RBBP4 OS=Homo sapiens OX=9606 GN=RBBP4 PE=1 SV=3	1	5	5	3	4	4	5	5	4	5	5	4	4	4	4	5	5	4	5	5	4	4	2	2	3	3	2	3	3	2	2	16.7	16.7	12.9	47.655	425	425	1	40	0	10.936	By MS/MS
Q09161	Q09161	4	4	4	Nuclear cap-binding protein subunit 1	NCBP1	sp|Q09161|NCBP1_HUMAN Nuclear cap-binding protein subunit 1 OS=Homo sapiens OX=9606 GN=NCBP1 PE=1 SV=1	1	4	4	4	1	1	2	3	3	2	1	0	1	1	1	2	3	3	2	1	0	1	1	1	2	3	3	2	1	0	1	6.7	6.7	6.7	91.838	790	790	1	14	0	2.7629	By matching
Q09666	Q09666	60	60	60	Neuroblast differentiation-associated protein AHNAK	AHNAK	sp|Q09666|AHNK_HUMAN Neuroblast differentiation-associated protein AHNAK OS=Homo sapiens OX=9606 GN=AHNAK PE=1 SV=2	1	60	60	60	25	23	24	17	17	18	57	54	55	25	23	24	17	17	18	57	54	55	25	23	24	17	17	18	57	54	55	23.2	23.2	23.2	629.09	5890	5890	1	290	0	136.88	By MS/MS
Q0VDF9	Q0VDF9	1	1	1	Heat shock 70 kDa protein 14	HSPA14	sp|Q0VDF9|HSP7E_HUMAN Heat shock 70 kDa protein 14 OS=Homo sapiens OX=9606 GN=HSPA14 PE=1 SV=1	1	1	1	1	0	0	0	1	1	1	1	1	1	0	0	0	1	1	1	1	1	1	0	0	0	1	1	1	1	1	1	2.8	2.8	2.8	54.794	509	509	1	6	0.0046419	1.4482
Q10567	Q10567	8	1	1	AP-1 complex subunit beta-1	AP1B1	sp|Q10567|AP1B1_HUMAN AP-1 complex subunit beta-1 OS=Homo sapiens OX=9606 GN=AP1B1 PE=1 SV=2	1	8	1	1	5	3	3	7	8	7	6	6	7	0	0	0	1	1	1	0	0	1	0	0	0	1	1	1	0	0	1	10.9	2	2	104.64	949	949	1	4	0	2.6446	By matching
Q10588	Q10588	1	1	1	ADP-ribosyl cyclase/cyclic ADP-ribose hydrolase 2	BST1	sp|Q10588|BST1_HUMAN ADP-ribosyl cyclase/cyclic ADP-ribose hydrolase 2 OS=Homo sapiens OX=9606 GN=BST1 PE=1 SV=2	1	1	1	1	0	0	0	1	1	1	1	1	1	0	0	0	1	1	1	1	1	1	0	0	0	1	1	1	1	1	1	4.1	4.1	4.1	35.724	318	318	1	6	0.0021598	1.7921
Q10589	Q10589	2	2	2	Bone marrow stromal antigen 2	BST2	sp|Q10589|BST2_HUMAN Bone marrow stromal antigen 2 OS=Homo sapiens OX=9606 GN=BST2 PE=1 SV=1	1	2	2	2	0	2	1	0	2	2	2	2	2	0	2	1	0	2	2	2	2	2	0	2	1	0	2	2	2	2	2	13.9	13.9	13.9	19.769	180	180	1	13	0	4.4313
Q12756	Q12756	1	1	1	Kinesin-like protein KIF1A	KIF1A	sp|Q12756|KIF1A_HUMAN Kinesin-like protein KIF1A OS=Homo sapiens OX=9606 GN=KIF1A PE=1 SV=2	1	1	1	1	0	0	0	0	0	0	0	1	0	0	0	0	0	0	0	0	1	0	0	0	0	0	0	0	0	1	0	0.7	0.7	0.7	191.06	1690	1690	1	1	1	-2
Q12768	Q12768	3	3	3	WASH complex subunit strumpellin	KIAA0196	sp|Q12768|WASC5_HUMAN WASH complex subunit 5 OS=Homo sapiens OX=9606 GN=WASHC5 PE=1 SV=1	1	3	3	3	0	0	0	1	1	2	2	2	2	0	0	0	1	1	2	2	2	2	0	0	0	1	1	2	2	2	2	3	3	3	134.28	1159	1159	1	10	0	3.3992
Q12846	Q12846	5	5	5	Syntaxin-4	STX4	sp|Q12846|STX4_HUMAN Syntaxin-4 OS=Homo sapiens OX=9606 GN=STX4 PE=1 SV=2	1	5	5	5	5	5	4	4	5	5	5	5	5	5	5	4	4	5	5	5	5	5	5	5	4	4	5	5	5	5	5	24.6	24.6	24.6	34.18	297	297	1	44	0	9.3715	By MS/MS
Q12874	Q12874	2	2	2	Splicing factor 3A subunit 3	SF3A3	sp|Q12874|SF3A3_HUMAN Splicing factor 3A subunit 3 OS=Homo sapiens OX=9606 GN=SF3A3 PE=1 SV=1	1	2	2	2	1	1	1	2	2	2	2	1	1	1	1	1	2	2	2	2	1	1	1	1	1	2	2	2	2	1	1	4.2	4.2	4.2	58.848	501	501	1	13	0	3.5261	By matching
Q12882	Q12882	6	6	6	Dihydropyrimidine dehydrogenase [NADP(+)]	DPYD	sp|Q12882|DPYD_HUMAN Dihydropyrimidine dehydrogenase [NADP(+)] OS=Homo sapiens OX=9606 GN=DPYD PE=1 SV=2	1	6	6	6	0	0	0	0	0	0	5	5	6	0	0	0	0	0	0	5	5	6	0	0	0	0	0	0	5	5	6	8.5	8.5	8.5	111.4	1025	1025	1	16	0	8.1962
Q12904	Q12904	4	4	4	Aminoacyl tRNA synthase complex-interacting multifunctional protein 1;Endothelial monocyte-activating polypeptide 2	AIMP1	sp|Q12904|AIMP1_HUMAN Aminoacyl tRNA synthase complex-interacting multifunctional protein 1 OS=Homo sapiens OX=9606 GN=AIMP1 PE=1 SV=2	1	4	4	4	3	3	2	1	4	1	4	3	4	3	3	2	1	4	1	4	3	4	3	3	2	1	4	1	4	3	4	17.9	17.9	17.9	34.352	312	312	1	25	0	7.6625	By matching
Q12905	Q12905	5	5	5	Interleukin enhancer-binding factor 2	ILF2	sp|Q12905|ILF2_HUMAN Interleukin enhancer-binding factor 2 OS=Homo sapiens OX=9606 GN=ILF2 PE=1 SV=2	1	5	5	5	3	4	5	5	4	3	3	4	3	3	4	5	5	4	3	3	4	3	3	4	5	5	4	3	3	4	3	20.8	20.8	20.8	43.062	390	390	1	34	0	20.528	By MS/MS
Q12913	Q12913	3	3	3	Receptor-type tyrosine-protein phosphatase eta	PTPRJ	sp|Q12913|PTPRJ_HUMAN Receptor-type tyrosine-protein phosphatase eta OS=Homo sapiens OX=9606 GN=PTPRJ PE=1 SV=3	1	3	3	3	0	0	0	0	2	2	1	2	2	0	0	0	0	2	2	1	2	2	0	0	0	0	2	2	1	2	2	3.4	3.4	3.4	145.94	1337	1337	1	9	0	6.6058
Q12931	Q12931	2	2	2	Heat shock protein 75 kDa, mitochondrial	TRAP1	sp|Q12931|TRAP1_HUMAN Heat shock protein 75 kDa, mitochondrial OS=Homo sapiens OX=9606 GN=TRAP1 PE=1 SV=3	1	2	2	2	1	1	2	0	1	2	1	0	0	1	1	2	0	1	2	1	0	0	1	1	2	0	1	2	1	0	0	3.6	3.6	3.6	80.109	704	704	1	8	0	2.6316	By matching
Q15700;Q12959	Q15700;Q12959	1;1	1;1	1;1	Disks large homolog 2;Disks large homolog 1	DLG2;DLG1	sp|Q15700|DLG2_HUMAN Disks large homolog 2 OS=Homo sapiens OX=9606 GN=DLG2 PE=1 SV=3;sp|Q12959|DLG1_HUMAN Disks large homolog 1 OS=Homo sapiens OX=9606 GN=DLG1 PE=1 SV=2	2	1	1	1	1	1	1	0	1	1	1	1	1	1	1	1	0	1	1	1	1	1	1	1	1	0	1	1	1	1	1	1.4	1.4	1.4	97.551	870	870;904	1	8	0.00075415	2.0737	By matching
Q12979	Q12979	2	2	2	Active breakpoint cluster region-related protein	ABR	sp|Q12979|ABR_HUMAN Active breakpoint cluster region-related protein OS=Homo sapiens OX=9606 GN=ABR PE=1 SV=2	1	2	2	2	0	0	0	1	1	1	2	2	2	0	0	0	1	1	1	2	2	2	0	0	0	1	1	1	2	2	2	2.9	2.9	2.9	97.597	859	859	1	9	0	3.0978
Q13043	Q13043	7	7	4	Serine/threonine-protein kinase 4;Serine/threonine-protein kinase 4 37kDa subunit;Serine/threonine-protein kinase 4 18kDa subunit	STK4	sp|Q13043|STK4_HUMAN Serine/threonine-protein kinase 4 OS=Homo sapiens OX=9606 GN=STK4 PE=1 SV=2	1	7	7	4	0	1	0	5	7	5	7	7	6	0	1	0	5	7	5	7	7	6	0	1	0	2	4	3	4	4	3	19.3	19.3	11.1	55.63	487	487	1	39	0	8.6523
Q13045	Q13045	8	8	8	Protein flightless-1 homolog	FLII	sp|Q13045|FLII_HUMAN Protein flightless-1 homolog OS=Homo sapiens OX=9606 GN=FLII PE=1 SV=2	1	8	8	8	2	0	1	8	7	7	7	7	7	2	0	1	8	7	7	7	7	7	2	0	1	8	7	7	7	7	7	8.9	8.9	8.9	144.75	1269	1269	1	46	0	15.966	By matching
Q13057	Q13057	3	3	3	Bifunctional coenzyme A synthase;Phosphopantetheine adenylyltransferase;Dephospho-CoA kinase	COASY	sp|Q13057|COASY_HUMAN Bifunctional coenzyme A synthase OS=Homo sapiens OX=9606 GN=COASY PE=1 SV=4	1	3	3	3	0	1	1	2	3	3	3	3	3	0	1	1	2	3	3	3	3	3	0	1	1	2	3	3	3	3	3	7.1	7.1	7.1	62.328	564	564	1	19	0	3.3376
Q13098	Q13098	5	5	5	COP9 signalosome complex subunit 1	GPS1	sp|Q13098|CSN1_HUMAN COP9 signalosome complex subunit 1 OS=Homo sapiens OX=9606 GN=GPS1 PE=1 SV=4	1	5	5	5	4	4	4	4	4	4	3	3	4	4	4	4	4	4	4	3	3	4	4	4	4	4	4	4	3	3	4	11.8	11.8	11.8	55.536	491	491	1	34	0	5.1358	By MS/MS
Q13126	Q13126	4	4	4	S-methyl-5-thioadenosine phosphorylase	MTAP	sp|Q13126|MTAP_HUMAN S-methyl-5-thioadenosine phosphorylase OS=Homo sapiens OX=9606 GN=MTAP PE=1 SV=2	1	4	4	4	1	0	0	4	4	4	4	4	4	1	0	0	4	4	4	4	4	4	1	0	0	4	4	4	4	4	4	25.1	25.1	25.1	31.236	283	283	1	25	0	8.6456	By matching
Q13129	Q13129	1	1	1	Zinc finger protein Rlf	RLF	sp|Q13129|RLF_HUMAN Zinc finger protein Rlf OS=Homo sapiens OX=9606 GN=RLF PE=1 SV=2	1	1	1	1	1	1	1	1	1	1	1	1	1	1	1	1	1	1	1	1	1	1	1	1	1	1	1	1	1	1	1	0.7	0.7	0.7	217.95	1914	1914	1	9	0.0064851	1.3506	By matching
Q13131;P54646	Q13131	5;2	5;2	5;2	5-AMP-activated protein kinase catalytic subunit alpha-1	PRKAA1	sp|Q13131|AAPK1_HUMAN 5-AMP-activated protein kinase catalytic subunit alpha-1 OS=Homo sapiens OX=9606 GN=PRKAA1 PE=1 SV=4	2	5	5	5	2	3	3	4	2	3	5	4	5	2	3	3	4	2	3	5	4	5	2	3	3	4	2	3	5	4	5	11.4	11.4	11.4	64.009	559	559;552	1	31	0	5.2162	By matching
Q13148	Q13148	3	3	3	TAR DNA-binding protein 43	TARDBP	sp|Q13148|TADBP_HUMAN TAR DNA-binding protein 43 OS=Homo sapiens OX=9606 GN=TARDBP PE=1 SV=1	1	3	3	3	3	2	3	3	3	3	2	3	2	3	2	3	3	3	3	2	3	2	3	2	3	3	3	3	2	3	2	9.4	9.4	9.4	44.739	414	414	1	24	0	5.736	By MS/MS
Q13151	Q13151	2	2	2	Heterogeneous nuclear ribonucleoprotein A0	HNRNPA0	sp|Q13151|ROA0_HUMAN Heterogeneous nuclear ribonucleoprotein A0 OS=Homo sapiens OX=9606 GN=HNRNPA0 PE=1 SV=1	1	2	2	2	1	2	1	2	2	1	1	2	2	1	2	1	2	2	1	1	2	2	1	2	1	2	2	1	1	2	2	11.8	11.8	11.8	30.84	305	305	1	14	0.0027397	1.5777	By matching
Q13155	Q13155	3	3	3	Aminoacyl tRNA synthase complex-interacting multifunctional protein 2	AIMP2	sp|Q13155|AIMP2_HUMAN Aminoacyl tRNA synthase complex-interacting multifunctional protein 2 OS=Homo sapiens OX=9606 GN=AIMP2 PE=1 SV=2	1	3	3	3	2	3	3	2	2	2	3	3	3	2	3	3	2	2	2	3	3	3	2	3	3	2	2	2	3	3	3	14.7	14.7	14.7	35.348	320	320	1	23	0	5.5658	By MS/MS
Q13162	Q13162	4	4	4	Peroxiredoxin-4	PRDX4	sp|Q13162|PRDX4_HUMAN Peroxiredoxin-4 OS=Homo sapiens OX=9606 GN=PRDX4 PE=1 SV=1	1	4	4	4	4	4	4	1	4	3	0	0	0	4	4	4	1	4	3	0	0	0	4	4	4	1	4	3	0	0	0	17.7	17.7	17.7	30.54	271	271	1	20	0	7.9735	By MS/MS
Q13177;Q13153;O75914	Q13177	9;3;2	9;3;2	9;3;2	Serine/threonine-protein kinase PAK 2;PAK-2p27;PAK-2p34	PAK2	sp|Q13177|PAK2_HUMAN Serine/threonine-protein kinase PAK 2 OS=Homo sapiens OX=9606 GN=PAK2 PE=1 SV=3	3	9	9	9	2	4	4	8	9	8	7	7	7	2	4	4	8	9	8	7	7	7	2	4	4	8	9	8	7	7	7	28.8	28.8	28.8	58.042	524	524;545;559	1	56	0	13.071	By matching
Q13185	Q13185	3	3	3	Chromobox protein homolog 3	CBX3	sp|Q13185|CBX3_HUMAN Chromobox protein homolog 3 OS=Homo sapiens OX=9606 GN=CBX3 PE=1 SV=4	1	3	3	3	3	2	2	3	3	2	3	1	3	3	2	2	3	3	2	3	1	3	3	2	2	3	3	2	3	1	3	21.3	21.3	21.3	20.811	183	183	1	22	0	5.3462	By matching
Q13200	Q13200	18	18	18	26S proteasome non-ATPase regulatory subunit 2	PSMD2	sp|Q13200|PSMD2_HUMAN 26S proteasome non-ATPase regulatory subunit 2 OS=Homo sapiens OX=9606 GN=PSMD2 PE=1 SV=3	1	18	18	18	15	14	14	15	14	15	12	10	12	15	14	14	15	14	15	12	10	12	15	14	14	15	14	15	12	10	12	28.5	28.5	28.5	100.2	908	908	1	121	0	31.53	By MS/MS
Q13263	Q13263	6	6	6	Transcription intermediary factor 1-beta	TRIM28	sp|Q13263|TIF1B_HUMAN Transcription intermediary factor 1-beta OS=Homo sapiens OX=9606 GN=TRIM28 PE=1 SV=5	1	6	6	6	4	4	3	6	4	6	2	2	4	4	4	3	6	4	6	2	2	4	4	4	3	6	4	6	2	2	4	9.7	9.7	9.7	88.549	835	835	1	35	0	8.8455	By MS/MS
Q13277	Q13277	3	3	3	Syntaxin-3	STX3	sp|Q13277|STX3_HUMAN Syntaxin-3 OS=Homo sapiens OX=9606 GN=STX3 PE=1 SV=3	1	3	3	3	3	3	3	1	1	2	0	1	2	3	3	3	1	1	2	0	1	2	3	3	3	1	1	2	0	1	2	12.5	12.5	12.5	33.155	289	289	1	16	0	4.7035	By MS/MS
Q13303	Q13303	5	5	5	Voltage-gated potassium channel subunit beta-2	KCNAB2	sp|Q13303|KCAB2_HUMAN Voltage-gated potassium channel subunit beta-2 OS=Homo sapiens OX=9606 GN=KCNAB2 PE=1 SV=2	1	5	5	5	0	0	0	2	3	4	3	4	4	0	0	0	2	3	4	3	4	4	0	0	0	2	3	4	3	4	4	20.4	20.4	20.4	41	367	367	1	20	0	15.086
Q13310;P0CB38	Q13310	9;1	3;1	3;1	Polyadenylate-binding protein 4	PABPC4	sp|Q13310|PABP4_HUMAN Polyadenylate-binding protein 4 OS=Homo sapiens OX=9606 GN=PABPC4 PE=1 SV=1	2	9	3	3	6	5	7	7	6	7	8	7	8	3	2	3	3	2	3	2	2	3	3	2	3	3	2	3	2	2	3	17.5	5.6	5.6	70.782	644	644;370	1	23	0	3.7808	By matching
Q13347	Q13347	8	8	8	Eukaryotic translation initiation factor 3 subunit I	EIF3I	sp|Q13347|EIF3I_HUMAN Eukaryotic translation initiation factor 3 subunit I OS=Homo sapiens OX=9606 GN=EIF3I PE=1 SV=1	1	8	8	8	4	7	6	6	4	6	4	3	2	4	7	6	6	4	6	4	3	2	4	7	6	6	4	6	4	3	2	35.1	35.1	35.1	36.501	325	325	1	42	0	11.671	By MS/MS
Q13402	Q13402	1	1	1	Unconventional myosin-VIIa	MYO7A	sp|Q13402|MYO7A_HUMAN Unconventional myosin-VIIa OS=Homo sapiens OX=9606 GN=MYO7A PE=1 SV=2	1	1	1	1	0	1	1	1	0	1	0	0	0	0	1	1	1	0	1	0	0	0	0	1	1	1	0	1	0	0	0	0.7	0.7	0.7	254.39	2215	2215	1	4	1	-2
Q15819;Q13404	Q15819;Q13404	1;1	1;1	1;1	Ubiquitin-conjugating enzyme E2 variant 2;Ubiquitin-conjugating enzyme E2 variant 1	UBE2V2;UBE2V1	sp|Q15819|UB2V2_HUMAN Ubiquitin-conjugating enzyme E2 variant 2 OS=Homo sapiens OX=9606 GN=UBE2V2 PE=1 SV=4;sp|Q13404|UB2V1_HUMAN Ubiquitin-conjugating enzyme E2 variant 1 OS=Homo sapiens OX=9606 GN=UBE2V1 PE=1 SV=2	2	1	1	1	1	1	1	1	1	1	1	1	1	1	1	1	1	1	1	1	1	1	1	1	1	1	1	1	1	1	1	6.9	6.9	6.9	16.363	145	145;147	1	9	0	3.1812	By matching
Q13409	Q13409	3	3	3	Cytoplasmic dynein 1 intermediate chain 2	DYNC1I2	sp|Q13409|DC1I2_HUMAN Cytoplasmic dynein 1 intermediate chain 2 OS=Homo sapiens OX=9606 GN=DYNC1I2 PE=1 SV=3	1	3	3	3	1	2	2	1	2	1	3	3	3	1	2	2	1	2	1	3	3	3	1	2	2	1	2	1	3	3	3	8.8	8.8	8.8	71.456	638	638	1	18	0	3.9031	By matching
Q13415	Q13415	1	1	1	Origin recognition complex subunit 1	ORC1	sp|Q13415|ORC1_HUMAN Origin recognition complex subunit 1 OS=Homo sapiens OX=9606 GN=ORC1 PE=1 SV=2	1	1	1	1	1	1	1	1	0	1	1	1	1	1	1	1	1	0	1	1	1	1	1	1	1	1	0	1	1	1	1	1.5	1.5	1.5	97.349	861	861	1	8	0.00075301	2.0727	By matching
Q13418	Q13418	5	5	5	Integrin-linked protein kinase	ILK	sp|Q13418|ILK_HUMAN Integrin-linked protein kinase OS=Homo sapiens OX=9606 GN=ILK PE=1 SV=2	1	5	5	5	2	1	3	3	3	3	5	4	4	2	1	3	3	3	3	5	4	4	2	1	3	3	3	3	5	4	4	15.7	15.7	15.7	51.419	452	452	1	28	0	6.6776	By matching
Q13464	Q13464	15	13	13	Rho-associated protein kinase 1	ROCK1	sp|Q13464|ROCK1_HUMAN Rho-associated protein kinase 1 OS=Homo sapiens OX=9606 GN=ROCK1 PE=1 SV=1	1	15	13	13	3	3	3	9	8	9	13	11	13	2	2	2	8	6	8	11	9	11	2	2	2	8	6	8	11	9	11	13	11.1	11.1	158.17	1354	1354	1	59	0	18.889	By matching
Q13488	Q13488	1	1	1	V-type proton ATPase 116 kDa subunit a isoform 3	TCIRG1	sp|Q13488|VPP3_HUMAN V-type proton ATPase 116 kDa subunit a3 OS=Homo sapiens OX=9606 GN=TCIRG1 PE=1 SV=3	1	1	1	1	0	0	0	0	1	1	1	1	0	0	0	0	0	1	1	1	1	0	0	0	0	0	1	1	1	1	0	1.8	1.8	1.8	92.967	830	830	1	4	0	3.6924
Q13501	Q13501	7	7	7	Sequestosome-1	SQSTM1	sp|Q13501|SQSTM_HUMAN Sequestosome-1 OS=Homo sapiens OX=9606 GN=SQSTM1 PE=1 SV=1	1	7	7	7	7	7	6	0	0	1	5	5	6	7	7	6	0	0	1	5	5	6	7	7	6	0	0	1	5	5	6	23.4	23.4	23.4	47.687	440	440	1	37	0	16.35	By MS/MS
Q13507	Q13507	1	1	1	Short transient receptor potential channel 3	TRPC3	sp|Q13507|TRPC3_HUMAN Short transient receptor potential channel 3 OS=Homo sapiens OX=9606 GN=TRPC3 PE=1 SV=3	1	1	1	1	0	0	1	1	0	0	0	0	0	0	0	1	1	0	0	0	0	0	0	0	1	1	0	0	0	0	0	1.3	1.3	1.3	96.008	836	836	1	2	1	-2
Q13547	Q13547	4	4	2	Histone deacetylase 1	HDAC1	sp|Q13547|HDAC1_HUMAN Histone deacetylase 1 OS=Homo sapiens OX=9606 GN=HDAC1 PE=1 SV=1	1	4	4	2	2	2	2	3	3	2	2	2	2	2	2	2	3	3	2	2	2	2	1	1	1	1	2	1	1	1	1	12.7	12.7	7.7	55.102	482	482	1	20	0	6.2086	By matching
Q13555;Q13554	Q13555;Q13554	4;3	2;1	2;1	Calcium/calmodulin-dependent protein kinase type II subunit gamma;Calcium/calmodulin-dependent protein kinase type II subunit beta	CAMK2G;CAMK2B	sp|Q13555|KCC2G_HUMAN Calcium/calmodulin-dependent protein kinase type II subunit gamma OS=Homo sapiens OX=9606 GN=CAMK2G PE=1 SV=4;sp|Q13554|KCC2B_HUMAN Calcium/calmodulin-dependent protein kinase type II subunit beta OS=Homo sapiens OX=9606 GN=CAMK2B PE=	2	4	2	2	0	0	0	2	2	2	4	4	4	0	0	0	0	0	0	2	2	2	0	0	0	0	0	0	2	2	2	9.5	3.9	3.9	62.606	558	558;666	1	6	0.0040431	1.4966
Q13557;Q9UQM7	Q13557	6;2	6;2	4;0	Calcium/calmodulin-dependent protein kinase type II subunit delta	CAMK2D	sp|Q13557|KCC2D_HUMAN Calcium/calmodulin-dependent protein kinase type II subunit delta OS=Homo sapiens OX=9606 GN=CAMK2D PE=1 SV=3	2	6	6	4	0	0	0	4	5	4	6	6	6	0	0	0	4	5	4	6	6	6	0	0	0	2	3	2	4	4	4	16.2	16.2	10	56.369	499	499;478	1	31	0	12.827
Q13564	Q13564	2	2	2	NEDD8-activating enzyme E1 regulatory subunit	NAE1	sp|Q13564|ULA1_HUMAN NEDD8-activating enzyme E1 regulatory subunit OS=Homo sapiens OX=9606 GN=NAE1 PE=1 SV=1	1	2	2	2	1	1	1	1	2	1	0	1	0	1	1	1	1	2	1	0	1	0	1	1	1	1	2	1	0	1	0	4.5	4.5	4.5	60.246	534	534	1	8	0.0015015	2.0526	By matching
Q13568	Q13568	4	4	4	Interferon regulatory factor 5	IRF5	sp|Q13568|IRF5_HUMAN Interferon regulatory factor 5 OS=Homo sapiens OX=9606 GN=IRF5 PE=1 SV=2	1	4	4	4	0	0	0	1	2	1	4	4	4	0	0	0	1	2	1	4	4	4	0	0	0	1	2	1	4	4	4	11	11	11	56.043	498	498	1	16	0	6.9297
Q13574;O75912	Q13574	5;1	5;1	5;1	Diacylglycerol kinase zeta	DGKZ	sp|Q13574|DGKZ_HUMAN Diacylglycerol kinase zeta OS=Homo sapiens OX=9606 GN=DGKZ PE=1 SV=4	2	5	5	5	0	0	2	3	3	3	5	4	4	0	0	2	3	3	3	5	4	4	0	0	2	3	3	3	5	4	4	8.4	8.4	8.4	103.98	928	928;1065	1	24	0	7.9603
Q13576	Q13576	34	33	33	Ras GTPase-activating-like protein IQGAP2	IQGAP2	sp|Q13576|IQGA2_HUMAN Ras GTPase-activating-like protein IQGAP2 OS=Homo sapiens OX=9606 GN=IQGAP2 PE=1 SV=4	1	34	33	33	8	9	8	31	34	34	10	13	11	8	9	8	30	33	33	9	12	10	8	9	8	30	33	33	9	12	10	28.3	27.7	27.7	180.58	1575	1575	1	158	0	59.843	By matching
Q13616	Q13616	2	2	2	Cullin-1	CUL1	sp|Q13616|CUL1_HUMAN Cullin-1 OS=Homo sapiens OX=9606 GN=CUL1 PE=1 SV=2	1	2	2	2	0	0	0	2	2	2	2	2	2	0	0	0	2	2	2	2	2	2	0	0	0	2	2	2	2	2	2	3.2	3.2	3.2	89.677	776	776	1	12	0	2.6314
Q13619;Q13620	Q13619	3;1	3;1	3;1	Cullin-4A	CUL4A	sp|Q13619|CUL4A_HUMAN Cullin-4A OS=Homo sapiens OX=9606 GN=CUL4A PE=1 SV=3	2	3	3	3	2	1	1	2	1	3	1	2	3	2	1	1	2	1	3	1	2	3	2	1	1	2	1	3	1	2	3	4.5	4.5	4.5	87.679	759	759;913	1	16	0	3.142	By matching
Q13630	Q13630	4	4	4	GDP-L-fucose synthase	TSTA3	sp|Q13630|FCL_HUMAN GDP-L-fucose synthase OS=Homo sapiens OX=9606 GN=GFUS PE=1 SV=1	1	4	4	4	2	1	2	4	4	3	3	3	3	2	1	2	4	4	3	3	3	3	2	1	2	4	4	3	3	3	3	17.4	17.4	17.4	35.892	321	321	1	25	0	4.847	By matching
Q13813	Q13813	4	4	4	Spectrin alpha chain, non-erythrocytic 1	SPTAN1	sp|Q13813|SPTN1_HUMAN Spectrin alpha chain, non-erythrocytic 1 OS=Homo sapiens OX=9606 GN=SPTAN1 PE=1 SV=3	1	4	4	4	0	0	0	1	2	2	3	2	2	0	0	0	1	2	2	3	2	2	0	0	0	1	2	2	3	2	2	2.1	2.1	2.1	284.54	2472	2472	1	12	0	3.555
Q13838;O00148	Q13838;O00148	9;6	9;6	9;6	Spliceosome RNA helicase DDX39B;ATP-dependent RNA helicase DDX39A	DDX39B;DDX39A	sp|Q13838|DX39B_HUMAN Spliceosome RNA helicase DDX39B OS=Homo sapiens OX=9606 GN=DDX39B PE=1 SV=1;sp|O00148|DX39A_HUMAN ATP-dependent RNA helicase DDX39A OS=Homo sapiens OX=9606 GN=DDX39A PE=1 SV=2	2	9	9	9	5	5	5	8	8	9	7	5	7	5	5	5	8	8	9	7	5	7	5	5	5	8	8	9	7	5	7	27.8	27.8	27.8	48.991	428	428;427	1	59	0	11.839	By MS/MS
Q13867	Q13867	2	2	2	Bleomycin hydrolase	BLMH	sp|Q13867|BLMH_HUMAN Bleomycin hydrolase OS=Homo sapiens OX=9606 GN=BLMH PE=1 SV=1	1	2	2	2	1	2	2	1	2	2	2	2	2	1	2	2	1	2	2	2	2	2	1	2	2	1	2	2	2	2	2	6.8	6.8	6.8	52.562	455	455	1	16	0.0022338	1.9981	By matching
Q13884	Q13884	10	10	10	Beta-1-syntrophin	SNTB1	sp|Q13884|SNTB1_HUMAN Beta-1-syntrophin OS=Homo sapiens OX=9606 GN=SNTB1 PE=1 SV=3	1	10	10	10	0	0	0	5	6	6	10	10	9	0	0	0	5	6	6	10	10	9	0	0	0	5	6	6	10	10	9	32.2	32.2	32.2	58.06	538	538	1	46	0	27.564
Q13885;Q9BVA1	Q13885;Q9BVA1	16;15	2;1	1;0	Tubulin beta-2A chain;Tubulin beta-2B chain	TUBB2A;TUBB2B	sp|Q13885|TBB2A_HUMAN Tubulin beta-2A chain OS=Homo sapiens OX=9606 GN=TUBB2A PE=1 SV=1;sp|Q9BVA1|TBB2B_HUMAN Tubulin beta-2B chain OS=Homo sapiens OX=9606 GN=TUBB2B PE=1 SV=1	2	16	2	1	13	16	15	15	15	15	15	14	15	1	2	1	1	1	1	1	0	1	1	1	0	0	0	0	0	0	0	42.5	5.4	2.7	49.906	445	445;445	1	9	0	3.8091	By MS/MS
Q13951	Q13951	1	1	1	Core-binding factor subunit beta	CBFB	sp|Q13951|PEBB_HUMAN Core-binding factor subunit beta OS=Homo sapiens OX=9606 GN=CBFB PE=1 SV=2	1	1	1	1	0	0	0	1	1	1	1	1	1	0	0	0	1	1	1	1	1	1	0	0	0	1	1	1	1	1	1	8.8	8.8	8.8	21.508	182	182	1	6	0.002809	1.6945
Q14008	Q14008	7	7	7	Cytoskeleton-associated protein 5	CKAP5	sp|Q14008|CKAP5_HUMAN Cytoskeleton-associated protein 5 OS=Homo sapiens OX=9606 GN=CKAP5 PE=1 SV=3	1	7	7	7	3	4	3	2	3	2	7	6	7	3	4	3	2	3	2	7	6	7	3	4	3	2	3	2	7	6	7	4.2	4.2	4.2	225.49	2032	2032	1	37	0	16.444	By matching
Q14012	Q14012	1	1	1	Calcium/calmodulin-dependent protein kinase type 1	CAMK1	sp|Q14012|KCC1A_HUMAN Calcium/calmodulin-dependent protein kinase type 1 OS=Homo sapiens OX=9606 GN=CAMK1 PE=1 SV=1	1	1	1	1	0	0	0	1	1	1	0	1	1	0	0	0	1	1	1	0	1	1	0	0	0	1	1	1	0	1	1	4.9	4.9	4.9	41.337	370	370	1	5	0.005277	1.4253
Q14019	Q14019	6	6	6	Coactosin-like protein	COTL1	sp|Q14019|COTL1_HUMAN Coactosin-like protein OS=Homo sapiens OX=9606 GN=COTL1 PE=1 SV=3	1	6	6	6	2	2	3	5	6	6	5	6	4	2	2	3	5	6	6	5	6	4	2	2	3	5	6	6	5	6	4	42.3	42.3	42.3	15.945	142	142	1	39	0	10.117	By matching
Q14093	Q14093	1	1	1	Cylicin-2	CYLC2	sp|Q14093|CYLC2_HUMAN Cylicin-2 OS=Homo sapiens OX=9606 GN=CYLC2 PE=2 SV=1	1	1	1	1	0	0	0	1	0	0	0	0	0	0	0	0	1	0	0	0	0	0	0	0	0	1	0	0	0	0	0	3.2	3.2	3.2	39.078	348	348	1	1	1	-2
Q14103	Q14103	5	5	5	Heterogeneous nuclear ribonucleoprotein D0	HNRNPD	sp|Q14103|HNRPD_HUMAN Heterogeneous nuclear ribonucleoprotein D0 OS=Homo sapiens OX=9606 GN=HNRNPD PE=1 SV=1	1	5	5	5	4	5	4	5	5	4	5	4	5	4	5	4	5	5	4	5	4	5	4	5	4	5	5	4	5	4	5	20.6	20.6	20.6	38.434	355	355	1	47	0	10.947	By MS/MS
Q14152	Q14152	16	16	16	Eukaryotic translation initiation factor 3 subunit A	EIF3A	sp|Q14152|EIF3A_HUMAN Eukaryotic translation initiation factor 3 subunit A OS=Homo sapiens OX=9606 GN=EIF3A PE=1 SV=1	1	16	16	16	9	10	10	14	13	14	14	16	16	9	10	10	14	13	14	14	16	16	9	10	10	14	13	14	14	16	16	13.8	13.8	13.8	166.57	1382	1382	1	116	0	30.74	By MS/MS
Q14156;Q9Y2G0	Q14156	7;1	7;1	7;1	Protein EFR3 homolog A	EFR3A	sp|Q14156|EFR3A_HUMAN Protein EFR3 homolog A OS=Homo sapiens OX=9606 GN=EFR3A PE=1 SV=2	2	7	7	7	2	2	2	3	4	2	7	6	6	2	2	2	3	4	2	7	6	6	2	2	2	3	4	2	7	6	6	11.3	11.3	11.3	92.923	821	821;817	1	34	0	7.9689	By matching
Q14160;Q9BTT6	Q14160	22;2	22;2	22;2	Protein scribble homolog	SCRIB	sp|Q14160|SCRIB_HUMAN Protein scribble homolog OS=Homo sapiens OX=9606 GN=SCRIB PE=1 SV=4	2	22	22	22	8	10	7	14	14	13	20	17	18	8	10	7	14	14	13	20	17	18	8	10	7	14	14	13	20	17	18	19.3	19.3	19.3	174.88	1630	1630;524	1	130	0	42.513	By MS/MS
Q14166	Q14166	10	10	10	Tubulin--tyrosine ligase-like protein 12	TTLL12	sp|Q14166|TTL12_HUMAN Tubulin--tyrosine ligase-like protein 12 OS=Homo sapiens OX=9606 GN=TTLL12 PE=1 SV=2	1	10	10	10	7	7	6	10	9	8	10	9	10	7	7	6	10	9	8	10	9	10	7	7	6	10	9	8	10	9	10	21.7	21.7	21.7	74.403	644	644	1	76	0	28.485	By matching
Q14201	Q14201	1	1	1	Protein BTG3	BTG3	sp|Q14201|BTG3_HUMAN Protein BTG3 OS=Homo sapiens OX=9606 GN=BTG3 PE=1 SV=3	1	1	1	1	0	0	0	0	0	1	0	0	0	0	0	0	0	0	1	0	0	0	0	0	0	0	0	1	0	0	0	6.3	6.3	6.3	29.116	252	252	1	1	1	-2
Q14203	Q14203	8	8	8	Dynactin subunit 1	DCTN1	sp|Q14203|DCTN1_HUMAN Dynactin subunit 1 OS=Homo sapiens OX=9606 GN=DCTN1 PE=1 SV=3	1	8	8	8	3	2	2	3	2	3	4	4	4	3	2	2	3	2	3	4	4	4	3	2	2	3	2	3	4	4	4	8.1	8.1	8.1	141.69	1278	1278	1	27	0	12.366	By MS/MS
Q14204	Q14204	89	89	89	Cytoplasmic dynein 1 heavy chain 1	DYNC1H1	sp|Q14204|DYHC1_HUMAN Cytoplasmic dynein 1 heavy chain 1 OS=Homo sapiens OX=9606 GN=DYNC1H1 PE=1 SV=5	1	89	89	89	45	54	49	74	79	72	78	82	81	45	54	49	74	79	72	78	82	81	45	54	49	74	79	72	78	82	81	25.4	25.4	25.4	532.4	4646	4646	1	621	0	162.35	By MS/MS
Q14240	Q14240	15	5	5	Eukaryotic initiation factor 4A-II;Eukaryotic initiation factor 4A-II, N-terminally processed	EIF4A2	sp|Q14240|IF4A2_HUMAN Eukaryotic initiation factor 4A-II OS=Homo sapiens OX=9606 GN=EIF4A2 PE=1 SV=2	1	15	5	5	13	12	11	13	14	15	13	12	14	5	4	3	4	5	5	3	3	4	5	4	3	4	5	5	3	3	4	38.6	13.3	13.3	46.402	407	407	1	36	0	20.001	By MS/MS
Q14242	Q14242	2	2	2	P-selectin glycoprotein ligand 1	SELPLG	sp|Q14242|SELPL_HUMAN P-selectin glycoprotein ligand 1 OS=Homo sapiens OX=9606 GN=SELPLG PE=1 SV=1	1	2	2	2	2	2	2	2	1	2	2	1	2	2	2	2	2	1	2	2	1	2	2	2	2	2	1	2	2	1	2	5.8	5.8	5.8	43.201	412	412	1	16	0	2.8997	By matching
Q14254	Q14254	16	16	16	Flotillin-2	FLOT2	sp|Q14254|FLOT2_HUMAN Flotillin-2 OS=Homo sapiens OX=9606 GN=FLOT2 PE=1 SV=2	1	16	16	16	12	11	12	13	13	14	15	15	14	12	11	12	13	13	14	15	15	14	12	11	12	13	13	14	15	15	14	44.9	44.9	44.9	47.064	428	428	1	119	0	46.111	By MS/MS
Q14258	Q14258	6	6	6	E3 ubiquitin/ISG15 ligase TRIM25	TRIM25	sp|Q14258|TRI25_HUMAN E3 ubiquitin/ISG15 ligase TRIM25 OS=Homo sapiens OX=9606 GN=TRIM25 PE=1 SV=2	1	6	6	6	4	4	3	5	6	6	6	6	6	4	4	3	5	6	6	6	6	6	4	4	3	5	6	6	6	6	6	11.4	11.4	11.4	70.973	630	630	1	46	0	7.6593	By matching
Q14289;Q05397	Q14289	11;1	11;1	11;1	Protein-tyrosine kinase 2-beta	PTK2B	sp|Q14289|FAK2_HUMAN Protein-tyrosine kinase 2-beta OS=Homo sapiens OX=9606 GN=PTK2B PE=1 SV=2	2	11	11	11	0	0	2	9	5	7	10	10	10	0	0	2	9	5	7	10	10	10	0	0	2	9	5	7	10	10	10	13.4	13.4	13.4	115.87	1009	1009;1052	1	54	0	15.03
Q14315	Q14315	18	9	9	Filamin-C	FLNC	sp|Q14315|FLNC_HUMAN Filamin-C OS=Homo sapiens OX=9606 GN=FLNC PE=1 SV=3	1	18	9	9	11	16	13	9	7	9	9	9	9	4	8	6	1	0	0	0	0	0	4	8	6	1	0	0	0	0	0	8.6	4.9	4.9	291.02	2725	2725	1	19	0	10.162	By MS/MS
Q14344	Q14344	10	10	10	Guanine nucleotide-binding protein subunit alpha-13	GNA13	sp|Q14344|GNA13_HUMAN Guanine nucleotide-binding protein subunit alpha-13 OS=Homo sapiens OX=9606 GN=GNA13 PE=1 SV=2	1	10	10	10	4	6	6	8	10	8	10	10	10	4	6	6	8	10	8	10	10	10	4	6	6	8	10	8	10	10	10	28.1	28.1	28.1	44.049	377	377	1	72	0	34.456	By MS/MS
Q14376	Q14376	1	1	1	UDP-glucose 4-epimerase	GALE	sp|Q14376|GALE_HUMAN UDP-glucose 4-epimerase OS=Homo sapiens OX=9606 GN=GALE PE=1 SV=2	1	1	1	1	1	1	1	1	0	0	1	1	1	1	1	1	1	0	0	1	1	1	1	1	1	1	0	0	1	1	1	4	4	4	38.281	348	348	1	7	0.00075188	2.0699	By MS/MS
Q14444	Q14444	2	2	2	Caprin-1	CAPRIN1	sp|Q14444|CAPR1_HUMAN Caprin-1 OS=Homo sapiens OX=9606 GN=CAPRIN1 PE=1 SV=2	1	2	2	2	0	0	0	0	0	1	2	2	2	0	0	0	0	0	1	2	2	2	0	0	0	0	0	1	2	2	2	3.2	3.2	3.2	78.365	709	709	1	7	0.00079177	2.4289
Q14498	Q14498	2	2	2	RNA-binding protein 39	RBM39	sp|Q14498|RBM39_HUMAN RNA-binding protein 39 OS=Homo sapiens OX=9606 GN=RBM39 PE=1 SV=2	1	2	2	2	0	1	0	2	2	2	2	2	2	0	1	0	2	2	2	2	2	2	0	1	0	2	2	2	2	2	2	4.9	4.9	4.9	59.379	530	530	1	13	0	3.5167
Q14542	Q14542	1	1	1	Equilibrative nucleoside transporter 2	SLC29A2	sp|Q14542|S29A2_HUMAN Equilibrative nucleoside transporter 2 OS=Homo sapiens OX=9606 GN=SLC29A2 PE=1 SV=3	1	1	1	1	1	1	1	1	1	1	0	0	0	1	1	1	1	1	1	0	0	0	1	1	1	1	1	1	0	0	0	2.6	2.6	2.6	50.112	456	456	1	7	0.00076278	2.1498	By matching
Q14566	Q14566	11	11	11	DNA replication licensing factor MCM6	MCM6	sp|Q14566|MCM6_HUMAN DNA replication licensing factor MCM6 OS=Homo sapiens OX=9606 GN=MCM6 PE=1 SV=1	1	11	11	11	6	8	8	11	9	11	8	8	6	6	8	8	11	9	11	8	8	6	6	8	8	11	9	11	8	8	6	17.4	17.4	17.4	92.888	821	821	1	75	0	19.135	By MS/MS
Q14644	Q14644	4	4	4	Ras GTPase-activating protein 3	RASA3	sp|Q14644|RASA3_HUMAN Ras GTPase-activating protein 3 OS=Homo sapiens OX=9606 GN=RASA3 PE=1 SV=3	1	4	4	4	0	0	1	1	0	2	4	3	3	0	0	1	1	0	2	4	3	3	0	0	1	1	0	2	4	3	3	6.1	6.1	6.1	95.698	834	834	1	14	0	4.2603
Q14694	Q14694	3	3	3	Ubiquitin carboxyl-terminal hydrolase 10	USP10	sp|Q14694|UBP10_HUMAN Ubiquitin carboxyl-terminal hydrolase 10 OS=Homo sapiens OX=9606 GN=USP10 PE=1 SV=2	1	3	3	3	1	3	1	3	3	3	3	3	3	1	3	1	3	3	3	3	3	3	1	3	1	3	3	3	3	3	3	5.1	5.1	5.1	87.133	798	798	1	23	0	4.1661	By matching
Q14697	Q14697	16	16	16	Neutral alpha-glucosidase AB	GANAB	sp|Q14697|GANAB_HUMAN Neutral alpha-glucosidase AB OS=Homo sapiens OX=9606 GN=GANAB PE=1 SV=3	1	16	16	16	15	11	12	9	9	11	8	7	10	15	11	12	9	9	11	8	7	10	15	11	12	9	9	11	8	7	10	19	19	19	106.87	944	944	1	92	0	23.482	By MS/MS
Q14721	Q14721	1	1	1	Potassium voltage-gated channel subfamily B member 1	KCNB1	sp|Q14721|KCNB1_HUMAN Potassium voltage-gated channel subfamily B member 1 OS=Homo sapiens OX=9606 GN=KCNB1 PE=1 SV=2	1	1	1	1	1	0	0	1	1	1	1	0	1	1	0	0	1	1	1	1	0	1	1	0	0	1	1	1	1	0	1	1.3	1.3	1.3	95.877	858	858	1	6	1	-2	By matching
Q14738;Q16537;Q15173;Q13362	Q14738	3;1;1;1	3;1;1;1	3;1;1;1	Serine/threonine-protein phosphatase 2A 56 kDa regulatory subunit delta isoform	PPP2R5D	sp|Q14738|2A5D_HUMAN Serine/threonine-protein phosphatase 2A 56 kDa regulatory subunit delta isoform OS=Homo sapiens OX=9606 GN=PPP2R5D PE=1 SV=1	4	3	3	3	1	1	1	1	1	1	3	3	3	1	1	1	1	1	1	3	3	3	1	1	1	1	1	1	3	3	3	6.1	6.1	6.1	69.991	602	602;467;497;524	1	15	0	2.8752	By matching
Q14764	Q14764	9	9	9	Major vault protein	MVP	sp|Q14764|MVP_HUMAN Major vault protein OS=Homo sapiens OX=9606 GN=MVP PE=1 SV=4	1	9	9	9	0	0	0	7	8	8	7	8	8	0	0	0	7	8	8	7	8	8	0	0	0	7	8	8	7	8	8	14.6	14.6	14.6	99.326	893	893	1	46	0	13.137
Q14789	Q14789	1	1	1	Golgin subfamily B member 1	GOLGB1	sp|Q14789|GOGB1_HUMAN Golgin subfamily B member 1 OS=Homo sapiens OX=9606 GN=GOLGB1 PE=1 SV=2	1	1	1	1	1	0	0	1	1	1	1	1	1	1	0	0	1	1	1	1	1	1	1	0	0	1	1	1	1	1	1	0.4	0.4	0.4	376.01	3259	3259	1	7	0.0076384	1.2884	By matching
Q147U1	Q147U1	1	1	1	Zinc finger protein 846	ZNF846	sp|Q147U1|ZN846_HUMAN Zinc finger protein 846 OS=Homo sapiens OX=9606 GN=ZNF846 PE=1 SV=2	1	1	1	1	0	0	0	1	0	0	1	0	0	0	0	0	1	0	0	1	0	0	0	0	0	1	0	0	1	0	0	3.9	3.9	3.9	60.552	533	533	1	2	0.0033921	1.5336
Q14847	Q14847	6	6	6	LIM and SH3 domain protein 1	LASP1	sp|Q14847|LASP1_HUMAN LIM and SH3 domain protein 1 OS=Homo sapiens OX=9606 GN=LASP1 PE=1 SV=2	1	6	6	6	4	4	5	4	2	4	6	6	6	4	4	5	4	2	4	6	6	6	4	4	5	4	2	4	6	6	6	29.5	29.5	29.5	29.717	261	261	1	41	0	12.814	By MS/MS
Q14974	Q14974	17	17	17	Importin subunit beta-1	KPNB1	sp|Q14974|IMB1_HUMAN Importin subunit beta-1 OS=Homo sapiens OX=9606 GN=KPNB1 PE=1 SV=2	1	17	17	17	13	15	15	16	15	15	15	17	15	13	15	15	16	15	15	15	17	15	13	15	15	16	15	15	15	17	15	28	28	28	97.169	876	876	1	160	0	45.826	By MS/MS
Q14C86	Q14C86	5	5	5	GTPase-activating protein and VPS9 domain-containing protein 1	GAPVD1	sp|Q14C86|GAPD1_HUMAN GTPase-activating protein and VPS9 domain-containing protein 1 OS=Homo sapiens OX=9606 GN=GAPVD1 PE=1 SV=2	1	5	5	5	2	3	2	3	5	2	5	4	5	2	3	2	3	5	2	5	4	5	2	3	2	3	5	2	5	4	5	4.3	4.3	4.3	164.98	1478	1478	1	32	0	6.1903	By matching
Q15006	Q15006	1	1	1	ER membrane protein complex subunit 2	EMC2	sp|Q15006|EMC2_HUMAN ER membrane protein complex subunit 2 OS=Homo sapiens OX=9606 GN=EMC2 PE=1 SV=1	1	1	1	1	0	0	1	0	0	0	0	0	1	0	0	1	0	0	0	0	0	1	0	0	1	0	0	0	0	0	1	4	4	4	34.833	297	297	1	2	0.0076972	1.3174
Q15008	Q15008	10	10	10	26S proteasome non-ATPase regulatory subunit 6	PSMD6	sp|Q15008|PSMD6_HUMAN 26S proteasome non-ATPase regulatory subunit 6 OS=Homo sapiens OX=9606 GN=PSMD6 PE=1 SV=1	1	10	10	10	8	10	7	9	8	8	9	9	9	8	10	7	9	8	8	9	9	9	8	10	7	9	8	8	9	9	9	28.3	28.3	28.3	45.531	389	389	1	77	0	20.391	By MS/MS
Q15018	Q15018	2	2	2	BRISC complex subunit Abro1	FAM175B	sp|Q15018|ABRX2_HUMAN BRISC complex subunit Abraxas 2 OS=Homo sapiens OX=9606 GN=ABRAXAS2 PE=1 SV=2	1	2	2	2	1	0	0	1	1	1	2	2	2	1	0	0	1	1	1	2	2	2	1	0	0	1	1	1	2	2	2	5.5	5.5	5.5	46.9	415	415	1	10	0	2.7568	By matching
Q15019	Q15019	9	9	9	Septin-2	SEPT2	sp|Q15019|SEPT2_HUMAN Septin-2 OS=Homo sapiens OX=9606 GN=SEPTIN2 PE=1 SV=1	1	9	9	9	6	7	9	9	9	9	9	8	9	6	7	9	9	9	9	9	8	9	6	7	9	9	9	9	9	8	9	38	38	38	41.487	361	361	1	75	0	23.83	By MS/MS
Q15021	Q15021	2	2	2	Condensin complex subunit 1	NCAPD2	sp|Q15021|CND1_HUMAN Condensin complex subunit 1 OS=Homo sapiens OX=9606 GN=NCAPD2 PE=1 SV=3	1	2	2	2	1	1	0	2	2	1	2	2	2	1	1	0	2	2	1	2	2	2	1	1	0	2	2	1	2	2	2	2.3	2.3	2.3	157.18	1401	1401	1	13	0.0040323	1.4842	By matching
Q15025	Q15025	1	1	1	TNFAIP3-interacting protein 1	TNIP1	sp|Q15025|TNIP1_HUMAN TNFAIP3-interacting protein 1 OS=Homo sapiens OX=9606 GN=TNIP1 PE=1 SV=2	1	1	1	1	0	0	0	0	1	1	0	0	0	0	0	0	0	1	1	0	0	0	0	0	0	0	1	1	0	0	0	1.7	1.7	1.7	71.863	636	636	1	2	0.004	1.4608
Q15029	Q15029	16	15	15	116 kDa U5 small nuclear ribonucleoprotein component	EFTUD2	sp|Q15029|U5S1_HUMAN 116 kDa U5 small nuclear ribonucleoprotein component OS=Homo sapiens OX=9606 GN=EFTUD2 PE=1 SV=1	1	16	15	15	8	10	11	14	15	12	11	8	7	8	9	10	13	14	11	10	7	6	8	9	10	13	14	11	10	7	6	22.1	21.1	21.1	109.43	972	972	1	89	0	17.789	By MS/MS
Q15034	Q15034	1	1	1	Probable E3 ubiquitin-protein ligase HERC3	HERC3	sp|Q15034|HERC3_HUMAN Probable E3 ubiquitin-protein ligase HERC3 OS=Homo sapiens OX=9606 GN=HERC3 PE=1 SV=1	1	1	1	1	0	0	0	0	0	0	1	1	0	0	0	0	0	0	0	1	1	0	0	0	0	0	0	0	1	1	0	0.7	0.7	0.7	117.19	1050	1050	1	2	1	-2
Q15043	Q15043	2	2	2	Zinc transporter ZIP14	SLC39A14	sp|Q15043|S39AE_HUMAN Metal cation symporter ZIP14 OS=Homo sapiens OX=9606 GN=SLC39A14 PE=1 SV=3	1	2	2	2	1	1	0	2	2	2	2	2	2	1	1	0	2	2	2	2	2	2	1	1	0	2	2	2	2	2	2	6.7	6.7	6.7	54.212	492	492	1	14	0	2.6412	By matching
Q15046	Q15046	5	5	5	Lysine--tRNA ligase	KARS	sp|Q15046|SYK_HUMAN Lysine--tRNA ligase OS=Homo sapiens OX=9606 GN=KARS1 PE=1 SV=3	1	5	5	5	4	5	5	5	5	5	5	5	5	4	5	5	5	5	5	5	5	5	4	5	5	5	5	5	5	5	5	10.2	10.2	10.2	68.047	597	597	1	44	0	14.865	By MS/MS
Q15052;Q14155	Q15052;Q14155	3;2	3;2	3;2	Rho guanine nucleotide exchange factor 6;Rho guanine nucleotide exchange factor 7	ARHGEF6;ARHGEF7	sp|Q15052|ARHG6_HUMAN Rho guanine nucleotide exchange factor 6 OS=Homo sapiens OX=9606 GN=ARHGEF6 PE=1 SV=2;sp|Q14155|ARHG7_HUMAN Rho guanine nucleotide exchange factor 7 OS=Homo sapiens OX=9606 GN=ARHGEF7 PE=1 SV=2	2	3	3	3	0	0	0	1	2	1	3	3	3	0	0	0	1	2	1	3	3	3	0	0	0	1	2	1	3	3	3	4.3	4.3	4.3	87.498	776	776;803	1	13	0	3.6945
Q15056	Q15056	2	2	2	Eukaryotic translation initiation factor 4H	EIF4H	sp|Q15056|IF4H_HUMAN Eukaryotic translation initiation factor 4H OS=Homo sapiens OX=9606 GN=EIF4H PE=1 SV=5	1	2	2	2	2	2	2	2	0	1	2	2	2	2	2	2	2	0	1	2	2	2	2	2	2	2	0	1	2	2	2	10.9	10.9	10.9	27.385	248	248	1	15	0.00078125	2.325	By matching
Q15057	Q15057	3	3	3	Arf-GAP with coiled-coil, ANK repeat and PH domain-containing protein 2	ACAP2	sp|Q15057|ACAP2_HUMAN Arf-GAP with coiled-coil, ANK repeat and PH domain-containing protein 2 OS=Homo sapiens OX=9606 GN=ACAP2 PE=1 SV=3	1	3	3	3	0	0	0	1	2	2	3	1	3	0	0	0	1	2	2	3	1	3	0	0	0	1	2	2	3	1	3	5.3	5.3	5.3	88.028	778	778	1	12	0	2.8596
Q15058	Q15058	10	10	10	Kinesin-like protein KIF14	KIF14	sp|Q15058|KIF14_HUMAN Kinesin-like protein KIF14 OS=Homo sapiens OX=9606 GN=KIF14 PE=1 SV=1	1	10	10	10	0	0	0	1	4	1	10	9	9	0	0	0	1	4	1	10	9	9	0	0	0	1	4	1	10	9	9	7	7	7	186.49	1648	1648	1	34	0	18.133
Q15080	Q15080	8	8	8	Neutrophil cytosol factor 4	NCF4	sp|Q15080|NCF4_HUMAN Neutrophil cytosol factor 4 OS=Homo sapiens OX=9606 GN=NCF4 PE=1 SV=2	1	8	8	8	0	0	0	3	5	4	8	8	6	0	0	0	3	5	4	8	8	6	0	0	0	3	5	4	8	8	6	31	31	31	39.031	339	339	1	34	0	9.1091
Q15084	Q15084	6	6	6	Protein disulfide-isomerase A6	PDIA6	sp|Q15084|PDIA6_HUMAN Protein disulfide-isomerase A6 OS=Homo sapiens OX=9606 GN=PDIA6 PE=1 SV=1	1	6	6	6	6	6	6	6	5	5	4	6	5	6	6	6	6	5	5	4	6	5	6	6	6	6	5	5	4	6	5	22	22	22	48.121	440	440	1	49	0	18.379	By MS/MS
Q15121	Q15121	2	2	2	Astrocytic phosphoprotein PEA-15	PEA15	sp|Q15121|PEA15_HUMAN Astrocytic phosphoprotein PEA-15 OS=Homo sapiens OX=9606 GN=PEA15 PE=1 SV=2	1	2	2	2	0	0	0	0	0	0	0	2	0	0	0	0	0	0	0	0	2	0	0	0	0	0	0	0	0	2	0	20.8	20.8	20.8	15.04	130	130	1	2	0.0039947	1.4554
Q15149;P58107	Q15149	25;1	25;1	25;1	Plectin	PLEC	sp|Q15149|PLEC_HUMAN Plectin OS=Homo sapiens OX=9606 GN=PLEC PE=1 SV=3	2	25	25	25	6	3	3	13	10	15	21	21	23	6	3	3	13	10	15	21	21	23	6	3	3	13	10	15	21	21	23	7.7	7.7	7.7	531.78	4684	4684;5088	1	116	0	29.716	By matching
Q15181	Q15181	6	6	6	Inorganic pyrophosphatase	PPA1	sp|Q15181|IPYR_HUMAN Inorganic pyrophosphatase OS=Homo sapiens OX=9606 GN=PPA1 PE=1 SV=2	1	6	6	6	3	5	4	5	6	6	4	6	5	3	5	4	5	6	6	4	6	5	3	5	4	5	6	6	4	6	5	33.2	33.2	33.2	32.66	289	289	1	44	0	19.352	By matching
Q15185	Q15185	6	6	6	Prostaglandin E synthase 3	PTGES3	sp|Q15185|TEBP_HUMAN Prostaglandin E synthase 3 OS=Homo sapiens OX=9606 GN=PTGES3 PE=1 SV=1	1	6	6	6	4	4	5	6	6	6	6	6	6	4	4	5	6	6	6	6	6	6	4	4	5	6	6	6	6	6	6	46.9	46.9	46.9	18.697	160	160	1	52	0	17.873	By matching
Q15233	Q15233	4	4	4	Non-POU domain-containing octamer-binding protein	NONO	sp|Q15233|NONO_HUMAN Non-POU domain-containing octamer-binding protein OS=Homo sapiens OX=9606 GN=NONO PE=1 SV=4	1	4	4	4	2	3	2	3	4	4	3	3	3	2	3	2	3	4	4	3	3	3	2	3	2	3	4	4	3	3	3	11.5	11.5	11.5	54.231	471	471	1	27	0	6.0836	By matching
Q15257	Q15257	2	2	2	Serine/threonine-protein phosphatase 2A activator	PPP2R4	sp|Q15257|PTPA_HUMAN Serine/threonine-protein phosphatase 2A activator OS=Homo sapiens OX=9606 GN=PTPA PE=1 SV=3	1	2	2	2	2	2	2	1	1	2	2	1	1	2	2	2	1	1	2	2	1	1	2	2	2	1	1	2	2	1	1	6.4	6.4	6.4	40.667	358	358	1	14	0	2.6954	By MS/MS
Q15283	Q15283	6	6	6	Ras GTPase-activating protein 2	RASA2	sp|Q15283|RASA2_HUMAN Ras GTPase-activating protein 2 OS=Homo sapiens OX=9606 GN=RASA2 PE=1 SV=3	1	6	6	6	0	0	0	3	1	0	3	6	4	0	0	0	3	1	0	3	6	4	0	0	0	3	1	0	3	6	4	9.3	9.3	9.3	96.613	850	850	1	17	0	12.807
Q15286	Q15286	6	6	6	Ras-related protein Rab-35	RAB35	sp|Q15286|RAB35_HUMAN Ras-related protein Rab-35 OS=Homo sapiens OX=9606 GN=RAB35 PE=1 SV=1	1	6	6	6	1	5	3	4	5	5	6	6	6	1	5	3	4	5	5	6	6	6	1	5	3	4	5	5	6	6	6	28.9	28.9	28.9	23.025	201	201	1	41	0	14.848	By matching
Q15326	Q15326	1	1	1	Zinc finger MYND domain-containing protein 11	ZMYND11	sp|Q15326|ZMY11_HUMAN Zinc finger MYND domain-containing protein 11 OS=Homo sapiens OX=9606 GN=ZMYND11 PE=1 SV=2	1	1	1	1	0	0	0	0	0	0	0	1	0	0	0	0	0	0	0	0	1	0	0	0	0	0	0	0	0	1	0	2	2	2	70.962	602	602	1	1	0.0099813	1.2368
Q15365	Q15365	9	9	7	Poly(rC)-binding protein 1	PCBP1	sp|Q15365|PCBP1_HUMAN Poly(rC)-binding protein 1 OS=Homo sapiens OX=9606 GN=PCBP1 PE=1 SV=2	1	9	9	7	5	6	7	7	7	9	8	7	9	5	6	7	7	7	9	8	7	9	3	4	5	5	5	7	6	5	7	39	39	30.3	37.497	356	356	1	73	0	73.166	By MS/MS
Q15366;P57721	Q15366	8;3	6;1	6;1	Poly(rC)-binding protein 2	PCBP2	sp|Q15366|PCBP2_HUMAN Poly(rC)-binding protein 2 OS=Homo sapiens OX=9606 GN=PCBP2 PE=1 SV=1	2	8	6	6	4	5	5	7	7	7	6	7	7	2	3	3	5	5	5	4	5	5	2	3	3	5	5	5	4	5	5	43.6	35.1	35.1	38.58	365	365;371	1	37	0	9.5408	By MS/MS
Q15369	Q15369	3	3	3	Transcription elongation factor B polypeptide 1	TCEB1	sp|Q15369|ELOC_HUMAN Elongin-C OS=Homo sapiens OX=9606 GN=ELOC PE=1 SV=1	1	3	3	3	1	1	2	3	3	3	3	2	3	1	1	2	3	3	3	3	2	3	1	1	2	3	3	3	3	2	3	32.1	32.1	32.1	12.473	112	112	1	21	0	4.4374	By matching
Q15370	Q15370	2	2	2	Transcription elongation factor B polypeptide 2	TCEB2	sp|Q15370|ELOB_HUMAN Elongin-B OS=Homo sapiens OX=9606 GN=ELOB PE=1 SV=1	1	2	2	2	1	1	1	2	2	2	2	2	0	1	1	1	2	2	2	2	2	0	1	1	1	2	2	2	2	2	0	31.4	31.4	31.4	13.133	118	118	1	13	0.00079618	2.4618	By matching
Q15382	Q15382	2	2	2	GTP-binding protein Rheb	RHEB	sp|Q15382|RHEB_HUMAN GTP-binding protein Rheb OS=Homo sapiens OX=9606 GN=RHEB PE=1 SV=1	1	2	2	2	0	2	1	1	1	1	1	2	2	0	2	1	1	1	1	1	2	2	0	2	1	1	1	1	1	2	2	14.1	14.1	14.1	20.497	184	184	1	11	0	5.8641
Q15393	Q15393	11	11	11	Splicing factor 3B subunit 3	SF3B3	sp|Q15393|SF3B3_HUMAN Splicing factor 3B subunit 3 OS=Homo sapiens OX=9606 GN=SF3B3 PE=1 SV=4	1	11	11	11	7	9	7	10	11	11	6	8	7	7	9	7	10	11	11	6	8	7	7	9	7	10	11	11	6	8	7	13.6	13.6	13.6	135.58	1217	1217	1	76	0	18.21	By MS/MS
Q15418;Q15349	Q15418	7;2	7;2	5;1	Ribosomal protein S6 kinase alpha-1	RPS6KA1	sp|Q15418|KS6A1_HUMAN Ribosomal protein S6 kinase alpha-1 OS=Homo sapiens OX=9606 GN=RPS6KA1 PE=1 SV=2	2	7	7	5	2	3	3	5	6	6	7	6	6	2	3	3	5	6	6	7	6	6	1	2	1	4	4	4	5	4	4	12.4	12.4	9.8	82.722	735	735;733	1	44	0	8.9128	By matching
Q15424	Q15424	1	1	1	Scaffold attachment factor B1	SAFB	sp|Q15424|SAFB1_HUMAN Scaffold attachment factor B1 OS=Homo sapiens OX=9606 GN=SAFB PE=1 SV=4	1	1	1	1	0	0	0	0	0	0	1	0	0	0	0	0	0	0	0	1	0	0	0	0	0	0	0	0	1	0	0	1.1	1.1	1.1	102.64	915	915	1	1	1	-2
Q15434	Q15434	1	1	1	RNA-binding motif, single-stranded-interacting protein 2	RBMS2	sp|Q15434|RBMS2_HUMAN RNA-binding motif, single-stranded-interacting protein 2 OS=Homo sapiens OX=9606 GN=RBMS2 PE=1 SV=1	1	1	1	1	0	0	0	0	0	0	0	0	1	0	0	0	0	0	0	0	0	1	0	0	0	0	0	0	0	0	1	2	2	2	43.958	407	407	1	1	1	-2
Q15435	Q15435	2	2	2	Protein phosphatase 1 regulatory subunit 7	PPP1R7	sp|Q15435|PP1R7_HUMAN Protein phosphatase 1 regulatory subunit 7 OS=Homo sapiens OX=9606 GN=PPP1R7 PE=1 SV=1	1	2	2	2	0	1	0	1	2	2	0	1	1	0	1	0	1	2	2	0	1	1	0	1	0	1	2	2	0	1	1	8.1	8.1	8.1	41.564	360	360	1	8	0.0027894	1.6377
Q15436	Q15436	2	1	1	Protein transport protein Sec23A	SEC23A	sp|Q15436|SC23A_HUMAN Protein transport protein Sec23A OS=Homo sapiens OX=9606 GN=SEC23A PE=1 SV=2	1	2	1	1	0	1	1	1	1	1	1	2	2	0	0	0	0	0	0	1	1	1	0	0	0	0	0	0	1	1	1	3.3	1.7	1.7	86.16	765	765	1	3	0.0093985	1.2443
Q15437	Q15437	5	5	4	Protein transport protein Sec23B	SEC23B	sp|Q15437|SC23B_HUMAN Protein transport protein Sec23B OS=Homo sapiens OX=9606 GN=SEC23B PE=1 SV=2	1	5	5	4	1	2	2	4	5	4	2	4	3	1	2	2	4	5	4	2	4	3	1	1	1	3	4	3	2	3	2	9	9	7.4	86.478	767	767	1	27	0	6.6183	By matching
Q15459	Q15459	1	1	1	Splicing factor 3A subunit 1	SF3A1	sp|Q15459|SF3A1_HUMAN Splicing factor 3A subunit 1 OS=Homo sapiens OX=9606 GN=SF3A1 PE=1 SV=1	1	1	1	1	1	0	0	0	0	0	0	0	0	1	0	0	0	0	0	0	0	0	1	0	0	0	0	0	0	0	0	1.6	1.6	1.6	88.885	793	793	1	1	1	-2	By MS/MS
Q15599	Q15599	1	1	1	Na(+)/H(+) exchange regulatory cofactor NHE-RF2	SLC9A3R2	sp|Q15599|NHRF2_HUMAN Na(+)/H(+) exchange regulatory cofactor NHE-RF2 OS=Homo sapiens OX=9606 GN=SLC9A3R2 PE=1 SV=2	1	1	1	1	1	1	1	0	0	0	1	1	1	1	1	1	0	0	0	1	1	1	1	1	1	0	0	0	1	1	1	3.9	3.9	3.9	37.413	337	337	1	6	0.0094044	1.2443	By matching
Q15631	Q15631	2	2	2	Translin	TSN	sp|Q15631|TSN_HUMAN Translin OS=Homo sapiens OX=9606 GN=TSN PE=1 SV=1	1	2	2	2	2	1	2	2	2	2	2	2	2	2	1	2	2	2	2	2	2	2	2	1	2	2	2	2	2	2	2	12.3	12.3	12.3	26.183	228	228	1	17	0	4.1263	By MS/MS
Q15645	Q15645	6	6	6	Pachytene checkpoint protein 2 homolog	TRIP13	sp|Q15645|PCH2_HUMAN Pachytene checkpoint protein 2 homolog OS=Homo sapiens OX=9606 GN=TRIP13 PE=1 SV=2	1	6	6	6	4	3	2	3	2	3	6	6	5	4	3	2	3	2	3	6	6	5	4	3	2	3	2	3	6	6	5	17.6	17.6	17.6	48.55	432	432	1	34	0	9.6647	By matching
Q15654	Q15654	3	3	3	Thyroid receptor-interacting protein 6	TRIP6	sp|Q15654|TRIP6_HUMAN Thyroid receptor-interacting protein 6 OS=Homo sapiens OX=9606 GN=TRIP6 PE=1 SV=3	1	3	3	3	0	0	1	0	0	2	2	3	2	0	0	1	0	0	2	2	3	2	0	0	1	0	0	2	2	3	2	9.2	9.2	9.2	50.287	476	476	1	10	0	3.8152
Q15691	Q15691	1	1	1	Microtubule-associated protein RP/EB family member 1	MAPRE1	sp|Q15691|MARE1_HUMAN Microtubule-associated protein RP/EB family member 1 OS=Homo sapiens OX=9606 GN=MAPRE1 PE=1 SV=3	1	1	1	1	1	1	1	1	1	0	1	1	1	1	1	1	1	1	0	1	1	1	1	1	1	1	1	0	1	1	1	7.5	7.5	7.5	29.999	268	268	1	8	0	3.5273	By matching
Q15717	Q15717	2	2	2	ELAV-like protein 1	ELAVL1	sp|Q15717|ELAV1_HUMAN ELAV-like protein 1 OS=Homo sapiens OX=9606 GN=ELAVL1 PE=1 SV=2	1	2	2	2	2	2	2	1	2	2	2	2	2	2	2	2	1	2	2	2	2	2	2	2	2	1	2	2	2	2	2	7.4	7.4	7.4	36.091	326	326	1	17	0	3.2762	By matching
Q15758	Q15758	8	8	8	Neutral amino acid transporter B(0)	SLC1A5	sp|Q15758|AAAT_HUMAN Neutral amino acid transporter B(0) OS=Homo sapiens OX=9606 GN=SLC1A5 PE=1 SV=2	1	8	8	8	7	7	6	8	8	8	7	8	7	7	7	6	8	8	8	7	8	7	7	7	6	8	8	8	7	8	7	25.5	25.5	25.5	56.598	541	541	1	70	0	22.39	By MS/MS
Q15813	Q15813	3	3	3	Tubulin-specific chaperone E	TBCE	sp|Q15813|TBCE_HUMAN Tubulin-specific chaperone E OS=Homo sapiens OX=9606 GN=TBCE PE=1 SV=1	1	3	3	3	2	1	1	2	3	3	1	1	2	2	1	1	2	3	3	1	1	2	2	1	1	2	3	3	1	1	2	6.8	6.8	6.8	59.345	527	527	1	16	0	3.8107	By matching
Q15833	Q15833	10	10	10	Syntaxin-binding protein 2	STXBP2	sp|Q15833|STXB2_HUMAN Syntaxin-binding protein 2 OS=Homo sapiens OX=9606 GN=STXBP2 PE=1 SV=2	1	10	10	10	9	10	10	7	6	9	7	8	9	9	10	10	7	6	9	7	8	9	9	10	10	7	6	9	7	8	9	28	28	28	66.452	593	593	1	83	0	23.587	By MS/MS
Q15907;P62491;P57735	Q15907;P62491	9;7;1	9;7;1	9;7;1	Ras-related protein Rab-11B;Ras-related protein Rab-11A	RAB11B;RAB11A	sp|Q15907|RB11B_HUMAN Ras-related protein Rab-11B OS=Homo sapiens OX=9606 GN=RAB11B PE=1 SV=4;sp|P62491|RB11A_HUMAN Ras-related protein Rab-11A OS=Homo sapiens OX=9606 GN=RAB11A PE=1 SV=3	3	9	9	9	5	7	4	8	7	8	6	7	8	5	7	4	8	7	8	6	7	8	5	7	4	8	7	8	6	7	8	47.2	47.2	47.2	24.488	218	218;216;213	1	61	0	16.227	By MS/MS
Q15942	Q15942	3	3	3	Zyxin	ZYX	sp|Q15942|ZYX_HUMAN Zyxin OS=Homo sapiens OX=9606 GN=ZYX PE=1 SV=1	1	3	3	3	0	0	0	2	2	2	3	2	2	0	0	0	2	2	2	3	2	2	0	0	0	2	2	2	3	2	2	9.1	9.1	9.1	61.277	572	572	1	13	0	4.0939
Q16181;Q6ZU15	Q16181	8;1	8;1	8;1	Septin-7	SEPT7	sp|Q16181|SEPT7_HUMAN Septin-7 OS=Homo sapiens OX=9606 GN=SEPTIN7 PE=1 SV=2	2	8	8	8	6	5	5	8	7	8	6	6	8	6	5	5	8	7	8	6	6	8	6	5	5	8	7	8	6	6	8	23.3	23.3	23.3	50.679	437	437;432	1	66	0	11.907	By MS/MS
Q16186	Q16186	2	2	2	Proteasomal ubiquitin receptor ADRM1	ADRM1	sp|Q16186|ADRM1_HUMAN Proteasomal ubiquitin receptor ADRM1 OS=Homo sapiens OX=9606 GN=ADRM1 PE=1 SV=2	1	2	2	2	0	1	0	2	1	0	2	2	2	0	1	0	2	1	0	2	2	2	0	1	0	2	1	0	2	2	2	8.6	8.6	8.6	42.153	407	407	1	10	0.0021898	1.8755
Q16222;Q3KQV9	Q16222;Q3KQV9	2;1	2;1	2;1	UDP-N-acetylhexosamine pyrophosphorylase;UDP-N-acetylgalactosamine pyrophosphorylase;UDP-N-acetylglucosamine pyrophosphorylase;UDP-N-acetylhexosamine pyrophosphorylase-like protein 1	UAP1;UAP1L1	sp|Q16222|UAP1_HUMAN UDP-N-acetylhexosamine pyrophosphorylase OS=Homo sapiens OX=9606 GN=UAP1 PE=1 SV=3;sp|Q3KQV9|UAP1L_HUMAN UDP-N-acetylhexosamine pyrophosphorylase-like protein 1 OS=Homo sapiens OX=9606 GN=UAP1L1 PE=1 SV=2	2	2	2	2	2	2	2	1	1	1	2	1	2	2	2	2	1	1	1	2	1	2	2	2	2	1	1	1	2	1	2	5.2	5.2	5.2	58.768	522	522;507	1	14	0.00078927	2.4169	By MS/MS
Q16401	Q16401	4	4	4	26S proteasome non-ATPase regulatory subunit 5	PSMD5	sp|Q16401|PSMD5_HUMAN 26S proteasome non-ATPase regulatory subunit 5 OS=Homo sapiens OX=9606 GN=PSMD5 PE=1 SV=3	1	4	4	4	3	4	3	1	2	2	4	1	3	3	4	3	1	2	2	4	1	3	3	4	3	1	2	2	4	1	3	10.5	10.5	10.5	56.195	504	504	1	23	0	5.7629	By MS/MS
Q16512	Q16512	7	7	7	Serine/threonine-protein kinase N1	PKN1	sp|Q16512|PKN1_HUMAN Serine/threonine-protein kinase N1 OS=Homo sapiens OX=9606 GN=PKN1 PE=1 SV=2	1	7	7	7	1	3	1	3	2	2	7	6	6	1	3	1	3	2	2	7	6	6	1	3	1	3	2	2	7	6	6	10.9	10.9	10.9	103.93	942	942	1	31	0	11.82	By matching
Q16531	Q16531	6	6	6	DNA damage-binding protein 1	DDB1	sp|Q16531|DDB1_HUMAN DNA damage-binding protein 1 OS=Homo sapiens OX=9606 GN=DDB1 PE=1 SV=1	1	6	6	6	4	4	2	5	6	6	3	4	3	4	4	2	5	6	6	3	4	3	4	4	2	5	6	6	3	4	3	9.1	9.1	9.1	126.97	1140	1140	1	37	0	4.7433	By matching
Q16539	Q16539	2	2	2	Mitogen-activated protein kinase 14	MAPK14	sp|Q16539|MK14_HUMAN Mitogen-activated protein kinase 14 OS=Homo sapiens OX=9606 GN=MAPK14 PE=1 SV=3	1	2	2	2	1	0	1	2	2	2	1	2	2	1	0	1	2	2	2	1	2	2	1	0	1	2	2	2	1	2	2	7.8	7.8	7.8	41.293	360	360	1	13	0	3.2707	By matching
Q16543	Q16543	5	5	5	Hsp90 co-chaperone Cdc37;Hsp90 co-chaperone Cdc37, N-terminally processed	CDC37	sp|Q16543|CDC37_HUMAN Hsp90 co-chaperone Cdc37 OS=Homo sapiens OX=9606 GN=CDC37 PE=1 SV=1	1	5	5	5	4	4	5	2	4	3	4	4	3	4	4	5	2	4	3	4	4	3	4	4	5	2	4	3	4	4	3	19	19	19	44.468	378	378	1	33	0	7.9986	By MS/MS
Q16555;Q14194;Q14195	Q16555	17;2;1	17;2;1	17;2;1	Dihydropyrimidinase-related protein 2	DPYSL2	sp|Q16555|DPYL2_HUMAN Dihydropyrimidinase-related protein 2 OS=Homo sapiens OX=9606 GN=DPYSL2 PE=1 SV=1	3	17	17	17	0	0	0	15	16	16	14	16	13	0	0	0	15	16	16	14	16	13	0	0	0	15	16	16	14	16	13	46.9	46.9	46.9	62.293	572	572;572;570	1	94	0	64.821
Q16563	Q16563	1	1	1	Synaptophysin-like protein 1	SYPL1	sp|Q16563|SYPL1_HUMAN Synaptophysin-like protein 1 OS=Homo sapiens OX=9606 GN=SYPL1 PE=1 SV=1	1	1	1	1	1	1	1	1	1	1	1	1	1	1	1	1	1	1	1	1	1	1	1	1	1	1	1	1	1	1	1	4.2	4.2	4.2	28.565	259	259	1	9	0.0082645	1.2826	By matching
Q16576	Q16576	5	3	3	Histone-binding protein RBBP7	RBBP7	sp|Q16576|RBBP7_HUMAN Histone-binding protein RBBP7 OS=Homo sapiens OX=9606 GN=RBBP7 PE=1 SV=1	1	5	3	3	5	4	3	5	4	4	5	4	4	3	2	1	3	2	2	3	2	2	3	2	1	3	2	2	3	2	2	16.2	12.5	12.5	47.82	425	425	1	20	0	6.1531	By MS/MS
Q16629	Q16629	3	2	2	Serine/arginine-rich splicing factor 7	SRSF7	sp|Q16629|SRSF7_HUMAN Serine/arginine-rich splicing factor 7 OS=Homo sapiens OX=9606 GN=SRSF7 PE=1 SV=1	1	3	2	2	1	1	1	2	3	2	3	3	3	0	1	0	2	2	2	2	2	2	0	1	0	2	2	2	2	2	2	14.7	8.8	8.8	27.366	238	238	1	13	0.00078802	2.3946	By matching
Q16643	Q16643	14	14	14	Drebrin	DBN1	sp|Q16643|DREB_HUMAN Drebrin OS=Homo sapiens OX=9606 GN=DBN1 PE=1 SV=4	1	14	14	14	5	7	7	3	4	5	10	11	12	5	7	7	3	4	5	10	11	12	5	7	7	3	4	5	10	11	12	25.7	25.7	25.7	71.428	649	649	1	64	0	37.299	By matching
Q16658	Q16658	11	11	11	Fascin	FSCN1	sp|Q16658|FSCN1_HUMAN Fascin OS=Homo sapiens OX=9606 GN=FSCN1 PE=1 SV=3	1	11	11	11	10	8	8	7	7	5	5	3	4	10	8	8	7	7	5	5	3	4	10	8	8	7	7	5	5	3	4	28.8	28.8	28.8	54.529	493	493	1	57	0	20.623	By MS/MS
Q16698	Q16698	2	2	2	2,4-dienoyl-CoA reductase, mitochondrial	DECR1	sp|Q16698|DECR_HUMAN 2,4-dienoyl-CoA reductase [(3E)-enoyl-CoA-producing], mitochondrial OS=Homo sapiens OX=9606 GN=DECR1 PE=1 SV=1	1	2	2	2	2	2	1	1	2	2	1	0	0	2	2	1	1	2	2	1	0	0	2	2	1	1	2	2	1	0	0	7.8	7.8	7.8	36.067	335	335	1	11	0.00078864	2.4009	By MS/MS
Q16777;Q6FI13	Q16777;Q6FI13	4;4	1;1	1;1	Histone H2A type 2-C;Histone H2A type 2-A	HIST2H2AC;HIST2H2AA3	sp|Q16777|H2A2C_HUMAN Histone H2A type 2-C OS=Homo sapiens OX=9606 GN=H2AC20 PE=1 SV=4;sp|Q6FI13|H2A2A_HUMAN Histone H2A type 2-A OS=Homo sapiens OX=9606 GN=H2AC19 PE=1 SV=3	2	4	1	1	4	4	4	4	4	4	4	4	4	1	1	1	1	1	1	1	1	1	1	1	1	1	1	1	1	1	1	49.6	22.5	22.5	13.988	129	129;130	1	18	0	14.807	By MS/MS
Q16851	Q16851	6	6	6	UTP--glucose-1-phosphate uridylyltransferase	UGP2	sp|Q16851|UGPA_HUMAN UTP--glucose-1-phosphate uridylyltransferase OS=Homo sapiens OX=9606 GN=UGP2 PE=1 SV=5	1	6	6	6	2	2	2	6	6	6	6	6	6	2	2	2	6	6	6	6	6	6	2	2	2	6	6	6	6	6	6	14.8	14.8	14.8	56.94	508	508	1	42	0	9.5876	By matching
Q16891	Q16891	2	2	2	MICOS complex subunit MIC60	IMMT	sp|Q16891|MIC60_HUMAN MICOS complex subunit MIC60 OS=Homo sapiens OX=9606 GN=IMMT PE=1 SV=1	1	2	2	2	2	2	2	1	0	0	0	0	0	2	2	2	1	0	0	0	0	0	2	2	2	1	0	0	0	0	0	2.8	2.8	2.8	83.677	758	758	1	7	0.0021723	1.8311	By MS/MS
Q1KMD3	Q1KMD3	3	3	3	Heterogeneous nuclear ribonucleoprotein U-like protein 2	HNRNPUL2	sp|Q1KMD3|HNRL2_HUMAN Heterogeneous nuclear ribonucleoprotein U-like protein 2 OS=Homo sapiens OX=9606 GN=HNRNPUL2 PE=1 SV=1	1	3	3	3	3	1	2	3	3	3	2	2	2	3	1	2	3	3	3	2	2	2	3	1	2	3	3	3	2	2	2	5.1	5.1	5.1	85.104	747	747	1	21	0	5.3259	By matching
Q29RF7	Q29RF7	2	2	2	Sister chromatid cohesion protein PDS5 homolog A	PDS5A	sp|Q29RF7|PDS5A_HUMAN Sister chromatid cohesion protein PDS5 homolog A OS=Homo sapiens OX=9606 GN=PDS5A PE=1 SV=1	1	2	2	2	0	0	1	2	2	2	0	1	2	0	0	1	2	2	2	0	1	2	0	0	1	2	2	2	0	1	2	2.5	2.5	2.5	150.83	1337	1337	1	10	0.00075815	2.1094
Q2M2I8	Q2M2I8	1	1	1	AP2-associated protein kinase 1	AAK1	sp|Q2M2I8|AAK1_HUMAN AP2-associated protein kinase 1 OS=Homo sapiens OX=9606 GN=AAK1 PE=1 SV=3	1	1	1	1	0	0	0	0	1	0	1	1	1	0	0	0	0	1	0	1	1	1	0	0	0	0	1	0	1	1	1	1.6	1.6	1.6	103.88	961	961	1	4	0.0099379	1.2175
Q2M389	Q2M389	1	1	1	WASH complex subunit 7	KIAA1033	sp|Q2M389|WASC4_HUMAN WASH complex subunit 4 OS=Homo sapiens OX=9606 GN=WASHC4 PE=1 SV=2	1	1	1	1	0	0	0	1	1	1	1	1	1	0	0	0	1	1	1	1	1	1	0	0	0	1	1	1	1	1	1	1.2	1.2	1.2	136.4	1173	1173	1	6	0.0021352	1.7537
Q2NL82	Q2NL82	1	1	1	Pre-rRNA-processing protein TSR1 homolog	TSR1	sp|Q2NL82|TSR1_HUMAN Pre-rRNA-processing protein TSR1 homolog OS=Homo sapiens OX=9606 GN=TSR1 PE=1 SV=1	1	1	1	1	0	0	0	1	1	0	0	1	1	0	0	0	1	1	0	0	1	1	0	0	0	1	1	0	0	1	1	1.5	1.5	1.5	91.809	804	804	1	4	0.0052805	1.4286
Q2TAA8	Q2TAA8	1	1	1	Translin-associated factor X-interacting protein 1	TSNAXIP1	sp|Q2TAA8|TXIP1_HUMAN Translin-associated factor X-interacting protein 1 OS=Homo sapiens OX=9606 GN=TSNAXIP1 PE=1 SV=1	1	1	1	1	0	0	0	0	1	0	0	0	0	0	0	0	0	1	0	0	0	0	0	0	0	0	1	0	0	0	0	1.5	1.5	1.5	76.772	658	658	1	1	1	-2
Q3B8N5	Q3B8N5	1	1	1	Prospero homeobox protein 2	PROX2	sp|Q3B8N5|PROX2_HUMAN Prospero homeobox protein 2 OS=Homo sapiens OX=9606 GN=PROX2 PE=2 SV=3	1	1	1	1	1	0	0	0	0	0	0	0	0	1	0	0	0	0	0	0	0	0	1	0	0	0	0	0	0	0	0	3.5	3.5	3.5	65.585	592	592	1	1	1	-2	By MS/MS
Q3KR37	Q3KR37	1	1	1	GRAM domain-containing protein 1B	GRAMD1B	sp|Q3KR37|ASTRB_HUMAN Protein Aster-B OS=Homo sapiens OX=9606 GN=GRAMD1B PE=1 SV=1	1	1	1	1	0	0	0	0	1	1	0	1	1	0	0	0	0	1	1	0	1	1	0	0	0	0	1	1	0	1	1	2.3	2.3	2.3	85.399	738	738	1	4	0.0099564	1.228
Q3ZCM7	Q3ZCM7	10	2	2	Tubulin beta-8 chain	TUBB8	sp|Q3ZCM7|TBB8_HUMAN Tubulin beta-8 chain OS=Homo sapiens OX=9606 GN=TUBB8 PE=1 SV=2	1	10	2	2	7	9	10	10	10	10	10	10	10	2	2	2	2	2	2	2	2	2	2	2	2	2	2	2	2	2	2	22.7	7.4	7.4	49.775	444	444	1	18	0	17.958	By MS/MS
Q49A88	Q49A88	1	1	1	Coiled-coil domain-containing protein 14	CCDC14	sp|Q49A88|CCD14_HUMAN Coiled-coil domain-containing protein 14 OS=Homo sapiens OX=9606 GN=CCDC14 PE=1 SV=3	1	1	1	1	1	0	1	0	1	1	1	1	1	1	0	1	0	1	1	1	1	1	1	0	1	0	1	1	1	1	1	1	1	1	106.3	953	953	1	7	1	-2	By matching
Q4G0F5	Q4G0F5	1	1	1	Vacuolar protein sorting-associated protein 26B	VPS26B	sp|Q4G0F5|VP26B_HUMAN Vacuolar protein sorting-associated protein 26B OS=Homo sapiens OX=9606 GN=VPS26B PE=1 SV=2	1	1	1	1	0	0	0	0	1	0	1	1	1	0	0	0	0	1	0	1	1	1	0	0	0	0	1	0	1	1	1	3.9	3.9	3.9	39.154	336	336	1	4	0.0094162	1.2456
Q4KMP7	Q4KMP7	8	8	8	TBC1 domain family member 10B	TBC1D10B	sp|Q4KMP7|TB10B_HUMAN TBC1 domain family member 10B OS=Homo sapiens OX=9606 GN=TBC1D10B PE=1 SV=3	1	8	8	8	2	1	1	3	5	6	6	8	8	2	1	1	3	5	6	6	8	8	2	1	1	3	5	6	6	8	8	15	15	15	87.198	808	808	1	40	0	11.638	By matching
Q4KMQ2	Q4KMQ2	5	5	5	Anoctamin-6	ANO6	sp|Q4KMQ2|ANO6_HUMAN Anoctamin-6 OS=Homo sapiens OX=9606 GN=ANO6 PE=1 SV=2	1	5	5	5	2	2	1	3	1	1	5	4	4	2	2	1	3	1	1	5	4	4	2	2	1	3	1	1	5	4	4	8.2	8.2	8.2	106.16	910	910	1	23	0	9.9671	By matching
Q4L180	Q4L180	1	1	1	Filamin A-interacting protein 1-like	FILIP1L	sp|Q4L180|FIL1L_HUMAN Filamin A-interacting protein 1-like OS=Homo sapiens OX=9606 GN=FILIP1L PE=1 SV=2	1	1	1	1	0	0	0	0	1	1	0	0	1	0	0	0	0	1	1	0	0	1	0	0	0	0	1	1	0	0	1	1.2	1.2	1.2	130.38	1135	1135	1	3	1	-2
Q4VCS5	Q4VCS5	1	1	1	Angiomotin	AMOT	sp|Q4VCS5|AMOT_HUMAN Angiomotin OS=Homo sapiens OX=9606 GN=AMOT PE=1 SV=1	1	1	1	1	0	0	0	0	0	0	1	0	1	0	0	0	0	0	0	1	0	1	0	0	0	0	0	0	1	0	1	1.4	1.4	1.4	118.08	1084	1084	1	2	1	-2
Q53EL6	Q53EL6	6	6	6	Programmed cell death protein 4	PDCD4	sp|Q53EL6|PDCD4_HUMAN Programmed cell death protein 4 OS=Homo sapiens OX=9606 GN=PDCD4 PE=1 SV=2	1	6	6	6	1	1	0	5	6	6	6	5	5	1	1	0	5	6	6	6	5	5	1	1	0	5	6	6	6	5	5	18.3	18.3	18.3	51.735	469	469	1	35	0	6.9594	By matching
Q53S08;Q9H0N0	Q53S08;Q9H0N0	2;1	1;1	1;1	Ras-related protein Rab-6C	RAB6C	sp|Q53S08|RAB6D_HUMAN Ras-related protein Rab-6D OS=Homo sapiens OX=9606 GN=RAB6D PE=2 SV=1;sp|Q9H0N0|RAB6C_HUMAN Ras-related protein Rab-6C OS=Homo sapiens OX=9606 GN=RAB6C PE=1 SV=2	2	2	1	1	2	2	1	2	2	2	2	2	2	1	1	1	1	1	1	1	1	1	1	1	1	1	1	1	1	1	1	12.2	8.7	8.7	28.242	254	254;254	1	15	0.0022173	1.9669	By matching
Q53TN4	Q53TN4	2	2	2	Cytochrome b reductase 1	CYBRD1	sp|Q53TN4|CYBR1_HUMAN Plasma membrane ascorbate-dependent reductase CYBRD1 OS=Homo sapiens OX=9606 GN=CYBRD1 PE=1 SV=1	1	2	2	2	1	1	1	0	2	1	0	0	0	1	1	1	0	2	1	0	0	0	1	1	1	0	2	1	0	0	0	7.7	7.7	7.7	31.641	286	286	1	6	0	3.6393	By matching
Q562R1	Q562R1	8	1	1	Beta-actin-like protein 2	ACTBL2	sp|Q562R1|ACTBL_HUMAN Beta-actin-like protein 2 OS=Homo sapiens OX=9606 GN=ACTBL2 PE=1 SV=2	1	8	1	1	6	6	6	8	7	8	7	8	8	1	1	1	1	1	1	1	1	1	1	1	1	1	1	1	1	1	1	23.9	4.8	4.8	42.003	376	376	1	20	0	2.9053	By MS/MS
Q58FF6	Q58FF6	8	2	2	Putative heat shock protein HSP 90-beta 4	HSP90AB4P	sp|Q58FF6|H90B4_HUMAN Putative heat shock protein HSP 90-beta 4 OS=Homo sapiens OX=9606 GN=HSP90AB4P PE=5 SV=1	1	8	2	2	7	6	7	7	7	7	7	6	7	1	1	1	2	1	2	1	2	1	1	1	1	2	1	2	1	2	1	14.1	6.1	6.1	58.264	505	505	1	13	0	11.13	By matching
Q58FF8	Q58FF8	11	1	1	Putative heat shock protein HSP 90-beta 2	HSP90AB2P	sp|Q58FF8|H90B2_HUMAN Putative heat shock protein HSP 90-beta 2 OS=Homo sapiens OX=9606 GN=HSP90AB2P PE=1 SV=2	1	11	1	1	9	10	10	10	11	10	10	10	11	0	1	1	1	1	1	1	1	1	0	1	1	1	1	1	1	1	1	21.3	3.9	3.9	44.348	381	381	1	8	0	4.9388	By matching
Q5CZC0	Q5CZC0	1	1	1	Fibrous sheath-interacting protein 2	FSIP2	sp|Q5CZC0|FSIP2_HUMAN Fibrous sheath-interacting protein 2 OS=Homo sapiens OX=9606 GN=FSIP2 PE=2 SV=4	1	1	1	1	0	0	0	0	1	0	0	1	1	0	0	0	0	1	0	0	1	1	0	0	0	0	1	0	0	1	1	0.2	0.2	0.2	780.6	6907	6907	1	3	1	-2
Q5H9R7	Q5H9R7	3	3	3	Serine/threonine-protein phosphatase 6 regulatory subunit 3	PPP6R3	sp|Q5H9R7|PP6R3_HUMAN Serine/threonine-protein phosphatase 6 regulatory subunit 3 OS=Homo sapiens OX=9606 GN=PPP6R3 PE=1 SV=2	1	3	3	3	1	1	1	1	1	1	2	3	2	1	1	1	1	1	1	2	3	2	1	1	1	1	1	1	2	3	2	4.1	4.1	4.1	97.668	873	873	1	13	0	3.8212	By matching
Q5JVS0	Q5JVS0	1	1	1	Intracellular hyaluronan-binding protein 4	HABP4	sp|Q5JVS0|HABP4_HUMAN Intracellular hyaluronan-binding protein 4 OS=Homo sapiens OX=9606 GN=HABP4 PE=1 SV=1	1	1	1	1	0	0	0	0	0	0	0	0	1	0	0	0	0	0	0	0	0	1	0	0	0	0	0	0	0	0	1	1.9	1.9	1.9	45.785	413	413	1	1	1	-2
Q5JWF2;P38405	Q5JWF2	11;3	10;2	10;2	Guanine nucleotide-binding protein G(s) subunit alpha isoforms XLas	GNAS	sp|Q5JWF2|GNAS1_HUMAN Guanine nucleotide-binding protein G(s) subunit alpha isoforms XLas OS=Homo sapiens OX=9606 GN=GNAS PE=1 SV=2	2	11	10	10	7	7	8	10	10	10	9	10	10	6	6	7	9	9	9	8	9	9	6	6	7	9	9	9	8	9	9	12.1	11	11	111.02	1037	1037;381	1	73	0	21.398	By MS/MS
Q5QGZ9	Q5QGZ9	3	3	3	C-type lectin domain family 12 member A	CLEC12A	sp|Q5QGZ9|CL12A_HUMAN C-type lectin domain family 12 member A OS=Homo sapiens OX=9606 GN=CLEC12A PE=1 SV=3	1	3	3	3	0	0	0	3	3	3	0	0	0	0	0	0	3	3	3	0	0	0	0	0	0	3	3	3	0	0	0	17.4	17.4	17.4	30.761	265	265	1	9	0	10.405
Q5SYB0	Q5SYB0	1	1	1	FERM and PDZ domain-containing protein 1	FRMPD1	sp|Q5SYB0|FRPD1_HUMAN FERM and PDZ domain-containing protein 1 OS=Homo sapiens OX=9606 GN=FRMPD1 PE=1 SV=1	1	1	1	1	1	1	0	1	0	0	1	1	0	1	1	0	1	0	0	1	1	0	1	1	0	1	0	0	1	1	0	0.8	0.8	0.8	173.43	1578	1578	1	5	1	-2	By matching
Q5T4S7	Q5T4S7	7	7	7	E3 ubiquitin-protein ligase UBR4	UBR4	sp|Q5T4S7|UBR4_HUMAN E3 ubiquitin-protein ligase UBR4 OS=Homo sapiens OX=9606 GN=UBR4 PE=1 SV=1	1	7	7	7	6	7	3	6	5	4	6	4	6	6	7	3	6	5	4	6	4	6	6	7	3	6	5	4	6	4	6	2.2	2.2	2.2	573.83	5183	5183	1	47	0	10.552	By MS/MS
Q5T5S1	Q5T5S1	1	1	1	Coiled-coil domain-containing protein 183	CCDC183	sp|Q5T5S1|CC183_HUMAN Coiled-coil domain-containing protein 183 OS=Homo sapiens OX=9606 GN=CCDC183 PE=2 SV=3	1	1	1	1	0	0	0	0	1	1	1	1	1	0	0	0	0	1	1	1	1	1	0	0	0	0	1	1	1	1	1	1.9	1.9	1.9	62.689	534	534	1	5	1	-2
Q5T848	Q5T848	1	1	1	Probable G-protein coupled receptor 158	GPR158	sp|Q5T848|GP158_HUMAN Probable G-protein coupled receptor 158 OS=Homo sapiens OX=9606 GN=GPR158 PE=1 SV=1	1	1	1	1	0	0	0	1	0	1	0	0	0	0	0	0	1	0	1	0	0	0	0	0	0	1	0	1	0	0	0	0.9	0.9	0.9	135.49	1215	1215	1	2	0.0082592	1.2806
Q5T9C2	Q5T9C2	1	1	1	Protein FAM102A	FAM102A	sp|Q5T9C2|F102A_HUMAN Protein FAM102A OS=Homo sapiens OX=9606 GN=FAM102A PE=1 SV=2	1	1	1	1	0	0	0	1	0	0	0	0	0	0	0	0	1	0	0	0	0	0	0	0	0	1	0	0	0	0	0	4.7	4.7	4.7	41.784	384	384	1	1	0.0040027	1.4613
Q5TEC6;Q6NXT2;Q71DI3;Q16695;P84243;P68431	Q5TEC6;Q6NXT2;Q71DI3;Q16695;P84243;P68431	2;1;1;1;1;1	2;1;1;1;1;1	2;1;1;1;1;1	Histone H3;Histone H3.3C;Histone H3.2;Histone H3.1t;Histone H3.3;Histone H3.1	HIST2H3PS2;H3F3C;HIST2H3A;HIST3H3;H3F3A;HIST1H3A	sp|Q5TEC6|H3PS2_HUMAN Histone HIST2H3PS2 OS=Homo sapiens OX=9606 GN=H3-2 PE=1 SV=1;sp|Q6NXT2|H3C_HUMAN Histone H3.3C OS=Homo sapiens OX=9606 GN=H3-5 PE=1 SV=3;sp|Q71DI3|H32_HUMAN Histone H3.2 OS=Homo sapiens OX=9606 GN=H3C13 PE=1 SV=3;sp|Q16695|H31T_HUMAN	6	2	2	2	1	1	1	2	1	1	1	1	1	1	1	1	2	1	1	1	1	1	1	1	1	2	1	1	1	1	1	19.1	19.1	19.1	15.43	136	136;135;136;136;136;136	1	10	0.0007722	2.2314	By MS/MS
Q5VSG8	Q5VSG8	1	1	1	Glycoprotein endo-alpha-1,2-mannosidase-like protein	MANEAL	sp|Q5VSG8|MANEL_HUMAN Glycoprotein endo-alpha-1,2-mannosidase-like protein OS=Homo sapiens OX=9606 GN=MANEAL PE=2 SV=1	1	1	1	1	0	0	0	1	0	1	1	1	1	0	0	0	1	0	1	1	1	1	0	0	0	1	0	1	1	1	1	2.2	2.2	2.2	51.316	457	457	1	5	1	-2
Q5VSR9	Q5VSR9	1	1	1	Sperm protein associated with the nucleus on the X chromosome N1	SPANXN1	sp|Q5VSR9|SPXN1_HUMAN Sperm protein associated with the nucleus on the X chromosome N1 OS=Homo sapiens OX=9606 GN=SPANXN1 PE=3 SV=1	1	1	1	1	0	0	0	1	0	0	0	0	0	0	0	0	1	0	0	0	0	0	0	0	0	1	0	0	0	0	0	18.1	18.1	18.1	8.2631	72	72	1	1	0.0099751	1.2358
Q5VTR2	Q5VTR2	1	1	1	E3 ubiquitin-protein ligase BRE1A	RNF20	sp|Q5VTR2|BRE1A_HUMAN E3 ubiquitin-protein ligase BRE1A OS=Homo sapiens OX=9606 GN=RNF20 PE=1 SV=2	1	1	1	1	0	0	0	1	1	1	1	1	1	0	0	0	1	1	1	1	1	1	0	0	0	1	1	1	1	1	1	0.7	0.7	0.7	113.66	975	975	1	6	1	-2
Q5VU57	Q5VU57	1	1	1	Cytosolic carboxypeptidase 6	AGBL4	sp|Q5VU57|CBPC6_HUMAN Cytosolic carboxypeptidase 6 OS=Homo sapiens OX=9606 GN=AGBL4 PE=2 SV=3	1	1	1	1	1	0	0	1	0	0	0	0	0	1	0	0	1	0	0	0	0	0	1	0	0	1	0	0	0	0	0	2.2	2.2	2.2	58.23	503	503	1	2	1	-2	By matching
Q5VW32	Q5VW32	4	4	4	BRO1 domain-containing protein BROX	BROX	sp|Q5VW32|BROX_HUMAN BRO1 domain-containing protein BROX OS=Homo sapiens OX=9606 GN=BROX PE=1 SV=1	1	4	4	4	3	2	1	3	4	4	3	3	3	3	2	1	3	4	4	3	3	3	3	2	1	3	4	4	3	3	3	14.8	14.8	14.8	46.476	411	411	1	26	0	10.108	By matching
Q5VYK3	Q5VYK3	2	2	2	Proteasome-associated protein ECM29 homolog	ECM29	sp|Q5VYK3|ECM29_HUMAN Proteasome adapter and scaffold protein ECM29 OS=Homo sapiens OX=9606 GN=ECPAS PE=1 SV=2	1	2	2	2	1	0	0	2	1	2	1	2	1	1	0	0	2	1	2	1	2	1	1	0	0	2	1	2	1	2	1	1.7	1.7	1.7	204.29	1845	1845	1	10	0.0022305	1.9929	By matching
Q5ZPR3	Q5ZPR3	3	3	3	CD276 antigen	CD276	sp|Q5ZPR3|CD276_HUMAN CD276 antigen OS=Homo sapiens OX=9606 GN=CD276 PE=1 SV=1	1	3	3	3	0	0	0	2	2	2	2	2	3	0	0	0	2	2	2	2	2	3	0	0	0	2	2	2	2	2	3	11.2	11.2	11.2	57.235	534	534	1	13	0	6.1248
Q658P3	Q658P3	3	3	3	Metalloreductase STEAP3	STEAP3	sp|Q658P3|STEA3_HUMAN Metalloreductase STEAP3 OS=Homo sapiens OX=9606 GN=STEAP3 PE=1 SV=2	1	3	3	3	2	2	1	3	2	3	3	3	3	2	2	1	3	2	3	3	3	3	2	2	1	3	2	3	3	3	3	8.2	8.2	8.2	54.6	488	488	1	22	0	2.9143	By matching
Q68CZ1	Q68CZ1	2	2	2	Protein fantom	RPGRIP1L	sp|Q68CZ1|FTM_HUMAN Protein fantom OS=Homo sapiens OX=9606 GN=RPGRIP1L PE=1 SV=2	1	2	2	2	1	1	0	0	0	0	0	1	0	1	1	0	0	0	0	0	1	0	1	1	0	0	0	0	0	1	0	1.7	1.7	1.7	151.2	1315	1315	1	3	0.00076336	2.1517	By MS/MS
Q68D91	Q68D91	3	3	3	Metallo-beta-lactamase domain-containing protein 2	MBLAC2	sp|Q68D91|MBLC2_HUMAN Metallo-beta-lactamase domain-containing protein 2 OS=Homo sapiens OX=9606 GN=MBLAC2 PE=1 SV=3	1	3	3	3	1	3	1	2	3	2	2	3	2	1	3	1	2	3	2	2	3	2	1	3	1	2	3	2	2	3	2	16.5	16.5	16.5	31.371	279	279	1	20	0	3.7632	By matching
Q68EM7	Q68EM7	4	4	4	Rho GTPase-activating protein 17	ARHGAP17	sp|Q68EM7|RHG17_HUMAN Rho GTPase-activating protein 17 OS=Homo sapiens OX=9606 GN=ARHGAP17 PE=1 SV=1	1	4	4	4	1	0	1	3	3	4	3	3	4	1	0	1	3	3	4	3	3	4	1	0	1	3	3	4	3	3	4	6.5	6.5	6.5	95.436	881	881	1	22	0	7.3127	By matching
Q69YU3	Q69YU3	1	1	1	Ankyrin repeat domain-containing protein 34A	ANKRD34A	sp|Q69YU3|AN34A_HUMAN Ankyrin repeat domain-containing protein 34A OS=Homo sapiens OX=9606 GN=ANKRD34A PE=1 SV=2	1	1	1	1	0	1	1	0	0	0	1	0	1	0	1	1	0	0	0	1	0	1	0	1	1	0	0	0	1	0	1	3.4	3.4	3.4	52.635	496	496	1	4	0.0071151	1.3387
Q6IA86	Q6IA86	1	1	1	Elongator complex protein 2	ELP2	sp|Q6IA86|ELP2_HUMAN Elongator complex protein 2 OS=Homo sapiens OX=9606 GN=ELP2 PE=1 SV=2	1	1	1	1	1	1	1	1	1	0	1	1	1	1	1	1	1	1	0	1	1	1	1	1	1	1	1	0	1	1	1	1.6	1.6	1.6	92.499	826	826	1	8	0	2.9195	By MS/MS
Q6IAA8	Q6IAA8	2	2	2	Ragulator complex protein LAMTOR1	LAMTOR1	sp|Q6IAA8|LTOR1_HUMAN Ragulator complex protein LAMTOR1 OS=Homo sapiens OX=9606 GN=LAMTOR1 PE=1 SV=2	1	2	2	2	2	2	2	1	1	1	1	1	1	2	2	2	1	1	1	1	1	1	2	2	2	1	1	1	1	1	1	27.3	27.3	27.3	17.745	161	161	1	12	0.0022108	1.948	By MS/MS
Q6IBS0	Q6IBS0	4	4	4	Twinfilin-2	TWF2	sp|Q6IBS0|TWF2_HUMAN Twinfilin-2 OS=Homo sapiens OX=9606 GN=TWF2 PE=1 SV=2	1	4	4	4	0	1	0	4	4	3	3	4	4	0	1	0	4	4	3	3	4	4	0	1	0	4	4	3	3	4	4	20.3	20.3	20.3	39.548	349	349	1	29	0	11.522
Q6NYC8	Q6NYC8	3	3	3	Phostensin	PPP1R18	sp|Q6NYC8|PPR18_HUMAN Phostensin OS=Homo sapiens OX=9606 GN=PPP1R18 PE=1 SV=1	1	3	3	3	1	2	2	2	3	3	3	3	3	1	2	2	2	3	3	3	3	3	1	2	2	2	3	3	3	3	3	9.5	9.5	9.5	67.942	613	613	1	22	0	11.978	By matching
Q6P2C0	Q6P2C0	1	1	1	WD repeat-containing protein 93	WDR93	sp|Q6P2C0|WDR93_HUMAN WD repeat-containing protein 93 OS=Homo sapiens OX=9606 GN=WDR93 PE=2 SV=1	1	1	1	1	1	1	0	0	0	1	0	0	0	1	1	0	0	0	1	0	0	0	1	1	0	0	0	1	0	0	0	2	2	2	77.377	686	686	1	3	1	-2	By matching
Q6P2E9	Q6P2E9	2	2	2	Enhancer of mRNA-decapping protein 4	EDC4	sp|Q6P2E9|EDC4_HUMAN Enhancer of mRNA-decapping protein 4 OS=Homo sapiens OX=9606 GN=EDC4 PE=1 SV=1	1	2	2	2	2	2	2	0	0	0	1	1	2	2	2	2	0	0	0	1	1	2	2	2	2	0	0	0	1	1	2	2.4	2.4	2.4	151.66	1401	1401	1	10	0.0093926	1.2407	By MS/MS
Q6P2Q9	Q6P2Q9	13	13	13	Pre-mRNA-processing-splicing factor 8	PRPF8	sp|Q6P2Q9|PRP8_HUMAN Pre-mRNA-processing-splicing factor 8 OS=Homo sapiens OX=9606 GN=PRPF8 PE=1 SV=2	1	13	13	13	3	3	3	13	10	11	5	5	3	3	3	3	13	10	11	5	5	3	3	3	3	13	10	11	5	5	3	7.5	7.5	7.5	273.6	2335	2335	1	56	0	20.902	By matching
Q6P5R6	Q6P5R6	2	2	2	60S ribosomal protein L22-like 1	RPL22L1	sp|Q6P5R6|RL22L_HUMAN 60S ribosomal protein L22-like 1 OS=Homo sapiens OX=9606 GN=RPL22L1 PE=1 SV=2	1	2	2	2	0	0	0	1	1	2	1	1	0	0	0	0	1	1	2	1	1	0	0	0	0	1	1	2	1	1	0	19.7	19.7	19.7	14.606	122	122	1	6	0	3.6553
Q6P9B6	Q6P9B6	1	1	1	TLD domain-containing protein 1	TLDC1	sp|Q6P9B6|MEAK7_HUMAN MTOR-associated protein MEAK7 OS=Homo sapiens OX=9606 GN=MEAK7 PE=1 SV=2	1	1	1	1	1	1	1	1	1	1	1	1	1	1	1	1	1	1	1	1	1	1	1	1	1	1	1	1	1	1	1	2.9	2.9	2.9	50.993	456	456	1	9	0.0094458	1.2558	By MS/MS
Q6PCB8	Q6PCB8	3	3	3	Embigin	EMB	sp|Q6PCB8|EMB_HUMAN Embigin OS=Homo sapiens OX=9606 GN=EMB PE=1 SV=1	1	3	3	3	0	0	0	3	3	3	3	2	3	0	0	0	3	3	3	3	2	3	0	0	0	3	3	3	3	2	3	13.8	13.8	13.8	36.881	327	327	1	17	0	8.7365
Q6PIF6	Q6PIF6	1	1	1	Unconventional myosin-VIIb	MYO7B	sp|Q6PIF6|MYO7B_HUMAN Unconventional myosin-VIIb OS=Homo sapiens OX=9606 GN=MYO7B PE=1 SV=2	1	1	1	1	1	1	1	1	1	1	0	0	0	1	1	1	1	1	1	0	0	0	1	1	1	1	1	1	0	0	0	0.6	0.6	0.6	241.6	2116	2116	1	6	1	-2	By matching
Q6PJF5	Q6PJF5	2	2	2	Inactive rhomboid protein 2	RHBDF2	sp|Q6PJF5|RHDF2_HUMAN Inactive rhomboid protein 2 OS=Homo sapiens OX=9606 GN=RHBDF2 PE=1 SV=2	1	2	2	2	1	0	1	0	0	0	0	1	0	1	0	1	0	0	0	0	1	0	1	0	1	0	0	0	0	1	0	2.7	2.7	2.7	96.685	856	856	1	3	0.0088384	1.2621	By matching
Q6Q788	Q6Q788	1	1	1	Apolipoprotein A-V	APOA5	sp|Q6Q788|APOA5_HUMAN Apolipoprotein A-V OS=Homo sapiens OX=9606 GN=APOA5 PE=1 SV=1	1	1	1	1	0	0	0	0	1	1	0	1	1	0	0	0	0	1	1	0	1	1	0	0	0	0	1	1	0	1	1	4.6	4.6	4.6	41.212	366	366	1	4	1	-2
Q6R2W3	Q6R2W3	1	1	1	SCAN domain-containing protein 3	ZBED9	sp|Q6R2W3|SCND3_HUMAN SCAN domain-containing protein 3 OS=Homo sapiens OX=9606 GN=ZBED9 PE=1 SV=1	1	1	1	1	0	0	0	1	1	1	1	1	1	0	0	0	1	1	1	1	1	1	0	0	0	1	1	1	1	1	1	1.1	1.1	1.1	151.66	1325	1325	1	6	1	-2
Q6RW13	Q6RW13	2	2	2	Type-1 angiotensin II receptor-associated protein	AGTRAP	sp|Q6RW13|ATRAP_HUMAN Type-1 angiotensin II receptor-associated protein OS=Homo sapiens OX=9606 GN=AGTRAP PE=1 SV=1	1	2	2	2	2	2	2	1	2	2	2	2	2	2	2	2	1	2	2	2	2	2	2	2	2	1	2	2	2	2	2	24.5	24.5	24.5	17.419	159	159	1	23	0	2.8882	By matching
Q6S8J3;A5A3E0;P0CG38;P0CG39;A0A0A6YYL3;B2RU33;H3BUK9;A0JP26;Q86YR6	Q6S8J3;A5A3E0;P0CG38;P0CG39	10;8;7;5;1;1;1;1;1	1;1;1;1;1;1;1;1;1	1;1;1;1;1;1;1;1;1	POTE ankyrin domain family member E;POTE ankyrin domain family member F;POTE ankyrin domain family member I;POTE ankyrin domain family member J	POTEE;POTEF;POTEI;POTEJ	sp|Q6S8J3|POTEE_HUMAN POTE ankyrin domain family member E OS=Homo sapiens OX=9606 GN=POTEE PE=2 SV=3;sp|A5A3E0|POTEF_HUMAN POTE ankyrin domain family member F OS=Homo sapiens OX=9606 GN=POTEF PE=1 SV=2;sp|P0CG38|POTEI_HUMAN POTE ankyrin domain family membe	9	10	1	1	7	8	9	7	8	9	9	9	9	0	0	1	0	0	0	0	0	0	0	0	1	0	0	0	0	0	0	9	0.9	0.9	121.36	1075	1075;1075;1075;1038;544;542;544;581;584	1	1	1	-2	By matching
Q6UB35	Q6UB35	1	1	1	Monofunctional C1-tetrahydrofolate synthase, mitochondrial	MTHFD1L	sp|Q6UB35|C1TM_HUMAN Monofunctional C1-tetrahydrofolate synthase, mitochondrial OS=Homo sapiens OX=9606 GN=MTHFD1L PE=1 SV=1	1	1	1	1	0	1	0	0	0	0	0	0	0	0	1	0	0	0	0	0	0	0	0	1	0	0	0	0	0	0	0	0.9	0.9	0.9	105.79	978	978	1	1	1	-2
Q6UWB1	Q6UWB1	1	1	1	Interleukin-27 receptor subunit alpha	IL27RA	sp|Q6UWB1|I27RA_HUMAN Interleukin-27 receptor subunit alpha OS=Homo sapiens OX=9606 GN=IL27RA PE=1 SV=2	1	1	1	1	0	0	0	0	0	0	0	1	1	0	0	0	0	0	0	0	1	1	0	0	0	0	0	0	0	1	1	2.4	2.4	2.4	69.473	636	636	1	2	1	-2
Q6UWD8	Q6UWD8	2	2	2	Transmembrane protein C16orf54	C16orf54	sp|Q6UWD8|CP054_HUMAN Transmembrane protein C16orf54 OS=Homo sapiens OX=9606 GN=C16orf54 PE=1 SV=1	1	2	2	2	0	0	0	2	2	1	1	1	1	0	0	0	2	2	1	1	1	1	0	0	0	2	2	1	1	1	1	11.6	11.6	11.6	24.359	224	224	1	8	0.0021771	1.8484
Q6XQN6	Q6XQN6	2	2	2	Nicotinate phosphoribosyltransferase	NAPRT	sp|Q6XQN6|PNCB_HUMAN Nicotinate phosphoribosyltransferase OS=Homo sapiens OX=9606 GN=NAPRT PE=1 SV=2	1	2	2	2	0	1	0	2	1	1	0	0	0	0	1	0	2	1	1	0	0	0	0	1	0	2	1	1	0	0	0	4.8	4.8	4.8	57.578	538	538	1	5	0	3.4162
Q6ZMP0	Q6ZMP0	1	1	1	Thrombospondin type-1 domain-containing protein 4	THSD4	sp|Q6ZMP0|THSD4_HUMAN Thrombospondin type-1 domain-containing protein 4 OS=Homo sapiens OX=9606 GN=THSD4 PE=2 SV=2	1	1	1	1	0	0	0	0	0	0	1	1	1	0	0	0	0	0	0	1	1	1	0	0	0	0	0	0	1	1	1	1.4	1.4	1.4	112.45	1018	1018	1	3	0.0040134	1.4669
Q6ZNC8	Q6ZNC8	1	1	1	Lysophospholipid acyltransferase 1	MBOAT1	sp|Q6ZNC8|MBOA1_HUMAN Lysophospholipid acyltransferase 1 OS=Homo sapiens OX=9606 GN=MBOAT1 PE=1 SV=1	1	1	1	1	0	0	0	0	1	1	1	1	1	0	0	0	0	1	1	1	1	1	0	0	0	0	1	1	1	1	1	2	2	2	56.557	495	495	1	5	1	-2
Q6ZRV2	Q6ZRV2	1	1	1	Protein FAM83H	FAM83H	sp|Q6ZRV2|FA83H_HUMAN Protein FAM83H OS=Homo sapiens OX=9606 GN=FAM83H PE=1 SV=3	1	1	1	1	0	0	0	0	0	0	1	1	1	0	0	0	0	0	0	1	1	1	0	0	0	0	0	0	1	1	1	1.4	1.4	1.4	127.12	1179	1179	1	3	0.0022405	2.0129
Q6ZUJ8	Q6ZUJ8	3	3	3	Phosphoinositide 3-kinase adapter protein 1	PIK3AP1	sp|Q6ZUJ8|BCAP_HUMAN Phosphoinositide 3-kinase adapter protein 1 OS=Homo sapiens OX=9606 GN=PIK3AP1 PE=1 SV=2	1	3	3	3	0	0	0	3	3	3	3	3	3	0	0	0	3	3	3	3	3	3	0	0	0	3	3	3	3	3	3	5.3	5.3	5.3	90.397	805	805	1	18	0	3.0452
Q6ZVD8	Q6ZVD8	1	1	1	PH domain leucine-rich repeat-containing protein phosphatase 2	PHLPP2	sp|Q6ZVD8|PHLP2_HUMAN PH domain leucine-rich repeat-containing protein phosphatase 2 OS=Homo sapiens OX=9606 GN=PHLPP2 PE=1 SV=3	1	1	1	1	0	0	0	1	1	0	0	1	1	0	0	0	1	1	0	0	1	1	0	0	0	1	1	0	0	1	1	0.5	0.5	0.5	146.75	1323	1323	1	4	1	-2
Q709C8	Q709C8	2	2	2	Vacuolar protein sorting-associated protein 13C	VPS13C	sp|Q709C8|VP13C_HUMAN Vacuolar protein sorting-associated protein 13C OS=Homo sapiens OX=9606 GN=VPS13C PE=1 SV=1	1	2	2	2	0	1	1	1	0	1	2	2	2	0	1	1	1	0	1	2	2	2	0	1	1	1	0	1	2	2	2	0.7	0.7	0.7	422.39	3753	3753	1	10	0.0014959	2.0352
Q70EL1	Q70EL1	1	1	1	Inactive ubiquitin carboxyl-terminal hydrolase 54	USP54	sp|Q70EL1|UBP54_HUMAN Inactive ubiquitin carboxyl-terminal hydrolase 54 OS=Homo sapiens OX=9606 GN=USP54 PE=1 SV=4	1	1	1	1	1	1	1	0	0	1	0	0	0	1	1	1	0	0	1	0	0	0	1	1	1	0	0	1	0	0	0	1	1	1	187.39	1684	1684	1	4	0.0064725	1.3438	By matching
Q70J99	Q70J99	15	15	15	Protein unc-13 homolog D	UNC13D	sp|Q70J99|UN13D_HUMAN Protein unc-13 homolog D OS=Homo sapiens OX=9606 GN=UNC13D PE=1 SV=1	1	15	15	15	2	4	5	7	8	10	12	13	14	2	4	5	7	8	10	12	13	14	2	4	5	7	8	10	12	13	14	20.3	20.3	20.3	123.28	1090	1090	1	77	0	28.197	By matching
Q71UM5	Q71UM5	3	1	1	40S ribosomal protein S27-like	RPS27L	sp|Q71UM5|RS27L_HUMAN 40S ribosomal protein S27-like OS=Homo sapiens OX=9606 GN=RPS27L PE=1 SV=3	1	3	1	1	3	3	3	3	3	3	3	3	3	1	1	1	1	1	1	1	1	1	1	1	1	1	1	1	1	1	1	38.1	13.1	13.1	9.4771	84	84	1	13	0.001497	2.0366	By matching
Q76L83	Q76L83	1	1	1	Putative Polycomb group protein ASXL2	ASXL2	sp|Q76L83|ASXL2_HUMAN Putative Polycomb group protein ASXL2 OS=Homo sapiens OX=9606 GN=ASXL2 PE=1 SV=1	1	1	1	1	0	0	0	0	0	0	0	1	1	0	0	0	0	0	0	0	1	1	0	0	0	0	0	0	0	1	1	1	1	1	153.82	1435	1435	1	2	1	-2
Q76NI1	Q76NI1	1	1	1	Protein very KIND	KNDC1	sp|Q76NI1|KNDC1_HUMAN Kinase non-catalytic C-lobe domain-containing protein 1 OS=Homo sapiens OX=9606 GN=KNDC1 PE=2 SV=2	1	1	1	1	0	0	0	0	0	1	1	1	0	0	0	0	0	0	1	1	1	0	0	0	0	0	0	1	1	1	0	0.7	0.7	0.7	191.39	1749	1749	1	3	1	-2
Q7KZF4	Q7KZF4	21	21	21	Staphylococcal nuclease domain-containing protein 1	SND1	sp|Q7KZF4|SND1_HUMAN Staphylococcal nuclease domain-containing protein 1 OS=Homo sapiens OX=9606 GN=SND1 PE=1 SV=1	1	21	21	21	16	17	17	19	20	19	18	20	21	16	17	17	19	20	19	18	20	21	16	17	17	19	20	19	18	20	21	31.2	31.2	31.2	102	910	910	1	167	0	40.384	By MS/MS
Q7KZI7	Q7KZI7	3	3	3	Serine/threonine-protein kinase MARK2	MARK2	sp|Q7KZI7|MARK2_HUMAN Serine/threonine-protein kinase MARK2 OS=Homo sapiens OX=9606 GN=MARK2 PE=1 SV=2	1	3	3	3	1	1	1	1	2	1	3	3	3	1	1	1	1	2	1	3	3	3	1	1	1	1	2	1	3	3	3	6.6	6.6	6.6	87.91	788	788	1	16	0	6.7851	By matching
Q7L014	Q7L014	3	3	3	Probable ATP-dependent RNA helicase DDX46	DDX46	sp|Q7L014|DDX46_HUMAN Probable ATP-dependent RNA helicase DDX46 OS=Homo sapiens OX=9606 GN=DDX46 PE=1 SV=2	1	3	3	3	0	0	0	3	2	2	0	0	0	0	0	0	3	2	2	0	0	0	0	0	0	3	2	2	0	0	0	4	4	4	117.36	1031	1031	1	7	0	2.8913
Q7L1Q6	Q7L1Q6	7	7	7	Basic leucine zipper and W2 domain-containing protein 1	BZW1	sp|Q7L1Q6|BZW1_HUMAN Basic leucine zipper and W2 domain-containing protein 1 OS=Homo sapiens OX=9606 GN=BZW1 PE=1 SV=1	1	7	7	7	4	1	1	4	4	5	5	6	6	4	1	1	4	4	5	5	6	6	4	1	1	4	4	5	5	6	6	20	20	20	48.043	419	419	1	36	0	8.3921	By matching
Q7L2E3	Q7L2E3	1	1	1	Putative ATP-dependent RNA helicase DHX30	DHX30	sp|Q7L2E3|DHX30_HUMAN ATP-dependent RNA helicase DHX30 OS=Homo sapiens OX=9606 GN=DHX30 PE=1 SV=1	1	1	1	1	0	0	0	0	0	0	1	0	0	0	0	0	0	0	0	1	0	0	0	0	0	0	0	0	1	0	0	0.9	0.9	0.9	133.94	1194	1194	1	1	1	-2
Q7L2H7	Q7L2H7	4	4	4	Eukaryotic translation initiation factor 3 subunit M	EIF3M	sp|Q7L2H7|EIF3M_HUMAN Eukaryotic translation initiation factor 3 subunit M OS=Homo sapiens OX=9606 GN=EIF3M PE=1 SV=1	1	4	4	4	0	0	0	2	3	1	2	1	3	0	0	0	2	3	1	2	1	3	0	0	0	2	3	1	2	1	3	18.2	18.2	18.2	42.502	374	374	1	12	0	7.3578
Q7L4I2	Q7L4I2	1	1	1	Arginine/serine-rich coiled-coil protein 2	RSRC2	sp|Q7L4I2|RSRC2_HUMAN Arginine/serine-rich coiled-coil protein 2 OS=Homo sapiens OX=9606 GN=RSRC2 PE=1 SV=1	1	1	1	1	0	0	1	0	0	1	0	0	0	0	0	1	0	0	1	0	0	0	0	0	1	0	0	1	0	0	0	2.5	2.5	2.5	50.559	434	434	1	2	1	-2
Q7L576	Q7L576	13	13	8	Cytoplasmic FMR1-interacting protein 1	CYFIP1	sp|Q7L576|CYFP1_HUMAN Cytoplasmic FMR1-interacting protein 1 OS=Homo sapiens OX=9606 GN=CYFIP1 PE=1 SV=1	1	13	13	8	3	4	4	11	13	12	13	12	11	3	4	4	11	13	12	13	12	11	1	2	2	7	8	7	8	7	6	12.4	12.4	8.2	145.18	1253	1253	1	83	0	19.546	By matching
Q7L5N1	Q7L5N1	2	2	2	COP9 signalosome complex subunit 6	COPS6	sp|Q7L5N1|CSN6_HUMAN COP9 signalosome complex subunit 6 OS=Homo sapiens OX=9606 GN=COPS6 PE=1 SV=1	1	2	2	2	2	2	1	1	2	2	2	1	2	2	2	1	1	2	2	2	1	2	2	2	1	1	2	2	2	1	2	8	8	8	36.163	327	327	1	16	0.00076628	2.1845	By matching
Q9H8S9;Q7L9L4	Q9H8S9;Q7L9L4	4;4	4;4	4;4	MOB kinase activator 1A;MOB kinase activator 1B	MOB1A;MOB1B	sp|Q9H8S9|MOB1A_HUMAN MOB kinase activator 1A OS=Homo sapiens OX=9606 GN=MOB1A PE=1 SV=4;sp|Q7L9L4|MOB1B_HUMAN MOB kinase activator 1B OS=Homo sapiens OX=9606 GN=MOB1B PE=1 SV=3	2	4	4	4	3	3	3	3	4	4	4	4	4	3	3	3	3	4	4	4	4	4	3	3	3	3	4	4	4	4	4	22.7	22.7	22.7	25.079	216	216;216	1	32	0	6.6721	By matching
Q7LDG7	Q7LDG7	3	3	3	RAS guanyl-releasing protein 2	RASGRP2	sp|Q7LDG7|GRP2_HUMAN RAS guanyl-releasing protein 2 OS=Homo sapiens OX=9606 GN=RASGRP2 PE=1 SV=1	1	3	3	3	0	0	0	3	3	3	3	3	3	0	0	0	3	3	3	3	3	3	0	0	0	3	3	3	3	3	3	8.5	8.5	8.5	69.248	609	609	1	18	0	6.3197
Q7Z2W4	Q7Z2W4	12	12	12	Zinc finger CCCH-type antiviral protein 1	ZC3HAV1	sp|Q7Z2W4|ZCCHV_HUMAN Zinc finger CCCH-type antiviral protein 1 OS=Homo sapiens OX=9606 GN=ZC3HAV1 PE=1 SV=3	1	12	12	12	5	6	4	6	8	9	11	10	11	5	6	4	6	8	9	11	10	11	5	6	4	6	8	9	11	10	11	19.7	19.7	19.7	101.43	902	902	1	70	0	19.188	By matching
Q7Z403	Q7Z403	5	5	5	Transmembrane channel-like protein 6	TMC6	sp|Q7Z403|TMC6_HUMAN Transmembrane channel-like protein 6 OS=Homo sapiens OX=9606 GN=TMC6 PE=1 SV=2	1	5	5	5	1	0	2	5	4	4	5	5	5	1	0	2	5	4	4	5	5	5	1	0	2	5	4	4	5	5	5	9.4	9.4	9.4	90.044	805	805	1	31	0	7.1618	By matching
Q7Z406	Q7Z406	6	1	1	Myosin-14	MYH14	sp|Q7Z406|MYH14_HUMAN Myosin-14 OS=Homo sapiens OX=9606 GN=MYH14 PE=1 SV=2	1	6	1	1	5	6	5	6	6	6	6	6	6	1	1	1	1	1	1	1	1	1	1	1	1	1	1	1	1	1	1	3.2	0.6	0.6	227.87	1995	1995	1	9	0.0022059	1.9359	By matching
Q7Z5D8	Q7Z5D8	1	1	1	NANOG neighbor homeobox	NANOGNB	sp|Q7Z5D8|NANGN_HUMAN NANOG neighbor homeobox OS=Homo sapiens OX=9606 GN=NANOGNB PE=2 SV=1	1	1	1	1	1	0	1	0	1	1	1	1	1	1	0	1	0	1	1	1	1	1	1	0	1	0	1	1	1	1	1	6.9	6.9	6.9	22.75	188	188	1	7	1	-2	By matching
Q7Z5J4	Q7Z5J4	1	1	1	Retinoic acid-induced protein 1	RAI1	sp|Q7Z5J4|RAI1_HUMAN Retinoic acid-induced protein 1 OS=Homo sapiens OX=9606 GN=RAI1 PE=1 SV=2	1	1	1	1	0	0	0	0	1	0	0	0	0	0	0	0	0	1	0	0	0	0	0	0	0	0	1	0	0	0	0	0.7	0.7	0.7	203.35	1906	1906	1	1	1	-2
Q7Z5R6	Q7Z5R6	2	2	2	Amyloid beta A4 precursor protein-binding family B member 1-interacting protein	APBB1IP	sp|Q7Z5R6|AB1IP_HUMAN Amyloid beta A4 precursor protein-binding family B member 1-interacting protein OS=Homo sapiens OX=9606 GN=APBB1IP PE=1 SV=1	1	2	2	2	0	0	0	2	2	2	2	1	1	0	0	0	2	2	2	2	1	1	0	0	0	2	2	2	2	1	1	4.1	4.1	4.1	73.182	666	666	1	10	0.00076923	2.2021
Q7Z6I6	Q7Z6I6	3	3	3	Rho GTPase-activating protein 30	ARHGAP30	sp|Q7Z6I6|RHG30_HUMAN Rho GTPase-activating protein 30 OS=Homo sapiens OX=9606 GN=ARHGAP30 PE=1 SV=3	1	3	3	3	0	0	0	3	3	3	3	3	3	0	0	0	3	3	3	3	3	3	0	0	0	3	3	3	3	3	3	3.4	3.4	3.4	118.58	1101	1101	1	18	0	4.2643
Q7Z6Z7	Q7Z6Z7	5	5	5	E3 ubiquitin-protein ligase HUWE1	HUWE1	sp|Q7Z6Z7|HUWE1_HUMAN E3 ubiquitin-protein ligase HUWE1 OS=Homo sapiens OX=9606 GN=HUWE1 PE=1 SV=3	1	5	5	5	1	3	2	3	3	3	5	5	5	1	3	2	3	3	3	5	5	5	1	3	2	3	3	3	5	5	5	1.7	1.7	1.7	481.89	4374	4374	1	30	0	9.2775	By matching
Q86SQ0	Q86SQ0	1	1	1	Pleckstrin homology-like domain family B member 2	PHLDB2	sp|Q86SQ0|PHLB2_HUMAN Pleckstrin homology-like domain family B member 2 OS=Homo sapiens OX=9606 GN=PHLDB2 PE=1 SV=2	1	1	1	1	0	0	0	0	0	0	0	1	0	0	0	0	0	0	0	0	1	0	0	0	0	0	0	0	0	1	0	1	1	1	142.16	1253	1253	1	1	1	-2
Q86UD1	Q86UD1	1	1	1	Out at first protein homolog	OAF	sp|Q86UD1|OAF_HUMAN Out at first protein homolog OS=Homo sapiens OX=9606 GN=OAF PE=2 SV=1	1	1	1	1	0	0	0	0	0	1	0	1	1	0	0	0	0	0	1	0	1	1	0	0	0	0	0	1	0	1	1	6.2	6.2	6.2	30.688	273	273	1	3	1	-2
Q86UX7	Q86UX7	19	19	19	Fermitin family homolog 3	FERMT3	sp|Q86UX7|URP2_HUMAN Fermitin family homolog 3 OS=Homo sapiens OX=9606 GN=FERMT3 PE=1 SV=1	1	19	19	19	11	10	11	7	10	9	17	13	14	11	10	11	7	10	9	17	13	14	11	10	11	7	10	9	17	13	14	39.1	39.1	39.1	75.952	667	667	1	109	0	63.604	By MS/MS
Q86VP1	Q86VP1	2	2	2	Tax1-binding protein 1	TAX1BP1	sp|Q86VP1|TAXB1_HUMAN Tax1-binding protein 1 OS=Homo sapiens OX=9606 GN=TAX1BP1 PE=1 SV=2	1	2	2	2	2	2	2	0	0	0	0	0	0	2	2	2	0	0	0	0	0	0	2	2	2	0	0	0	0	0	0	2.5	2.5	2.5	90.876	789	789	1	6	0.0021755	1.8463	By MS/MS
Q86VP6	Q86VP6	15	15	15	Cullin-associated NEDD8-dissociated protein 1	CAND1	sp|Q86VP6|CAND1_HUMAN Cullin-associated NEDD8-dissociated protein 1 OS=Homo sapiens OX=9606 GN=CAND1 PE=1 SV=2	1	15	15	15	9	10	11	10	14	14	13	11	10	9	10	11	10	14	14	13	11	10	9	10	11	10	14	14	13	11	10	15.8	15.8	15.8	136.37	1230	1230	1	103	0	23.926	By MS/MS
Q86WA8	Q86WA8	1	1	1	Lon protease homolog 2, peroxisomal	LONP2	sp|Q86WA8|LONP2_HUMAN Lon protease homolog 2, peroxisomal OS=Homo sapiens OX=9606 GN=LONP2 PE=1 SV=1	1	1	1	1	1	1	1	1	1	1	1	1	1	1	1	1	1	1	1	1	1	1	1	1	1	1	1	1	1	1	1	1.4	1.4	1.4	94.615	852	852	1	9	1	-2	By matching
Q86WI1	Q86WI1	1	1	1	Fibrocystin-L	PKHD1L1	sp|Q86WI1|PKHL1_HUMAN Fibrocystin-L OS=Homo sapiens OX=9606 GN=PKHD1L1 PE=2 SV=2	1	1	1	1	0	0	0	0	0	0	0	1	0	0	0	0	0	0	0	0	1	0	0	0	0	0	0	0	0	1	0	0.2	0.2	0.2	465.73	4243	4243	1	1	1	-2
Q86WR7	Q86WR7	1	1	1	Proline and serine-rich protein 2	PROSER2	sp|Q86WR7|PRSR2_HUMAN Proline and serine-rich protein 2 OS=Homo sapiens OX=9606 GN=PROSER2 PE=1 SV=2	1	1	1	1	0	0	0	0	0	0	1	1	1	0	0	0	0	0	0	1	1	1	0	0	0	0	0	0	1	1	1	3.4	3.4	3.4	45.801	435	435	1	3	0.002201	1.9284
Q86X29	Q86X29	4	4	4	Lipolysis-stimulated lipoprotein receptor	LSR	sp|Q86X29|LSR_HUMAN Lipolysis-stimulated lipoprotein receptor OS=Homo sapiens OX=9606 GN=LSR PE=1 SV=4	1	4	4	4	3	4	3	0	0	0	0	0	0	3	4	3	0	0	0	0	0	0	3	4	3	0	0	0	0	0	0	9.4	9.4	9.4	71.438	649	649	1	10	0	4.521	By MS/MS
Q86X55	Q86X55	1	1	1	Histone-arginine methyltransferase CARM1	CARM1	sp|Q86X55|CARM1_HUMAN Histone-arginine methyltransferase CARM1 OS=Homo sapiens OX=9606 GN=CARM1 PE=1 SV=3	1	1	1	1	1	1	1	1	1	1	1	1	1	1	1	1	1	1	1	1	1	1	1	1	1	1	1	1	1	1	1	2.1	2.1	2.1	65.853	608	608	1	13	1	-2	By matching
Q86YQ8;Q8IYJ1;Q9HCH3;Q96A23;O95741;Q9UBL6	Q86YQ8	10;4;4;1;1;1	10;4;4;1;1;1	9;3;3;0;0;0	Copine-8	CPNE8	sp|Q86YQ8|CPNE8_HUMAN Copine-8 OS=Homo sapiens OX=9606 GN=CPNE8 PE=1 SV=2	6	10	10	9	1	1	1	9	9	9	10	10	10	1	1	1	9	9	9	10	10	10	0	0	0	8	8	8	9	9	9	26.1	26.1	24.5	63.107	564	564;553;593;557;557;633	1	64	0	17.272	By matching
Q86YS7	Q86YS7	3	3	3	C2 domain-containing protein 5	C2CD5	sp|Q86YS7|C2CD5_HUMAN C2 domain-containing protein 5 OS=Homo sapiens OX=9606 GN=C2CD5 PE=1 SV=1	1	3	3	3	0	1	0	3	1	2	2	2	2	0	1	0	3	1	2	2	2	2	0	1	0	3	1	2	2	2	2	3.2	3.2	3.2	110.45	1000	1000	1	13	0	3.4026
Q86YV0	Q86YV0	4	4	4	RAS protein activator like-3	RASAL3	sp|Q86YV0|RASL3_HUMAN RAS protein activator like-3 OS=Homo sapiens OX=9606 GN=RASAL3 PE=1 SV=2	1	4	4	4	0	0	0	4	2	3	4	4	3	0	0	0	4	2	3	4	4	3	0	0	0	4	2	3	4	4	3	5.6	5.6	5.6	111.9	1011	1011	1	20	0	5.4418
Q8IU68	Q8IU68	5	5	5	Transmembrane channel-like protein 8	TMC8	sp|Q8IU68|TMC8_HUMAN Transmembrane channel-like protein 8 OS=Homo sapiens OX=9606 GN=TMC8 PE=1 SV=1	1	5	5	5	0	0	0	3	5	5	3	5	5	0	0	0	3	5	5	3	5	5	0	0	0	3	5	5	3	5	5	10.9	10.9	10.9	81.64	726	726	1	26	0	11.511
Q8IUF8	Q8IUF8	1	1	1	Bifunctional lysine-specific demethylase and histidyl-hydroxylase MINA	MINA	sp|Q8IUF8|RIOX2_HUMAN Ribosomal oxygenase 2 OS=Homo sapiens OX=9606 GN=RIOX2 PE=1 SV=1	1	1	1	1	0	0	0	0	0	1	0	0	0	0	0	0	0	0	1	0	0	0	0	0	0	0	0	1	0	0	0	3	3	3	52.8	465	465	1	1	1	-2
Q8IUG5	Q8IUG5	2	2	2	Unconventional myosin-XVIIIb	MYO18B	sp|Q8IUG5|MY18B_HUMAN Unconventional myosin-XVIIIb OS=Homo sapiens OX=9606 GN=MYO18B PE=1 SV=2	1	2	2	2	2	1	1	0	1	1	1	0	0	2	1	1	0	1	1	1	0	0	2	1	1	0	1	1	1	0	0	1.1	1.1	1.1	285.21	2567	2567	1	7	0.0065359	1.3897	By matching
Q8IV01	Q8IV01	1	1	1	Synaptotagmin-12	SYT12	sp|Q8IV01|SYT12_HUMAN Synaptotagmin-12 OS=Homo sapiens OX=9606 GN=SYT12 PE=1 SV=1	1	1	1	1	0	0	0	0	0	1	0	0	0	0	0	0	0	0	1	0	0	0	0	0	0	0	0	1	0	0	0	2.9	2.9	2.9	46.536	421	421	1	1	1	-2
Q8IV08	Q8IV08	1	1	1	Phospholipase D3	PLD3	sp|Q8IV08|PLD3_HUMAN 5-3 exonuclease PLD3 OS=Homo sapiens OX=9606 GN=PLD3 PE=1 SV=1	1	1	1	1	0	1	0	0	0	0	1	1	1	0	1	0	0	0	0	1	1	1	0	1	0	0	0	0	1	1	1	2.4	2.4	2.4	54.705	490	490	1	4	0.0007716	2.2223
Q8IVL0;Q8IVL1	Q8IVL0	6;1	6;1	6;1	Neuron navigator 3	NAV3	sp|Q8IVL0|NAV3_HUMAN Neuron navigator 3 OS=Homo sapiens OX=9606 GN=NAV3 PE=1 SV=3	2	6	6	6	0	0	0	0	0	0	6	6	6	0	0	0	0	0	0	6	6	6	0	0	0	0	0	0	6	6	6	4.2	4.2	4.2	255.65	2385	2385;2488	1	19	0	5.7233
Q8IWB7	Q8IWB7	4	4	4	WD repeat and FYVE domain-containing protein 1	WDFY1	sp|Q8IWB7|WDFY1_HUMAN WD repeat and FYVE domain-containing protein 1 OS=Homo sapiens OX=9606 GN=WDFY1 PE=1 SV=1	1	4	4	4	1	0	1	4	4	4	3	3	4	1	0	1	4	4	4	3	3	4	1	0	1	4	4	4	3	3	4	13.2	13.2	13.2	46.323	410	410	1	24	0	5.6665	By matching
Q8IWE2	Q8IWE2	1	1	1	Protein NOXP20	FAM114A1	sp|Q8IWE2|NXP20_HUMAN Protein NOXP20 OS=Homo sapiens OX=9606 GN=FAM114A1 PE=1 SV=2	1	1	1	1	0	1	1	0	0	0	0	1	1	0	1	1	0	0	0	0	1	1	0	1	1	0	0	0	0	1	1	2.3	2.3	2.3	60.741	563	563	1	4	1	-2
Q8IWE4	Q8IWE4	1	1	1	DCN1-like protein 3	DCUN1D3	sp|Q8IWE4|DCNL3_HUMAN DCN1-like protein 3 OS=Homo sapiens OX=9606 GN=DCUN1D3 PE=1 SV=1	1	1	1	1	0	0	0	0	1	1	0	1	0	0	0	0	0	1	1	0	1	0	0	0	0	0	1	1	0	1	0	4.3	4.3	4.3	34.291	304	304	1	3	0.0070922	1.328
Q8IX04	Q8IX04	1	1	1	Ubiquitin-conjugating enzyme E2 variant 3	UEVLD	sp|Q8IX04|UEVLD_HUMAN Ubiquitin-conjugating enzyme E2 variant 3 OS=Homo sapiens OX=9606 GN=UEVLD PE=1 SV=2	1	1	1	1	0	0	0	0	0	0	1	0	0	0	0	0	0	0	0	1	0	0	0	0	0	0	0	0	1	0	0	4.5	4.5	4.5	52.263	471	471	1	1	0.0027586	1.6072
Q8IX12	Q8IX12	1	1	1	Cell division cycle and apoptosis regulator protein 1	CCAR1	sp|Q8IX12|CCAR1_HUMAN Cell division cycle and apoptosis regulator protein 1 OS=Homo sapiens OX=9606 GN=CCAR1 PE=1 SV=2	1	1	1	1	1	1	1	1	1	1	0	1	0	1	1	1	1	1	1	0	1	0	1	1	1	1	1	1	0	1	0	1	1	1	132.82	1150	1150	1	7	0.0027229	1.539	By matching
Q8IX15	Q8IX15	1	1	1	Homeobox and leucine zipper protein Homez	HOMEZ	sp|Q8IX15|HOMEZ_HUMAN Homeobox and leucine zipper protein Homez OS=Homo sapiens OX=9606 GN=HOMEZ PE=1 SV=2	1	1	1	1	0	0	0	0	0	0	1	1	0	0	0	0	0	0	0	1	1	0	0	0	0	0	0	0	1	1	0	2.4	2.4	2.4	61.24	550	550	1	2	1	-2
Q8IX19	Q8IX19	2	2	2	Mast cell-expressed membrane protein 1	MCEMP1	sp|Q8IX19|MCEM1_HUMAN Mast cell-expressed membrane protein 1 OS=Homo sapiens OX=9606 GN=MCEMP1 PE=1 SV=1	1	2	2	2	0	0	0	1	1	1	2	2	2	0	0	0	1	1	1	2	2	2	0	0	0	1	1	1	2	2	2	11.8	11.8	11.8	21.228	187	187	1	9	0	4.4606
Q8IXJ9	Q8IXJ9	1	1	1	Putative Polycomb group protein ASXL1	ASXL1	sp|Q8IXJ9|ASXL1_HUMAN Polycomb group protein ASXL1 OS=Homo sapiens OX=9606 GN=ASXL1 PE=1 SV=4	1	1	1	1	0	1	1	0	0	0	0	0	0	0	1	1	0	0	0	0	0	0	0	1	1	0	0	0	0	0	0	0.9	0.9	0.9	165.43	1541	1541	1	2	1	-2
Q8IXS0	Q8IXS0	2	2	2	Protein FAM217A	FAM217A	sp|Q8IXS0|F217A_HUMAN Protein FAM217A OS=Homo sapiens OX=9606 GN=FAM217A PE=1 SV=2	1	2	2	2	1	0	0	0	0	2	1	0	0	1	0	0	0	0	2	1	0	0	1	0	0	0	0	2	1	0	0	6.1	6.1	6.1	57.42	508	508	1	4	0.0065104	1.3629	By matching
Q8IYS0	Q8IYS0	1	1	1	GRAM domain-containing protein 1C	GRAMD1C	sp|Q8IYS0|ASTRC_HUMAN Protein Aster-C OS=Homo sapiens OX=9606 GN=GRAMD1C PE=1 SV=2	1	1	1	1	0	0	0	0	0	0	1	0	0	0	0	0	0	0	0	1	0	0	0	0	0	0	0	0	1	0	0	1.7	1.7	1.7	76.034	662	662	1	1	1	-2
Q8IYS1	Q8IYS1	5	5	5	Peptidase M20 domain-containing protein 2	PM20D2	sp|Q8IYS1|P20D2_HUMAN Peptidase M20 domain-containing protein 2 OS=Homo sapiens OX=9606 GN=PM20D2 PE=1 SV=2	1	5	5	5	0	0	1	5	4	5	2	0	2	0	0	1	5	4	5	2	0	2	0	0	1	5	4	5	2	0	2	16.5	16.5	16.5	47.776	436	436	1	19	0	7.5301
Q8IYT4	Q8IYT4	1	1	1	Katanin p60 ATPase-containing subunit A-like 2	KATNAL2	sp|Q8IYT4|KATL2_HUMAN Katanin p60 ATPase-containing subunit A-like 2 OS=Homo sapiens OX=9606 GN=KATNAL2 PE=1 SV=3	1	1	1	1	0	0	0	1	0	0	1	0	0	0	0	0	1	0	0	1	0	0	0	0	0	1	0	0	1	0	0	2.2	2.2	2.2	61.252	538	538	1	2	0.00077399	2.2454
Q8IZ83	Q8IZ83	1	1	1	Aldehyde dehydrogenase family 16 member A1	ALDH16A1	sp|Q8IZ83|A16A1_HUMAN Aldehyde dehydrogenase family 16 member A1 OS=Homo sapiens OX=9606 GN=ALDH16A1 PE=1 SV=2	1	1	1	1	0	0	0	0	1	1	0	0	1	0	0	0	0	1	1	0	0	1	0	0	0	0	1	1	0	0	1	1.5	1.5	1.5	85.126	802	802	1	3	0.0028349	1.7279
[truncated: 451 more rows]
[truncated: 70 more columns]

## Sheet: quantification
T: Majority protein IDs	T: Gene names	T: Protein names	iBAQ HL60_01	iBAQ HL60_02	iBAQ HL60_03	HL60	iBAQ OCI2_01	iBAQ OCI2_02	iBAQ OCI2_03	OCI2	iBAQ OCI3_01	iBAQ OCI3_02	iBAQ OCI3_03	OCI3	N: Peptides	N: Razor + unique peptides	N: Unique peptides	N: Sequence coverage [%]	N: Unique + razor sequence coverage [%]	N: Unique sequence coverage [%]	N: Mol. weight [kDa]	N: Q-value	N: Score	N: Intensity	N: MS/MS count	N: Deamidation (NQ) site IDs	N: Oxidation (M) site IDs	N: Deamidation (NQ) site positions	N: Oxidation (M) site positions
[truncated: 1,494 more rows]

[truncated: 10 more sheets: proteins, CP HL60, DS HL60, US HL60, CP OCI2, DS OCI2, US OCI2, CP OCI3, DS OCI3, US OCI3]
